# Supplementary material for: Ferroptosis-armed dendritic cell vaccines for glioma immunotherapy
Source: Nat Commun. 2026 May 7;17:6158. doi: 10.1038/s41467-026-72737-6 (PMC13365579; doi:10.1038/s41467-026-72737-6)
Supplement: Supplementary file 3 — Supplementary Dataset 1 [file 41467_2026_72737_MOESM3_ESM.xlsx]

## Sheet: Supplementary Dataset 1
Supplementary Dataset 1.
Uniprot ID	Protein names	Gene names	Reported intensity corrected FT_rep1	Reported intensity corrected FT_rep2	Reported intensity corrected FT_rep3	Reported intensity corrected FT_rep4	Reported intensity corrected MTX_rep1	Reported intensity corrected MTX_rep2	Reported intensity corrected MTX_rep3	Reported intensity corrected MTX_rep4	Reported intensity corrected RSL3_rep1	Reported intensity corrected RSL3_rep2	Reported intensity corrected RSL3_rep3	Reported intensity corrected RSL3_rep4	Peptides	Score	MS MS count
P17742	Peptidyl-prolyl cis-trans isomerase A;Peptidyl-prolyl cis-trans isomerase A, N-terminally processed	Ppia	242280000	138380000	271450000	231240000	386140000	291680000	261670000	289570000	81056000	140190000	57373000	146080000	16	323.31	229
P60710;Q8BFZ3	Actin, cytoplasmic 1;Actin, cytoplasmic 1, N-terminally processed	Actb	440740000	336480000	461550000	444220000	659980000	564020000	479490000	529090000	278900000	437790000	347240000	489590000	27	323.31	548
CON__P02769			95535000	44265000	36768000	30305000	884100000	622780000	255870000	229260000	917950000	4484500000	388330000	429350000	62	323.31	664
P16858;Q64467	Glyceraldehyde-3-phosphate dehydrogenase	Gapdh	324940000	189510000	345220000	301560000	472340000	397620000	382870000	393300000	258550000	276370000	214580000	302190000	24	323.31	376
P20152;P31001;P15331;P03995;CON__O43790;CON__Q8N1N4-2;CON__P78386;CON__Q14533;CON__P78385;CON__Q6NT21;CON__Q7RTT2;CON__H-INV:HIT000292931;P97861;Q9ERE2;Q6IMF0;Q9Z2T6;CON__Q61726	Vimentin	Vim	165880000	264600000	274350000	253530000	235520000	321940000	267850000	317160000	268120000	260100000	223570000	305920000	55	323.31	292
P11499	Heat shock protein HSP 90-beta	Hsp90ab1	349410000	208690000	374260000	338160000	539830000	411560000	342370000	368420000	211210000	281190000	176160000	298800000	52	323.31	414
P58252	Elongation factor 2	Eef2	176360000	96839000	190030000	162430000	320940000	227010000	208260000	202410000	84948000	117620000	71144000	132350000	55	323.31	337
P20029	78 kDa glucose-regulated protein	Hspa5	236670000	141160000	245460000	203700000	306980000	274540000	236340000	261950000	240660000	352980000	228250000	289540000	45	323.31	228
P63017	Heat shock cognate 71 kDa protein	Hspa8	337030000	206160000	370460000	318410000	502270000	372310000	340930000	360620000	152820000	227330000	132950000	282740000	45	323.31	320
P52480;P53657	Pyruvate kinase PKM	Pkm	384060000	225840000	382680000	344600000	543870000	454870000	340630000	378390000	119960000	227280000	96492000	229330000	47	323.31	443
P09405	Nucleolin	Ncl	198830000	152090000	286020000	234580000	363390000	322730000	312300000	338620000	151310000	94420000	90177000	180370000	42	323.31	229
P10107	Annexin A1	Anxa1	152960000	110630000	161370000	155620000	156510000	182780000	128230000	150750000	116870000	98332000	79687000	118980000	31	323.31	159
P68372	Tubulin beta-4B chain	Tubb4b	98769000	92934000	136330000	115980000	154080000	172030000	165480000	160430000	136540000	119380000	105390000	148600000	28	323.31	302
P09411	Phosphoglycerate kinase 1	Pgk1	126330000	72615000	113620000	111210000	192680000	142740000	120700000	134250000	34000000	69781000	26723000	68233000	29	323.31	183
P68373;Q9JJZ2	Tubulin alpha-1C chain	Tuba1c	90581000	82376000	119910000	103940000	166980000	166470000	137820000	143770000	130800000	107330000	82846000	121880000	25	323.31	285
P17182	Alpha-enolase	Eno1	269320000	158030000	248880000	230730000	378830000	312260000	229470000	279340000	88512000	171190000	67539000	162240000	34	323.31	337
P48036	Annexin A5	Anxa5	107400000	62839000	98769000	88804000	107950000	113130000	93368000	99361000	90032000	71912000	68073000	94234000	31	323.31	106
P60843	Eukaryotic initiation factor 4A-I	Eif4a1	113190000	66306000	123890000	109180000	216470000	163670000	142370000	144230000	66111000	73860000	50704000	91766000	25	323.31	129
P07356;REV__Q8BND4	Annexin A2	Anxa2	86454000	92468000	100450000	90445000	95538000	138700000	90035000	105170000	104930000	92564000	77320000	108060000	27	323.31	153
P09103	Protein disulfide-isomerase	P4hb	152570000	101850000	152690000	140320000	212440000	209410000	167240000	201380000	133530000	275790000	157260000	212870000	33	323.31	145
Q03265	ATP synthase subunit alpha, mitochondrial	Atp5a1	55640000	66202000	83310000	73978000	103690000	121030000	112970000	118070000	119970000	97635000	96875000	126350000	33	323.31	170
P63038	60 kDa heat shock protein, mitochondrial	Hspd1	144370000	110000000	157610000	136770000	238670000	207750000	217840000	241570000	208800000	200880000	203410000	257710000	43	323.31	401
P80313	T-complex protein 1 subunit eta	Cct7	55342000	32406000	57151000	51504000	87505000	66171000	63517000	62975000	52309000	58555000	44349000	60427000	34	323.31	136
P48678	Prelamin-A/C;Lamin-A/C	Lmna	89684000	109050000	128950000	125850000	136700000	175900000	137650000	162830000	130720000	124150000	94666000	139840000	57	323.31	149
P38647	Stress-70 protein, mitochondrial	Hspa9	90754000	71167000	100800000	88877000	127420000	118890000	112850000	122930000	161760000	120330000	128850000	164440000	42	323.31	149
P26041	Moesin	Msn	140440000	86531000	127110000	117270000	214850000	177600000	140700000	159560000	48063000	95771000	37734000	91137000	52	323.31	180
Q61656	Probable ATP-dependent RNA helicase DDX5	Ddx5	45614000	43076000	71338000	61356000	91607000	86209000	88621000	90909000	81529000	51342000	74773000	92679000	36	323.31	136
Q61753	D-3-phosphoglycerate dehydrogenase	Phgdh	80246000	45002000	82311000	73127000	114770000	92712000	80360000	86995000	71117000	62744000	61395000	86387000	22	323.31	104
P42932	T-complex protein 1 subunit theta	Cct8	120030000	66558000	118010000	109310000	208550000	141470000	132020000	132170000	108830000	118480000	90857000	123530000	37	323.31	123
CON__Q0IIK2;CON__Q29443;Q921I1			30469000	14828000	16909000	12848000	203320000	164970000	140800000	127010000	212870000	1266200000	210100000	234380000	52	323.31	219
P08113	Endoplasmin	Hsp90b1	112370000	65818000	109030000	101500000	157390000	124200000	107040000	116440000	110010000	206550000	113170000	146360000	46	323.31	175
P80314	T-complex protein 1 subunit beta	Cct2	77997000	42696000	72417000	69803000	124860000	89419000	86597000	87669000	73233000	72674000	63663000	82344000	36	323.31	194
P58771	Tropomyosin alpha-1 chain	Tpm1	89872000	46232000	101790000	85056000	74389000	42358000	57249000	63972000	26022000	52756000	28806000	49870000	31	323.31	86
P61979	Heterogeneous nuclear ribonucleoprotein K	Hnrnpk	41089000	28567000	47905000	41028000	63719000	50657000	49797000	50163000	38902000	34676000	37844000	46301000	25	323.31	87
Q8VEK3	Heterogeneous nuclear ribonucleoprotein U	Hnrnpu	91357000	76307000	123340000	103520000	137780000	140910000	133820000	145160000	188400000	122810000	158530000	192440000	38	323.31	111
P07901;REV__Q8BL66	Heat shock protein HSP 90-alpha	Hsp90aa1	93751000	50973000	96208000	84379000	166580000	115390000	107240000	109670000	41111000	64184000	32652000	69562000	46	323.31	145
P80315	T-complex protein 1 subunit delta	Cct4	83939000	46728000	82407000	79899000	129530000	96299000	90047000	92101000	73807000	71816000	61433000	84320000	38	323.31	122
P80318	T-complex protein 1 subunit gamma	Cct3	70616000	45108000	79072000	74870000	116740000	90330000	87781000	86398000	73123000	78182000	62972000	82257000	36	323.31	143
P56480	ATP synthase subunit beta, mitochondrial	Atp5b	105150000	88304000	117160000	101300000	169340000	157250000	159630000	163840000	161820000	165730000	141280000	179850000	22	323.31	217
P27773	Protein disulfide-isomerase A3	Pdia3	62021000	35746000	64108000	54354000	96295000	75579000	72324000	79519000	53131000	101610000	61487000	77813000	35	323.31	121
P05064;Q91Y97	Fructose-bisphosphate aldolase A	Aldoa	118430000	69813000	106140000	101160000	154210000	130910000	105120000	121930000	32808000	77109000	28681000	78191000	27	323.31	114
P29341	Polyadenylate-binding protein 1	Pabpc1	52185000	41859000	70631000	60544000	108290000	96613000	107990000	108200000	55202000	45735000	54198000	75272000	28	323.31	107
Q60864	Stress-induced-phosphoprotein 1	Stip1	70207000	37089000	74371000	65169000	118160000	79978000	75513000	82338000	29719000	47276000	24210000	49455000	40	323.31	117
O35639	Annexin A3	Anxa3	31689000	18948000	30423000	29671000	41345000	37126000	30906000	35390000	26562000	24969000	17952000	31829000	21	323.31	37
Q9CZN7	Serine hydroxymethyltransferase	Shmt2	42572000	34408000	51465000	43590000	62017000	59367000	55479000	60048000	57198000	51226000	51584000	65851000	24	323.31	77
Q01853	Transitional endoplasmic reticulum ATPase	Vcp	127220000	84752000	130740000	120900000	181600000	165390000	117050000	130350000	58943000	104720000	47420000	94709000	56	323.31	213
Q9QXS1;Q8R0W0	Plectin	Plec	281110000	423850000	460780000	432410000	277420000	359900000	271620000	337360000	496570000	544570000	466040000	651330000	328	323.31	781
Q8VDD5;Q5SX39;Q5SX40	Myosin-9	Myh9	288510000	195220000	306940000	304110000	414820000	328280000	286800000	326820000	339760000	422490000	316260000	422580000	155	323.31	514
Q02053;P31254	Ubiquitin-like modifier-activating enzyme 1	Uba1	120630000	74043000	123140000	111810000	174160000	146870000	112280000	118850000	72074000	108970000	51549000	88570000	46	323.31	144
P80316	T-complex protein 1 subunit epsilon	Cct5	72713000	40867000	77054000	67218000	112300000	86292000	85182000	81202000	67901000	69821000	60645000	81308000	36	323.31	148
Q9D0I9	Arginine--tRNA ligase, cytoplasmic	Rars	84531000	49185000	84915000	74552000	142190000	110470000	90506000	94172000	61401000	71190000	46461000	72549000	46	323.31	115
Q9D0E1;Q91VC4	Heterogeneous nuclear ribonucleoprotein M	Hnrnpm	29653000	28956000	47672000	39134000	37773000	46091000	49845000	51568000	56159000	44519000	52530000	63540000	40	323.31	146
Q8BMK4	Cytoskeleton-associated protein 4	Ckap4	38534000	58151000	66014000	56368000	45622000	73782000	73827000	78941000	90542000	67077000	85042000	103560000	34	323.31	88
Q61316	Heat shock 70 kDa protein 4	Hspa4	99438000	54142000	98511000	89412000	150550000	110270000	104660000	106460000	31862000	66047000	26769000	60454000	47	323.31	124
P70168	Importin subunit beta-1	Kpnb1	62785000	42352000	72810000	64920000	117470000	87285000	76104000	75461000	51881000	47613000	37551000	58800000	36	323.31	131
Q9JIK5	Nucleolar RNA helicase 2	Ddx21	50089000	37973000	66242000	52878000	84378000	79601000	86027000	89505000	97277000	63334000	92648000	109790000	41	323.31	125
Q62167;P16381	ATP-dependent RNA helicase DDX3X;Putative ATP-dependent RNA helicase Pl10	Ddx3x;D1Pas1	30548000	29069000	44100000	37724000	43848000	48722000	42831000	44323000	59588000	51262000	54878000	67510000	31	323.31	86
P17879;Q61696	Heat shock 70 kDa protein 1B;Heat shock 70 kDa protein 1A	Hspa1b;Hspa1a	32292000	26409000	26688000	28354000	55812000	53166000	25518000	35098000	28325000	49949000	18045000	35344000	32	323.31	65
O88685	26S protease regulatory subunit 6A	Psmc3	30039000	18606000	33870000	30586000	54287000	45120000	41031000	43237000	37008000	35320000	30707000	41509000	28	323.31	82
Q7TPR4;O88990	Alpha-actinin-1	Actn1	94222000	58559000	96228000	89746000	124350000	99694000	80756000	86803000	32112000	58241000	24470000	56388000	48	323.31	152
Q8R1B4	Eukaryotic translation initiation factor 3 subunit C	Eif3c	23498000	14856000	26219000	24006000	29205000	25276000	22680000	23318000	23507000	21418000	21977000	30096000	31	323.31	70
Q8BTM8	Filamin-A	Flna	191120000	124110000	201760000	188580000	281440000	230360000	188620000	202360000	199640000	224740000	169890000	223850000	106	323.31	282
P08003	Protein disulfide-isomerase A4	Pdia4	63161000	34236000	63897000	51064000	80648000	66106000	62561000	64253000	50324000	91566000	58330000	68395000	35	323.31	87
P14733	Lamin-B1	Lmnb1	36980000	51569000	65860000	54777000	42508000	67698000	65600000	69866000	67240000	45891000	50246000	67483000	44	323.31	96
Q9D0R2	Threonine--tRNA ligase, cytoplasmic	Tars	46013000	28258000	48886000	43844000	75798000	60074000	49438000	52430000	24158000	36623000	17179000	32058000	36	323.31	84
Q7TPV4	Myb-binding protein 1A	Mybbp1a	89488000	74894000	121040000	103720000	128520000	126550000	114880000	117220000	173150000	110820000	134980000	172010000	60	323.31	214
O35737	Heterogeneous nuclear ribonucleoprotein H;Heterogeneous nuclear ribonucleoprotein H, N-terminally processed	Hnrnph1	14145000	11791000	17898000	15261000	24607000	22613000	21989000	21848000	18791000	14772000	15113000	20222000	11	323.31	76
Q99MN1	Lysine--tRNA ligase	Kars	59805000	36824000	63528000	57518000	93297000	76418000	64991000	70306000	24455000	31565000	18525000	40059000	24	323.31	64
P23116	Eukaryotic translation initiation factor 3 subunit A	Eif3a	62392000	38639000	69756000	61580000	77356000	65409000	55761000	59647000	62578000	57968000	57362000	78878000	66	323.31	131
P49718	DNA replication licensing factor MCM5	Mcm5	30163000	21226000	39882000	34416000	60423000	55711000	50130000	51006000	40245000	35646000	31011000	42862000	38	323.31	92
Q68FD5	Clathrin heavy chain 1	Cltc	105690000	72598000	113560000	102800000	166310000	141300000	111890000	112680000	107720000	128550000	86074000	130600000	79	323.31	192
Q922D8	C-1-tetrahydrofolate synthase, cytoplasmic;Methylenetetrahydrofolate dehydrogenase;Methenyltetrahydrofolate cyclohydrolase;Formyltetrahydrofolate synthetase;C-1-tetrahydrofolate synthase, cytoplasmic, N-terminally processed	Mthfd1	28090000	16873000	31168000	26297000	40556000	34980000	31218000	32151000	25311000	25041000	22566000	30014000	33	323.31	73
P46471	26S protease regulatory subunit 7	Psmc2	27046000	17030000	30456000	27403000	45396000	38256000	35290000	36471000	31626000	32006000	27716000	37209000	27	323.31	67
Q8BKC5;Q8BIV3	Importin-5	Ipo5	75508000	48405000	82716000	77114000	147180000	107690000	93133000	92415000	39214000	45716000	31685000	58806000	38	323.31	158
Q9Z1Q9	Valine--tRNA ligase	Vars	45415000	29036000	45940000	42627000	66492000	53717000	45588000	47559000	38780000	43852000	31724000	46332000	48	323.31	132
P25206	DNA replication licensing factor MCM3	Mcm3	33029000	21401000	40702000	35819000	66979000	59669000	54148000	54659000	40229000	36465000	31824000	44009000	39	323.31	90
Q8BGQ7	Alanine--tRNA ligase, cytoplasmic	Aars	66484000	39038000	71844000	65639000	71808000	65950000	47769000	53240000	41724000	53990000	30518000	48624000	36	323.31	96
Q64727	Vinculin	Vcl	113400000	72641000	103900000	114520000	135870000	104780000	78960000	93066000	29907000	71628000	23976000	59529000	68	323.31	170
Q78PY7	Staphylococcal nuclease domain-containing protein 1	Snd1	49646000	35804000	55479000	51860000	55913000	50755000	39070000	40327000	40715000	41197000	31307000	43638000	34	323.31	79
O70133	ATP-dependent RNA helicase A	Dhx9	23838000	23818000	34603000	29760000	53078000	52180000	48939000	49742000	49738000	40438000	42607000	53766000	47	323.31	126
Q9ERK4	Exportin-2	Cse1l	27916000	17417000	31466000	28446000	53160000	42586000	35744000	34809000	13498000	16066000	9760200	19047000	42	323.31	91
P49717	DNA replication licensing factor MCM4	Mcm4	27862000	17534000	32444000	28785000	54571000	44403000	43421000	43577000	30588000	27050000	26186000	34430000	27	323.31	67
Q3THK7	GMP synthase [glutamine-hydrolyzing]	Gmps	21922000	12477000	22343000	20749000	39604000	28336000	26597000	26515000	16260000	18793000	14348000	22117000	30	323.31	66
Q3TXS7	26S proteasome non-ATPase regulatory subunit 1	Psmd1	28323000	17550000	29869000	27056000	46187000	38779000	33761000	34369000	31268000	31887000	26046000	35850000	29	323.31	82
Q99KI0	Aconitate hydratase, mitochondrial	Aco2	40779000	28020000	38877000	34834000	52924000	47938000	45655000	46396000	42880000	49529000	38184000	53477000	31	323.31	72
Q91V92	ATP-citrate synthase	Acly	48581000	30100000	49715000	45529000	74509000	57523000	48404000	48778000	28443000	39978000	26538000	41889000	42	323.31	91
Q9WU78	Programmed cell death 6-interacting protein	Pdcd6ip	31046000	20369000	31240000	30189000	45517000	36990000	33758000	34951000	24810000	28578000	23349000	33901000	32	323.31	54
Q8CGC7	Bifunctional glutamate/proline--tRNA ligase;Glutamate--tRNA ligase;Proline--tRNA ligase	Eprs	57719000	35751000	61988000	55267000	77337000	67127000	53394000	57466000	65156000	63423000	50535000	68057000	57	323.31	118
Q01320	DNA topoisomerase 2-alpha	Top2a	42975000	46398000	54204000	51800000	82978000	97193000	103880000	110490000	105790000	70322000	94795000	114410000	62	323.31	137
P97310	DNA replication licensing factor MCM2	Mcm2	34800000	22825000	43394000	38122000	64380000	54054000	50610000	52715000	32544000	29741000	24886000	36060000	36	323.31	91
Q3U1J4	DNA damage-binding protein 1	Ddb1	41447000	29874000	46843000	45484000	66689000	51414000	43822000	43878000	24894000	33795000	20566000	39533000	42	323.31	77
Q9Z110	Delta-1-pyrroline-5-carboxylate synthase;Glutamate 5-kinase;Gamma-glutamyl phosphate reductase	Aldh18a1	10297000	10509000	14964000	13532000	10347000	12862000	11409000	12973000	16026000	15678000	15939000	20028000	25	323.31	61
P97311	DNA replication licensing factor MCM6	Mcm6	29997000	18089000	33095000	30367000	59281000	47266000	42750000	42711000	29261000	27200000	22562000	31820000	34	323.31	82
Q8CAQ8	MICOS complex subunit Mic60	Immt	21051000	35280000	41025000	33303000	30614000	50724000	49126000	52399000	54317000	40752000	45380000	59011000	42	323.31	88
Q61699	Heat shock protein 105 kDa	Hsph1	49200000	27852000	45012000	39212000	82358000	66194000	56150000	57158000	26143000	42980000	24336000	47188000	34	323.31	74
Q6NZJ6;Q80XI3	Eukaryotic translation initiation factor 4 gamma 1	Eif4g1	37012000	23880000	38569000	35309000	56708000	46414000	38725000	40131000	38974000	37621000	33734000	45571000	53	323.31	109
Q91ZW3;Q6PGB8	SWI/SNF-related matrix-associated actin-dependent regulator of chromatin subfamily A member 5	Smarca5	17912000	19970000	27301000	24382000	27894000	34234000	32553000	34603000	37134000	28095000	35075000	42889000	45	323.31	86
Q80X90	Filamin-B	Flnb	101190000	67222000	98280000	97581000	126580000	106380000	87912000	101350000	87224000	107200000	75711000	110900000	92	323.31	183
P19096	Fatty acid synthase;[Acyl-carrier-protein] S-acetyltransferase;[Acyl-carrier-protein] S-malonyltransferase;3-oxoacyl-[acyl-carrier-protein] synthase;3-oxoacyl-[acyl-carrier-protein] reductase;3-hydroxyacyl-[acyl-carrier-protein] dehydratase;Enoyl-[acyl-carrier-protein] reductase;Oleoyl-[acyl-carrier-protein] hydrolase	Fasn	69669000	41212000	71310000	61229000	112130000	78722000	70816000	66263000	64850000	67782000	54480000	73773000	72	323.31	172
Q91W50	Cold shock domain-containing protein E1	Csde1	16929000	12632000	20556000	18114000	18974000	17580000	14206000	14632000	22485000	21008000	20869000	26022000	28	323.31	49
P48722	Heat shock 70 kDa protein 4L	Hspa4l	22278000	14472000	19306000	19132000	35509000	31192000	23499000	25778000	11083000	23549000	8780700	18069000	39	323.31	71
Q9CYG7	Mitochondrial import receptor subunit TOM34	Tomm34	10186000	6798400	9529000	9122200	20744000	17464000	13988000	15029000	10131000	8474300	7423000	10859000	17	323.31	34
Q8VDN2	Sodium/potassium-transporting ATPase subunit alpha-1	Atp1a1	17202000	21746000	25760000	19495000	26117000	36959000	36444000	32636000	30376000	34288000	32034000	49971000	29	323.31	68
CON__ENSEMBL:ENSBTAP00000024146;Q6GQT1;P28665;Q61838			7808500	4535600	3542200	3115200	64116000	46710000	5438700	5582600	65125000	290310000	6088300	7571800	38	323.31	94
Q8VH51	RNA-binding protein 39	Rbm39	13210000	11438000	19471000	15618000	16923000	18139000	16370000	17540000	23028000	16353000	21533000	26190000	15	323.31	34
Q6ZQ38	Cullin-associated NEDD8-dissociated protein 1	Cand1	60317000	36181000	64478000	57315000	90707000	74176000	62687000	62551000	20013000	31312000	16400000	36228000	43	323.31	89
Q64737	Trifunctional purine biosynthetic protein adenosine-3;Phosphoribosylamine--glycine ligase;Phosphoribosylformylglycinamidine cyclo-ligase;Phosphoribosylglycinamide formyltransferase	Gart	34212000	18990000	35047000	31520000	54846000	39987000	37912000	37571000	21688000	25481000	18146000	28738000	38	323.31	75
Q8BJ71	Nuclear pore complex protein Nup93	Nup93	22321000	17609000	24924000	23866000	26008000	26729000	21554000	22761000	29392000	28018000	26275000	34054000	36	323.31	64
Q3V3R1	Monofunctional C1-tetrahydrofolate synthase, mitochondrial	Mthfd1l	15833000	15161000	21406000	18638000	21962000	25017000	21216000	24123000	26933000	24551000	24173000	31431000	29	323.31	56
Q8BMJ2	Leucine--tRNA ligase, cytoplasmic	Lars	34294000	20529000	36491000	32384000	40987000	36792000	28623000	30020000	34074000	33172000	25682000	34262000	46	323.31	104
Q69ZN7;REV__Q8QZT1	Myoferlin	Myof	41017000	55290000	61978000	53791000	58940000	75431000	62414000	62300000	83873000	63825000	75521000	88321000	73	323.31	161
O08810	116 kDa U5 small nuclear ribonucleoprotein component	Eftud2	22086000	16769000	28059000	24611000	38806000	33765000	33152000	34483000	33712000	25529000	29215000	38804000	37	323.31	74
O55143;Q8R429;Q64518	Sarcoplasmic/endoplasmic reticulum calcium ATPase 2	Atp2a2	19769000	35416000	32219000	30223000	20529000	36987000	25535000	28813000	56386000	42141000	49266000	60268000	35	323.31	76
Q8BU30	Isoleucine--tRNA ligase, cytoplasmic	Iars	18903000	12134000	20665000	18145000	28000000	24296000	20666000	22169000	21686000	21268000	17360000	23898000	36	323.31	62
Q61033	Lamina-associated polypeptide 2, isoforms alpha/zeta	Tmpo	10663000	9407600	14318000	12473000	13231000	14434000	14102000	14719000	17946000	13280000	15250000	18197000	31	323.31	51
Q99PL5	Ribosome-binding protein 1	Rrbp1	43565000	38013000	51528000	45891000	39326000	44018000	45485000	52657000	40208000	35980000	51451000	67519000	63	323.31	116
Q9Z277	Tyrosine-protein kinase BAZ1B	Baz1b	12059000	13783000	20500000	16410000	17822000	23766000	23841000	25267000	26502000	20250000	27018000	33154000	38	323.31	65
Q6PB66	Leucine-rich PPR motif-containing protein, mitochondrial	Lrpprc	26299000	20841000	27697000	24922000	35427000	35342000	29708000	33137000	38826000	32976000	33560000	41538000	49	323.31	105
P52432	DNA-directed RNA polymerases I and III subunit RPAC1	Polr1c	3397700	2486800	4127800	3585500	7444200	6453900	6644300	6296000	5132600	4566400	4695100	6311300	7	323.31	18
B2RQC6;Q8C196	CAD protein;Glutamine-dependent carbamoyl-phosphate synthase;Aspartate carbamoyltransferase;Dihydroorotase	Cad	20081000	13781000	24875000	21276000	27967000	26094000	25481000	25307000	28009000	25876000	26523000	32201000	54	323.31	104
Q9JKF1	Ras GTPase-activating-like protein IQGAP1	Iqgap1	45723000	32748000	41865000	43177000	59348000	52165000	32547000	37900000	39468000	49292000	29233000	42484000	54	323.31	99
Q8CG48	Structural maintenance of chromosomes protein 2	Smc2	26585000	21785000	32199000	29612000	46846000	44612000	39530000	43490000	35646000	33755000	30499000	42512000	44	323.31	86
E9PVA8		Gcn1l1	37121000	28209000	48995000	43214000	45190000	43551000	39140000	39850000	49148000	44316000	42208000	50949000	105	323.31	190
Q99PV0	Pre-mRNA-processing-splicing factor 8	Prpf8	26435000	22512000	34788000	31869000	37808000	35912000	32381000	34500000	44361000	35201000	37688000	47594000	63	323.31	108
Q6PDQ2	Chromodomain-helicase-DNA-binding protein 4	Chd4	14941000	14429000	18495000	17846000	21775000	22113000	18865000	20405000	23091000	17401000	20363000	25503000	40	323.31	77
Q61879	Myosin-10	Myh10	43176000	31154000	54240000	49976000	64801000	54648000	55753000	57214000	56303000	55369000	55067000	70413000	87	323.31	130
F6ZDS4	Nucleoprotein TPR	Tpr	26093000	15078000	27090000	23445000	34446000	26275000	27297000	27671000	28732000	31265000	29712000	39923000	65	323.31	103
Q9JHU4	Cytoplasmic dynein 1 heavy chain 1	Dync1h1	68429000	49795000	83006000	75835000	91606000	84149000	69897000	71279000	80965000	83594000	65445000	87458000	144	323.31	235
Q9CU62	Structural maintenance of chromosomes protein 1A	Smc1a	20431000	20464000	27997000	25226000	27827000	30938000	28305000	29791000	25931000	22871000	23943000	32073000	40	323.31	69
Q924C1	Exportin-5	Xpo5	15132000	10171000	18903000	15560000	25376000	24365000	21299000	22881000	19758000	18057000	17856000	23624000	38	323.31	76
P57780	Alpha-actinin-4	Actn4	43593000	28002000	44136000	42999000	64270000	51750000	42491000	46497000	16383000	29350000	12381000	29365000	46	323.31	64
Q8CG47	Structural maintenance of chromosomes protein 4	Smc4	25331000	20055000	30001000	27704000	41517000	39284000	36039000	37956000	31664000	30417000	29722000	39868000	39	323.31	72
Q8CIE6	Coatomer subunit alpha;Xenin;Proxenin	Copa	22875000	18804000	29419000	27287000	36581000	35275000	28000000	29209000	32571000	25806000	21667000	28544000	42	323.31	74
P26039	Talin-1	Tln1	32395000	26481000	31513000	35363000	30760000	34629000	21310000	25904000	26692000	40849000	20301000	31096000	81	323.31	135
Q6P4T2	U5 small nuclear ribonucleoprotein 200 kDa helicase	Snrnp200	20024000	17054000	27397000	24997000	34715000	30531000	29677000	30753000	34589000	26442000	27508000	35973000	61	323.31	120
Q6P5H2	Nestin	Nes	7579200	9213200	11495000	10726000	12889000	13041000	14118000	15284000	14407000	11274000	12337000	16036000	42	323.31	64
Q3UJB9	Enhancer of mRNA-decapping protein 4	Edc4	7855700	5557500	9049900	8119000	14472000	13860000	13978000	14753000	10525000	11756000	9531800	12666000	28	323.31	42
Q8VHX6	Filamin-C	Flnc	59318000	35066000	63552000	56001000	69763000	51207000	51228000	50147000	45117000	50896000	41179000	53868000	77	323.31	109
Q9D662	Protein transport protein Sec23B	Sec23b	13698000	9835500	15771000	14424000	16022000	14595000	11594000	11836000	8045900	10701000	6666500	10977000	15	323.31	44
Q8K1M6	Dynamin-1-like protein	Dnm1l	10705000	6532200	11425000	10513000	13911000	12289000	10855000	10866000	6460200	8182600	5646700	8972100	26	323.31	52
Q9CW03	Structural maintenance of chromosomes protein 3	Smc3	14621000	14241000	19049000	17698000	19731000	20771000	17916000	18940000	18418000	18020000	15779000	21757000	49	323.31	87
Q6P5E4	UDP-glucose:glycoprotein glucosyltransferase 1	Uggt1	17802000	11784000	18471000	17741000	24633000	21955000	20263000	22352000	16378000	31778000	17588000	23623000	34	323.31	66
Q61768;P28738	Kinesin-1 heavy chain	Kif5b	19372000	13108000	21321000	20165000	24401000	21496000	17653000	19585000	20788000	23137000	18909000	26002000	32	323.31	46
Q8K224	N-acetyltransferase 10	Nat10	6824500	6043700	9495500	8018000	12828000	12433000	13144000	13096000	16204000	10820000	13561000	15854000	35	323.31	54
Q62261;P15508	Spectrin beta chain, non-erythrocytic 1	Sptbn1	32910000	23878000	35203000	33547000	28038000	27124000	21842000	21791000	17413000	35729000	19818000	36417000	61	323.31	100
E9Q7G0		Numa1	17559000	12809000	23218000	19194000	22036000	18883000	19580000	21063000	25895000	23845000	25112000	32823000	59	323.31	84
Q9ERU9;Q0VDN7	E3 SUMO-protein ligase RanBP2	Ranbp2	26102000	21225000	32344000	28255000	32669000	32719000	28374000	29624000	44353000	38947000	41904000	50195000	68	323.31	97
Q5SWU9	Acetyl-CoA carboxylase 1;Biotin carboxylase	Acaca	13224000	8661500	14326000	13264000	17646000	13561000	12194000	12069000	15613000	16608000	13504000	17202000	45	323.31	70
CON__Q2UVX4			3083400	2209900	1975900	1849000	21457000	19171000	6276800	6751200	27010000	100750000	8160400	9659200	41	323.31	61
Q6ZQ08	CCR4-NOT transcription complex subunit 1	Cnot1	13348000	9214500	14512000	14069000	16201000	14950000	12938000	13016000	18948000	17764000	17321000	20887000	44	323.31	68
P16546;REV__Q6NZJ6	Spectrin alpha chain, non-erythrocytic 1	Sptan1	26703000	19030000	28813000	27586000	22964000	21514000	18645000	17855000	14287000	29772000	16133000	30623000	64	323.31	96
E9PVX6		Mki67	14554000	12669000	17541000	16680000	18010000	18662000	20985000	21728000	19351000	15863000	25832000	30910000	66	323.31	85
P70398	Probable ubiquitin carboxyl-terminal hydrolase FAF-X	Usp9x	11109000	7747300	12882000	12369000	15694000	13743000	11628000	11802000	14597000	12856000	11549000	14694000	45	323.31	68
Q6PDI5	Proteasome-associated protein ECM29 homolog	Ecm29	21805000	15079000	23821000	22308000	31373000	27790000	22158000	23124000	20610000	24796000	17313000	24880000	46	323.31	82
Q6P5D8	Structural maintenance of chromosomes flexible hinge domain-containing protein 1	Smchd1	10366000	9621500	12641000	11600000	11120000	12019000	9737300	10496000	14651000	12792000	13767000	17255000	40	323.31	54
Q8R3N6	THO complex subunit 1	Thoc1	2468000	1628600	2604200	2332400	3692600	3190100	3310000	3313800	3295900	2950900	3182400	3881400	11	323.31	16
Q6NS46	Protein RRP5 homolog	Pdcd11	11037000	9679900	15737000	13634000	8301800	10060000	8319000	8765000	24845000	17465000	23654000	27285000	40	323.31	65
E9Q555	E3 ubiquitin-protein ligase RNF213	Rnf213	16168000	22427000	17852000	23988000	19037000	26247000	14595000	23099000	19058000	26677000	14861000	28751000	79	323.31	110
Q7TMY8	E3 ubiquitin-protein ligase HUWE1	Huwe1	6418800	4198700	6629200	6193500	8143900	6897900	5769300	5528500	5814600	5925300	4871700	6378800	47	323.31	68
Q9QXZ0	Microtubule-actin cross-linking factor 1	Macf1	9847500	7736700	12073000	10701000	9018800	8622600	8469000	8862700	11489000	13770000	10783000	14353000	59	323.31	68
Q9EPU0	Regulator of nonsense transcripts 1	Upf1	15000000	12074000	19063000	16888000	21918000	23784000	20747000	21422000	23572000	20060000	20597000	26698000	33	322.13	58
Q61881	DNA replication licensing factor MCM7	Mcm7	24902000	16145000	27917000	25511000	50967000	42547000	38683000	39278000	31966000	36986000	23726000	31558000	32	321.22	80
P63101	14-3-3 protein zeta/delta	Ywhaz	119710000	63904000	116660000	105070000	202400000	136390000	107370000	123100000	37281000	66065000	25203000	67476000	19	320.46	90
Q8JZQ9	Eukaryotic translation initiation factor 3 subunit B	Eif3b	23371000	14945000	26217000	24708000	39710000	32456000	24845000	26134000	26000000	22902000	19477000	28818000	29	320.34	50
P11983	T-complex protein 1 subunit alpha	Tcp1	74371000	47841000	82469000	73863000	114830000	94410000	87371000	86833000	78915000	77800000	68590000	91937000	26	320.14	131
Q8BMS1	Trifunctional enzyme subunit alpha, mitochondrial;Long-chain enoyl-CoA hydratase;Long chain 3-hydroxyacyl-CoA dehydrogenase	Hadha	17828000	21291000	29266000	24916000	34448000	41124000	42975000	41967000	32845000	24198000	27871000	34629000	26	319.22	74
Q9CWJ9	Bifunctional purine biosynthesis protein PURH;Phosphoribosylaminoimidazolecarboxamide formyltransferase;IMP cyclohydrolase	Atic	48757000	27222000	49662000	44209000	77333000	56886000	51294000	50654000	20537000	31086000	17353000	33287000	26	316.91	84
P70388	DNA repair protein RAD50	Rad50	9639800	7364000	13309000	11440000	15106000	14033000	15053000	15388000	16334000	13573000	15277000	18856000	42	316.85	55
Q922R8	Protein disulfide-isomerase A6	Pdia6	25983000	16457000	25616000	23135000	34882000	30266000	29618000	30576000	21084000	41866000	27170000	31742000	16	316.39	51
Q9QZE5	Coatomer subunit gamma-1	Copg1	17837000	12881000	20973000	19365000	24165000	23986000	21397000	20905000	17722000	16574000	15271000	19607000	32	314.29	66
P62334	26S protease regulatory subunit 10B	Psmc6	23804000	15473000	27180000	24822000	40895000	34922000	31994000	33214000	28689000	27613000	23853000	32974000	21	314.1	59
P06745	Glucose-6-phosphate isomerase	Gpi	48042000	30576000	44831000	44181000	75179000	63651000	48825000	53811000	12903000	32685000	9835900	30609000	20	312.65	79
Q80UM3	N-alpha-acetyltransferase 15, NatA auxiliary subunit	Naa15	24679000	15005000	27041000	23388000	34900000	28603000	23696000	23363000	20513000	22282000	14603000	21379000	32	312.45	61
P14824	Annexin A6	Anxa6	43297000	33314000	37497000	36288000	30371000	40643000	30902000	35915000	35997000	33950000	32058000	42232000	33	311.57	65
Q8VDJ3	Vigilin	Hdlbp	29922000	20012000	31093000	29400000	19032000	18912000	13411000	13896000	23732000	23219000	24096000	29280000	35	311.48	66
P08249	Malate dehydrogenase, mitochondrial	Mdh2	120680000	72917000	109140000	96243000	184530000	143940000	135210000	143180000	105460000	194680000	109540000	153000000	20	309.57	144
Q8K2Z4	Condensin complex subunit 1	Ncapd2	20294000	17417000	24942000	23468000	30811000	29552000	25370000	26746000	23497000	22542000	20948000	28208000	34	308.34	76
Q9QUR6	Prolyl endopeptidase	Prep	22735000	12271000	22970000	20409000	36579000	26658000	22131000	22222000	12681000	16156000	9529000	16919000	30	306.34	72
Q6PFD9	Nuclear pore complex protein Nup98-Nup96;Nuclear pore complex protein Nup98;Nuclear pore complex protein Nup96	Nup98	9114900	7483400	10588000	9919700	13239000	12812000	11386000	11870000	16006000	13033000	13725000	16648000	27	306.31	51
Q3U0V1	Far upstream element-binding protein 2	Khsrp	24488000	16379000	25342000	22499000	29122000	25739000	25120000	26947000	14589000	19773000	16390000	23347000	27	305.68	48
P32233	Developmentally-regulated GTP-binding protein 1	Drg1	13155000	11658000	13972000	14257000	21760000	18807000	15272000	15747000	7970400	8694500	6332800	11957000	15	305.3	31
Q8K298	Actin-binding protein anillin	Anln	10996000	8876000	12157000	12821000	21972000	20218000	17237000	17795000	16255000	16397000	14998000	18974000	31	304.31	43
P62192	26S protease regulatory subunit 4	Psmc1	31202000	18829000	33977000	30326000	57408000	45046000	39653000	41475000	36957000	36029000	30007000	40040000	22	304.28	62
Q61595	Kinectin	Ktn1	14340000	13803000	18354000	16215000	16453000	16468000	16882000	17404000	19336000	17436000	20688000	26451000	36	302.34	51
Q8BP47	Asparagine--tRNA ligase, cytoplasmic	Nars	21286000	12567000	22265000	19767000	29544000	22685000	17808000	19958000	19524000	20171000	13497000	19347000	28	301.47	64
Q8BML9		Qars	9729300	6691700	9929200	9355600	16945000	15413000	12338000	13187000	11585000	11099000	8676200	11694000	28	297.84	56
Q1HFZ0	tRNA (cytosine(34)-C(5))-methyltransferase	Nsun2	23427000	16010000	25613000	22101000	36446000	32084000	30173000	30780000	26084000	22842000	23313000	33214000	32	296.35	65
Q62448	Eukaryotic translation initiation factor 4 gamma 2	Eif4g2	18807000	12178000	19929000	19498000	29035000	23744000	20178000	21051000	15310000	15497000	13899000	20976000	31	296.06	67
P28653;P28654	Biglycan	Bgn	8101100	7170800	9245700	8599500	9711100	10516000	8657600	9263400	10260000	10362000	11305000	13610000	13	294.46	29
Q9D6Z1	Nucleolar protein 56	Nop56	22734000	20210000	34343000	28236000	38668000	45578000	48616000	52852000	43537000	30571000	43449000	53947000	24	294.45	64
Q6P5F9	Exportin-1	Xpo1	36855000	22905000	38384000	36777000	67635000	50161000	39822000	40835000	23365000	27301000	16555000	28543000	30	293.28	72
Q9EPL8	Importin-7	Ipo7	19243000	11746000	20021000	19399000	41042000	27158000	23715000	22914000	11662000	13167000	8429300	14841000	24	290.81	55
Q9WTI7	Unconventional myosin-Ic	Myo1c	7501200	8496300	9823500	9630300	11440000	14432000	10864000	12510000	13827000	13880000	12778000	16610000	30	290.75	52
Q9CZD3	Glycine--tRNA ligase	Gars	39425000	25637000	41474000	39318000	52796000	46773000	36427000	39741000	27001000	38812000	22859000	35574000	31	289.68	78
Q6PR54	Telomere-associated protein RIF1	Rif1	5041600	4822500	7214400	6300000	6634800	6797500	6587900	6760600	9280900	6832900	8723400	10477000	30	288.87	40
Q9ER72	Cysteine--tRNA ligase, cytoplasmic	Cars	15505000	9503600	15367000	14576000	20002000	16428000	14306000	16000000	6287200	9783700	4665100	10023000	30	287.48	40
Q64521	Glycerol-3-phosphate dehydrogenase, mitochondrial	Gpd2	8498600	14136000	13896000	12109000	13587000	20007000	19183000	19148000	21130000	19575000	17285000	22039000	33	287.09	51
P46935;Q9CUN6;Q6I6G8;Q8K4P8	E3 ubiquitin-protein ligase NEDD4	Nedd4	30070000	22017000	35195000	35626000	21823000	21088000	14379000	16990000	21524000	21506000	21073000	29840000	27	287.07	54
Q9Z2X1	Heterogeneous nuclear ribonucleoprotein F;Heterogeneous nuclear ribonucleoprotein F, N-terminally processed	Hnrnpf	24296000	19932000	33156000	28209000	37226000	34496000	31931000	32031000	36890000	25142000	29691000	37073000	12	285.92	69
P52293	Importin subunit alpha-1	Kpna2	14241000	12190000	17651000	17337000	29383000	27932000	25792000	24815000	28537000	21025000	27037000	32570000	16	285.38	44
P50580	Proliferation-associated protein 2G4	Pa2g4	53617000	36027000	62287000	52746000	79574000	67896000	54603000	55091000	34689000	35021000	23468000	44068000	21	284.17	88
Q91VI7	Ribonuclease inhibitor	Rnh1	12807000	9064600	12315000	13330000	19937000	17549000	10785000	12108000	10348000	12608000	6435900	9596200	24	283.96	48
Q9JKR6	Hypoxia up-regulated protein 1	Hyou1	40899000	23999000	40141000	35203000	57249000	49144000	45842000	48053000	45326000	68122000	49788000	57864000	33	283.86	84
Q921M3	Splicing factor 3B subunit 3	Sf3b3	26504000	16554000	28283000	26431000	36567000	28982000	24837000	26509000	25172000	25866000	22181000	31635000	34	281.44	64
O88569	Heterogeneous nuclear ribonucleoproteins A2/B1	Hnrnpa2b1	52477000	41961000	65431000	56729000	85794000	62578000	58335000	61673000	31980000	29723000	16225000	35252000	24	281.29	126
Q6PGL7	WASH complex subunit FAM21	Fam21	1560800	892870	1657400	1481800	1501600	1205500	1471000	1433100	720380	1130600	847340	1263400	11	280.49	15
Q62351	Transferrin receptor protein 1	Tfrc	29782000	38126000	41253000	36202000	67050000	74700000	65612000	71358000	69805000	52745000	68970000	91668000	27	278.88	78
Q9WVK4	EH domain-containing protein 1	Ehd1	16397000	12514000	18258000	18333000	20838000	18805000	14854000	15371000	9689300	13549000	8229700	13716000	20	278.04	48
P10126;P62631	Elongation factor 1-alpha 1	Eef1a1	278810000	175870000	332680000	283510000	478700000	402260000	345730000	373550000	266250000	272290000	224730000	313170000	28	278.02	297
P13864	DNA (cytosine-5)-methyltransferase 1	Dnmt1	11388000	11777000	17386000	15442000	14564000	14122000	13138000	13059000	13473000	10776000	12723000	16736000	31	276.99	40
O08528;Q3TRM8	Hexokinase-2	Hk2	15117000	9541700	16230000	14025000	17511000	15960000	14114000	15184000	16615000	20348000	15580000	20666000	33	276.94	50
P47738;P24549;O35945;Q9JHW9;Q62148;Q9CZS1	Aldehyde dehydrogenase, mitochondrial	Aldh2	36697000	27413000	32337000	31123000	34286000	38549000	27997000	34720000	40667000	42634000	35396000	49287000	23	274.95	68
Q91VR5	ATP-dependent RNA helicase DDX1	Ddx1	11328000	9341700	15061000	13507000	20397000	18226000	16131000	16810000	17079000	12013000	13772000	17645000	25	274.27	37
Q6ZQ73	Cullin-associated NEDD8-dissociated protein 2	Cand2	5285900	3480400	7205500	5787400	8852700	7335500	8106600	7317400	5889000	4355700	5048300	5710800	28	274.16	41
Q99P88	Nuclear pore complex protein Nup155	Nup155	8744700	10704000	11407000	11279000	13283000	17598000	14726000	15762000	21946000	15910000	18363000	21926000	23	273.83	31
Q62318	Transcription intermediary factor 1-beta	Trim28	25819000	17955000	29381000	26210000	42013000	37050000	32576000	33343000	25434000	25931000	21057000	29436000	24	273.34	62
Q61543	Golgi apparatus protein 1	Glg1	11685000	15348000	16728000	16144000	11828000	18646000	14975000	16337000	20653000	17965000	19205000	25727000	31	272.88	50
P12382	ATP-dependent 6-phosphofructokinase, liver type	Pfkl	17254000	11812000	18159000	16934000	19310000	20235000	17735000	19399000	16949000	18763000	15551000	22665000	24	272.05	49
Q5SWD9	Pre-rRNA-processing protein TSR1 homolog	Tsr1	9818600	5576900	11674000	9649200	19076000	15927000	17177000	16750000	15644000	11914000	14699000	18237000	18	271.46	43
Q8BTI8	Serine/arginine repetitive matrix protein 2	Srrm2	10401000	8603300	14383000	12645000	11402000	11011000	13226000	13310000	19829000	16536000	23444000	26545000	36	271.41	53
Q9WUA3	ATP-dependent 6-phosphofructokinase, platelet type	Pfkp	5697500	5021900	6123700	6367100	6714100	9446300	6213000	7062000	6460500	8806000	5387500	9273400	20	271.28	25
P26040	Ezrin	Ezr	41400000	27945000	38276000	38526000	49375000	41961000	33610000	38275000	13428000	28587000	11329000	27565000	37	270.98	57
A2AGT5	Cytoskeleton-associated protein 5	Ckap5	9141500	9354800	10429000	10482000	11845000	12116000	9229400	9470300	14783000	11454000	12548000	16238000	35	270.92	50
Q6IRU2	Tropomyosin alpha-4 chain	Tpm4	83129000	47645000	82119000	77136000	111430000	68495000	83059000	100030000	24841000	62969000	24436000	59761000	29	270.24	68
Q8BY87	Ubiquitin carboxyl-terminal hydrolase 47	Usp47	7892800	5579200	8508900	8377800	5894600	6066200	4106400	4420700	6443500	7302200	6193600	7966300	22	270.11	30
P46061	Ran GTPase-activating protein 1	Rangap1	26868000	20023000	31322000	34310000	78937000	57617000	51210000	49952000	24840000	20881000	19501000	32408000	28	269.73	67
P30416	Peptidyl-prolyl cis-trans isomerase FKBP4;Peptidyl-prolyl cis-trans isomerase FKBP4, N-terminally processed	Fkbp4	26945000	15275000	28656000	25849000	42625000	28405000	27872000	28156000	11829000	17091000	10262000	18397000	25	269.63	74
Q9CPP0	Nucleoplasmin-3	Npm3	1254300	882470	1810200	1377600	2210000	1813100	2212600	2161600	1502800	923150	1517600	2023600	3	266.88	8
Q8K310	Matrin-3	Matr3	8760100	8245300	13438000	11555000	13668000	13886000	13889000	13406000	20524000	15024000	16700000	19919000	20	265.97	54
Q6P5B0	RRP12-like protein	Rrp12	7976800	6456800	11957000	9547400	9578500	9769900	8926100	9049700	14456000	9749800	14460000	18185000	27	265.57	44
O70435	Proteasome subunit alpha type-3	Psma3	19093000	10749000	20079000	18086000	30722000	22302000	22110000	21918000	6642700	12508000	6195900	12095000	14	265.2	44
Q9CPY7	Cytosol aminopeptidase	Lap3	38993000	25352000	42355000	36432000	62154000	51171000	47657000	48003000	21714000	32591000	19122000	34504000	23	264.12	58
Q8VDM4	26S proteasome non-ATPase regulatory subunit 2	Psmd2	35797000	23999000	38588000	38084000	63205000	52803000	43177000	45519000	42963000	40931000	32998000	46214000	29	262.63	72
Q91YQ5	Dolichyl-diphosphooligosaccharide--protein glycosyltransferase subunit 1	Rpn1	19832000	32200000	36001000	31917000	24902000	39996000	32802000	36527000	45491000	31977000	39555000	48475000	29	261.53	88
P17710	Hexokinase-1	Hk1	16238000	13231000	15445000	14950000	20601000	22131000	17228000	17714000	10838000	17030000	7436100	15115000	33	260.75	50
Q76MZ3	Serine/threonine-protein phosphatase 2A 65 kDa regulatory subunit A alpha isoform	Ppp2r1a	22258000	15177000	24809000	23057000	32966000	27091000	21455000	21749000	14054000	14670000	10890000	18575000	29	260.44	73
Q9EQH3	Vacuolar protein sorting-associated protein 35	Vps35	12029000	7644500	12551000	11790000	16064000	12336000	9033600	9695400	8755200	11196000	6359600	10425000	20	259.91	43
O70318	Band 4.1-like protein 2	Epb41l2	11579000	7338700	13444000	11954000	11189000	9660000	8895400	8798900	7681500	7910100	7725200	10305000	26	259.24	40
P62242	40S ribosomal protein S8	Rps8	26295000	25046000	40907000	32554000	29783000	35526000	29080000	32708000	43064000	29301000	41083000	53497000	12	258.8	41
Q64514	Tripeptidyl-peptidase 2	Tpp2	24641000	14364000	24245000	22049000	39316000	29070000	24830000	24611000	17659000	23141000	15077000	23157000	32	258.02	51
O88544	COP9 signalosome complex subunit 4	Cops4	10087000	5989300	11198000	10214000	17247000	12854000	12069000	12036000	5779700	6863400	5043300	8455800	14	257.28	34
Q61598	Rab GDP dissociation inhibitor beta	Gdi2	57048000	32143000	59122000	51745000	87467000	66647000	57958000	59496000	16995000	35308000	13102000	32134000	24	256.9	63
P62880;P29387;Q61011	Guanine nucleotide-binding protein G(I)/G(S)/G(T) subunit beta-2;Guanine nucleotide-binding protein subunit beta-4	Gnb2;Gnb4	6101300	6917400	8574900	7837700	7562100	8868200	6838600	6940300	7194800	7308800	5479800	8387400	10	255.97	21
Q9JLR9	HIG1 domain family member 1A, mitochondrial	Higd1a	50718	59745	58855	76883	63694	86034	79388	69269	63326	67098	68375	90404	1	255.87	2
Q8BX17	Gem-associated protein 5	Gemin5	7248200	5284900	9217600	7912500	15365000	12205000	12210000	12402000	13167000	9683500	10466000	13573000	24	255.71	39
Q3UYV9	Nuclear cap-binding protein subunit 1	Ncbp1	6014600	4614200	7092600	6733500	13444000	11003000	9070500	9600100	7452900	7188400	5715600	8450100	17	255.7	32
Q9DCD0	6-phosphogluconate dehydrogenase, decarboxylating	Pgd	31495000	18869000	28752000	27093000	53842000	45219000	31162000	35261000	12106000	26778000	10272000	23842000	20	254.5	63
Q8BSY0	Aspartyl/asparaginyl beta-hydroxylase	Asph	7187300	10483000	10523000	10168000	6758800	11309000	8960500	10839000	11743000	11367000	11143000	15611000	21	254.22	39
A2AN08	E3 ubiquitin-protein ligase UBR4	Ubr4	4350700	3176400	4878400	4776400	6067900	5443800	4238100	4527200	4817900	4967700	3383500	5166100	32	254.19	38
Q61937	Nucleophosmin	Npm1	91537000	64175000	118690000	98552000	156320000	121990000	141930000	147860000	97853000	61454000	94469000	132020000	19	251.73	147
Q9D8N0	Elongation factor 1-gamma	Eef1g	92154000	55106000	95396000	82472000	163930000	125910000	105340000	113770000	76826000	77076000	58169000	89803000	23	251.58	119
Q920B9	FACT complex subunit SPT16	Supt16h	12513000	12972000	17381000	15447000	20848000	23198000	22001000	22762000	13603000	9453000	11311000	16555000	29	251.37	54
P50516	V-type proton ATPase catalytic subunit A	Atp6v1a	5784200	3747500	6225200	5713600	8607300	7702600	6108400	6262400	3658500	8620600	3433700	6328700	16	251.24	36
O35841	Apoptosis inhibitor 5	Api5	13024000	8470200	13258000	13270000	22397000	17969000	14327000	14932000	4482200	6907600	3320100	8090900	16	251.01	29
A2A432	Cullin-4B	Cul4b	13300000	8957600	14128000	13432000	22743000	17310000	15020000	14942000	9256700	17506000	7139000	11384000	21	250.99	37
P97429	Annexin A4	Anxa4	18652000	14970000	17217000	15327000	15983000	21812000	16214000	16642000	21297000	16372000	16603000	21523000	17	250.71	38
Q9CRT8	Exportin-T	Xpot	5247900	3473000	5597200	5438100	7510500	6588200	5058200	5182700	5542200	5420800	4175500	5980100	16	250.39	25
Q9DBR1	5-3 exoribonuclease 2	Xrn2	16132000	11028000	17793000	15901000	23741000	19957000	18546000	19139000	14218000	14341000	13821000	18952000	31	249.6	63
Q5XG71	Small subunit processome component 20 homolog	Utp20	6016600	5026000	8324400	7360000	3287800	4158100	3073300	3417800	11625000	8802600	12199000	13618000	34	248.38	42
Q9EPE9	Manganese-transporting ATPase 13A1	Atp13a1	9334900	13860000	15942000	14294000	17325000	24931000	23116000	23477000	22543000	15250000	18346000	21634000	29	248.17	50
P46664	Adenylosuccinate synthetase isozyme 2	Adss	14307000	7800400	15181000	13422000	23811000	16851000	15571000	15336000	4474000	8339300	4149700	9290100	17	248.06	44
Q9CZ44	NSFL1 cofactor p47	Nsfl1c	14487000	8183600	16026000	14907000	23067000	15785000	15472000	16430000	5461300	8701600	4694600	9290400	18	246.26	37
Q6A4J8	Ubiquitin carboxyl-terminal hydrolase 7	Usp7	14773000	9955900	16046000	14857000	21809000	19450000	16876000	16775000	13066000	13798000	11350000	15706000	20	246.23	38
O55029	Coatomer subunit beta	Copb2	16922000	13141000	19873000	18184000	24264000	23749000	19288000	20099000	19572000	16273000	13826000	18736000	26	245.67	39
Q8BHN3	Neutral alpha-glucosidase AB	Ganab	22365000	16165000	23026000	21445000	29536000	29956000	24999000	28910000	19183000	46577000	23738000	32476000	29	245.3	55
Q68FL6	Methionine--tRNA ligase, cytoplasmic	Mars	20595000	13525000	22803000	19701000	28451000	26711000	23606000	25693000	24646000	23121000	22061000	29656000	26	245.03	53
Q01405	Protein transport protein Sec23A	Sec23a	3667800	2460400	4043600	3639700	4431500	3975400	3408200	3426700	1934200	2651800	1646700	2519700	15	244.51	20
P35564	Calnexin	Canx	28438000	33803000	40311000	35207000	34856000	49878000	43422000	48610000	61846000	45994000	49369000	61298000	25	244.5	84
Q9D024	Coiled-coil domain-containing protein 47	Ccdc47	3929000	6053600	6947600	5790000	6064500	9533000	9437200	9753100	9928300	7160900	9122200	10989000	19	244.44	36
Q9QZQ1	Afadin	Mllt4	7114100	5418300	7454800	7053100	7555100	7080300	6465200	6895400	6863100	7729100	6720600	9085800	27	244.39	38
Q99NB9	Splicing factor 3B subunit 1	Sf3b1	13861000	10980000	18271000	16397000	23367000	20737000	19968000	20203000	17806000	16885000	16651000	22210000	28	244.12	57
P62196	26S protease regulatory subunit 8	Psmc5	15363000	9684700	17255000	15432000	28336000	22831000	19971000	21213000	20705000	18991000	16042000	21501000	21	243.72	61
Q99MR6	Serrate RNA effector molecule homolog	Srrt	17896000	11346000	18983000	16685000	35984000	28413000	29306000	30130000	20792000	19682000	19423000	24976000	28	243.33	45
Q922K7	Probable 28S rRNA (cytosine-C(5))-methyltransferase	Nop2	11192000	8827500	15350000	11965000	16404000	15831000	17739000	18196000	21357000	14438000	23816000	28104000	17	242.77	33
Q99K48	Non-POU domain-containing octamer-binding protein	Nono	25201000	21841000	30401000	29288000	41889000	37427000	33662000	35061000	31199000	25786000	23309000	31154000	28	242.74	116
Q8VIJ6	Splicing factor, proline- and glutamine-rich	Sfpq	43238000	33757000	51797000	45391000	67439000	61784000	53487000	56424000	38292000	33232000	28453000	43196000	31	241.39	80
P19324	Serpin H1	Serpinh1	86499000	55364000	86488000	82066000	101580000	90873000	88229000	94109000	62143000	115880000	82536000	105250000	23	241.04	124
Q3UPL0	Protein transport protein Sec31A	Sec31a	15609000	9596600	16140000	14817000	22620000	18257000	14865000	15837000	11808000	13738000	10462000	14459000	32	240.8	51
P26443	Glutamate dehydrogenase 1, mitochondrial	Glud1	24732000	18710000	24397000	22382000	40090000	36715000	38722000	39477000	31550000	32250000	28268000	38744000	21	239.68	53
O08788	Dynactin subunit 1	Dctn1	6847800	4729900	7999000	7294100	9124200	8142000	7281900	7444000	7423300	7991000	6082000	8465100	26	239.4	39
Q9Z0X1	Apoptosis-inducing factor 1, mitochondrial	Aifm1	11489000	12325000	15356000	13176000	16518000	19784000	18925000	18889000	13573000	12552000	9639200	13414000	20	239.11	42
P26231;Q61301	Catenin alpha-1	Ctnna1	7841800	7375700	8645400	9150500	7149400	7292600	5655500	5892500	6466500	7161800	6767800	9832500	20	238.99	28
Q810A7	ATP-dependent RNA helicase DDX42	Ddx42	3796400	2378000	4576200	3784500	5273600	4272700	4341600	4322200	2087400	2472600	2077900	3119700	17	238.97	21
Q8R1A4	Dedicator of cytokinesis protein 7	Dock7	6175200	4638400	6815000	6379200	8797200	8027200	6132300	6198100	6755100	6561500	6002700	7615400	31	238.77	40
G5E870	E3 ubiquitin-protein ligase TRIP12	Trip12	4893000	4644500	6486300	6219300	4680200	4981500	4085100	4472900	7084200	5970400	7096700	8850700	28	238.03	35
Q80Y81	Zinc phosphodiesterase ELAC protein 2	Elac2	7267200	4547600	8294900	7383400	16495000	12497000	13000000	12401000	4312800	6106300	3880200	6665700	21	237.13	29
Q9CQV8	14-3-3 protein beta/alpha;14-3-3 protein beta/alpha, N-terminally processed	Ywhab	30239000	15898000	31501000	27114000	49016000	33569000	32205000	33100000	9204100	17398000	6724500	18054000	15	237.1	22
Q8R081	Heterogeneous nuclear ribonucleoprotein L	Hnrnpl	18355000	16186000	25007000	20881000	19571000	19527000	16606000	17583000	25857000	18951000	20395000	26520000	17	237.03	61
Q9DCL9	Multifunctional protein ADE2;Phosphoribosylaminoimidazole-succinocarboxamide synthase;Phosphoribosylaminoimidazole carboxylase	Paics	23161000	14842000	23930000	23102000	31427000	26268000	21561000	22798000	14525000	16760000	13283000	20191000	21	236.44	41
Q5SW19	Clustered mitochondria protein homolog	Cluh	7133100	4630600	8780600	7925300	9167700	7086200	7555900	7337000	7592100	6901400	7848900	10400000	31	236.4	37
Q8BH59	Calcium-binding mitochondrial carrier protein Aralar1	Slc25a12	4644400	5993600	7971800	6210600	7006700	9756300	9791900	9320900	9031200	8223400	7689100	10821000	21	236.17	28
Q8R0G9	Nuclear pore complex protein Nup133	Nup133	6533600	5447700	7230000	7595400	9925600	9945900	9298000	9466900	11588000	10019000	10697000	12986000	26	235	40
P58871	182 kDa tankyrase-1-binding protein	Tnks1bp1	4370100	2909600	5033100	4480700	4466800	3740600	4074200	3906200	3290900	4076100	3576700	4703100	20	234.49	29
CON__P12763;P29699			23551000	13032000	5077800	4253400	240300000	176320000	11665000	12942000	291320000	1167300000	17479000	21311000	15	233.23	185
P40124;Q9CYT6	Adenylyl cyclase-associated protein 1	Cap1	20822000	15217000	19724000	20773000	31079000	30285000	20500000	23587000	7553500	16595000	6082900	13770000	19	232.13	52
Q8CGK3	Lon protease homolog, mitochondrial	Lonp1	13831000	14268000	12806000	13404000	17756000	23613000	15740000	19470000	21152000	23938000	14726000	21528000	27	231.73	59
P33174	Chromosome-associated kinesin KIF4	Kif4	8187400	8982200	11887000	10544000	13329000	15298000	14855000	15050000	17491000	13715000	17661000	21976000	28	231.48	38
Q6P542	ATP-binding cassette sub-family F member 1	Abcf1	5320200	5735400	6633200	6206600	9874200	11007000	9142900	9940900	8022400	6638900	6481600	8828400	18	229.92	30
P50247	Adenosylhomocysteinase	Ahcy	91695000	48082000	94631000	82785000	156400000	110330000	106310000	100220000	33440000	52011000	29956000	59286000	23	229.81	97
Q9DBY8	Nuclear valosin-containing protein-like	Nvl	3213300	3252000	4863500	3969600	5071600	5711900	6043100	5849200	7173500	5858600	7211200	8252200	22	229.77	31
O35286	Pre-mRNA-splicing factor ATP-dependent RNA helicase DHX15	Dhx15	19987000	15725000	24850000	22196000	35590000	30706000	27161000	28218000	26543000	23570000	23907000	32398000	27	229.17	61
Q99KK7	Dipeptidyl peptidase 3	Dpp3	12691000	7111300	11424000	11097000	20025000	14773000	11278000	11662000	4004700	8121900	2879800	6859600	19	228.82	31
Q61216	Double-strand break repair protein MRE11A	Mre11a	3530500	2343400	4587800	3853600	5733500	4860500	5033400	5202900	4664900	3885300	4379300	5464400	17	227.98	23
O88738;REV__Q5NCS9;REV__O88738	Baculoviral IAP repeat-containing protein 6	Birc6	5713600	4208600	6230200	6113800	5413700	5162500	3910100	3965100	5726500	6484100	5357500	7151200	27	227.77	37
Q99K51;Q61233;Q3V0K9	Plastin-3	Pls3	25076000	15994000	22867000	23218000	41152000	33333000	24732000	27626000	8523600	17173000	6441100	14793000	26	227.31	50
Q3TKT4	Transcription activator BRG1	Smarca4	3055000	2914500	4140500	3621900	4373300	4627300	4519300	4433300	5123000	4245200	4665100	5728000	19	226.22	30
Q9WTM5	RuvB-like 2	Ruvbl2	25101000	16079000	25849000	23755000	41207000	34912000	32760000	33055000	26665000	25804000	22306000	31160000	23	225.61	59
Q8K2H2	OTU domain-containing protein 6B	Otud6b	1565600	1100600	1630400	1491800	2001900	1897800	1889700	1923600	1314900	1471900	1332800	1887900	9	225.55	12
Q925I1	ATPase family AAA domain-containing protein 3	Atad3	4319700	6729600	7406300	6559900	6950900	11340000	10330000	10898000	10422000	7948900	8988300	11406000	24	225.13	43
Q7TMK9	Heterogeneous nuclear ribonucleoprotein Q	Syncrip	56697000	40823000	70973000	60299000	75803000	64789000	59216000	61595000	44994000	32697000	32467000	48559000	17	224.94	64
Q02819	Nucleobindin-1	Nucb1	8429300	5236200	10039000	7054100	10152000	8615200	10143000	11411000	7961800	15903000	11008000	15232000	19	224.88	31
Q11011	Puromycin-sensitive aminopeptidase	Npepps	19426000	11643000	18910000	17375000	24626000	18803000	16633000	16451000	8404200	13534000	7167900	13136000	27	224.81	46
Q91VD9	NADH-ubiquinone oxidoreductase 75 kDa subunit, mitochondrial	Ndufs1	7157500	6743500	9959500	8365000	9193100	9705800	9602800	8777200	9542400	6911800	7619200	9684000	21	224.69	34
P62908	40S ribosomal protein S3	Rps3	44522000	36799000	57713000	52140000	63001000	56942000	39626000	44761000	85614000	52112000	50355000	68266000	23	224.47	76
P14211	Calreticulin	Calr	118100000	67354000	111690000	98399000	188610000	154920000	133040000	141740000	91507000	204180000	102470000	134710000	19	223.76	148
P54276	DNA mismatch repair protein Msh6	Msh6	8775800	9282600	11388000	10395000	14728000	16842000	14263000	16070000	14127000	14707000	11855000	16445000	27	223.58	40
Q8CI94;Q9WUB3;Q9ET01	Glycogen phosphorylase, brain form	Pygb	23434000	15693000	24301000	23886000	31666000	27973000	21441000	23205000	9703400	17584000	7794900	15602000	27	223.3	42
CON__ENSEMBL:ENSBTAP00000007350;P01029			5745900	4514200	5542700	5101300	12431000	10941000	5016300	4837500	12519000	42905000	3933000	4825100	27	223.29	37
P54822	Adenylosuccinate lyase	Adsl	13955000	7940900	14644000	13089000	22816000	17226000	17062000	16456000	6218700	9415200	5704100	10402000	18	222.47	57
P80317	T-complex protein 1 subunit zeta	Cct6a	100940000	59908000	107720000	103290000	148770000	115820000	112520000	113620000	98355000	99834000	86380000	115490000	26	222.43	156
P06795;P21447;P21440	Multidrug resistance protein 1B;Multidrug resistance protein 1A	Abcb1b;Abcb1a	3916400	3960000	4873800	4498300	8110600	7863600	7373900	7255700	6885200	6764200	6778100	7911200	23	221.65	31
Q4VA53	Sister chromatid cohesion protein PDS5 homolog B	Pds5b	8079300	8743500	10956000	10406000	12083000	13677000	11675000	12815000	14810000	10986000	11376000	14340000	28	221.63	47
Q9D8W5	26S proteasome non-ATPase regulatory subunit 12	Psmd12	15785000	9515800	15303000	15391000	30924000	21972000	18301000	18399000	13970000	15387000	10484000	15295000	23	221.52	57
Q6ZWX6	Eukaryotic translation initiation factor 2 subunit 1	Eif2s1	39850000	32313000	44188000	39697000	62186000	58215000	55319000	56521000	23896000	20269000	17540000	30711000	24	220.93	54
P40142	Transketolase	Tkt	45226000	26495000	41942000	40002000	71700000	54830000	49407000	48662000	14238000	34205000	11765000	25761000	23	220.66	44
Q8R3C6	Probable RNA-binding protein 19	Rbm19	3065300	2960700	4339900	3766700	2701400	3525300	2441100	2640600	8464100	5901000	8850100	9949200	12	220.12	26
P13439	Uridine 5-monophosphate synthase;Orotate phosphoribosyltransferase;Orotidine 5-phosphate decarboxylase	Umps	12121000	6560300	13190000	11259000	25767000	18881000	19172000	18447000	8861300	9164100	7934900	11740000	20	219.13	41
Q8BK67	Protein RCC2	Rcc2	19037000	16349000	22834000	19908000	26256000	26611000	19963000	21786000	14512000	15824000	11752000	18336000	16	219.06	53
Q99K85	Phosphoserine aminotransferase	Psat1	74640000	40983000	79765000	70490000	99355000	74442000	66278000	66735000	21741000	42618000	16268000	41499000	20	218.63	70
Q60854	Serpin B6	Serpinb6	38769000	24778000	35359000	33642000	67868000	57355000	38273000	41097000	12925000	30053000	9481700	22827000	17	218.48	47
P61222	ATP-binding cassette sub-family E member 1	Abce1	44138000	31511000	52026000	48383000	70446000	62931000	56254000	56944000	34089000	38905000	29716000	43093000	23	218.14	54
Q69ZR2	E3 ubiquitin-protein ligase HECTD1	Hectd1	4547900	3046700	5055400	4920100	3833500	3393200	2741000	2729400	4352900	4647600	4134800	5444100	26	217.67	32
Q8C7R4	Ubiquitin-like modifier-activating enzyme 6	Uba6	10791000	6387400	10918000	9728100	19765000	16518000	14941000	15393000	13795000	13059000	10794000	14173000	23	217.13	36
P46460	Vesicle-fusing ATPase	Nsf	12090000	9190200	16201000	13422000	18712000	21236000	19526000	19285000	16227000	18566000	14200000	23295000	26	217.08	47
Q9R190	Metastasis-associated protein MTA2	Mta2	5027600	4738600	6493300	6194900	8141000	8174400	6977700	7532500	8423600	7739200	7717000	10042000	21	216.63	33
Q8C8U0	Liprin-beta-1	Ppfibp1	3781500	3167400	5162500	4856700	3227100	3328100	2889500	3127100	5731000	4602000	5507200	6902400	17	216.62	23
Q04750;Q8R4U6	DNA topoisomerase 1	Top1	28450000	29135000	39655000	34200000	65435000	69352000	74237000	79553000	64378000	41446000	57557000	72043000	27	216.51	63
Q91YR7	Pre-mRNA-processing factor 6	Prpf6	5406900	4766700	7575800	6722900	10218000	11170000	12498000	12458000	9963600	8688300	9595400	11894000	25	216.48	43
P55937	Golgin subfamily A member 3	Golga3	3786800	2511600	3774100	3639500	3501900	3215500	3071100	3243600	3131100	3991300	3411300	4453000	17	216.37	21
Q5SUR0	Phosphoribosylformylglycinamidine synthase	Pfas	6693800	3739200	6928800	5940500	9967200	7490900	7325000	7127400	3155800	4666700	2695000	4879400	24	216	42
P60229	Eukaryotic translation initiation factor 3 subunit E	Eif3e	24301000	16777000	27226000	26459000	33651000	28488000	24408000	25356000	29816000	25394000	25577000	35077000	20	215.85	59
Q9JIX8	Apoptotic chromatin condensation inducer in the nucleus	Acin1	7431600	5945400	9635500	7986800	10530000	10492000	12146000	12618000	9809400	7757500	11066000	13680000	25	215.82	33
Q9JJ28	Protein flightless-1 homolog	Flii	8995400	6569700	9131400	8978500	10386000	9510800	8223600	8656300	9201800	10269000	8715900	11108000	28	215.54	37
Q9CXT8	Mitochondrial-processing peptidase subunit beta	Pmpcb	1654000	1346600	1686800	1625200	2323200	2135600	2275700	2339300	2179000	2216000	2088500	2654000	12	215.33	21
Q6A026	Sister chromatid cohesion protein PDS5 homolog A	Pds5a	3223500	3238000	4195800	3979300	4937200	5200400	4844900	4919500	6013400	4754500	5831800	6791900	27	214.97	29
Q9JIF7	Coatomer subunit beta	Copb1	10825000	8274100	12658000	11935000	17240000	15485000	12574000	12771000	11622000	11174000	8447200	11678000	26	214.88	65
O55201	Transcription elongation factor SPT5	Supt5h	3654100	2282500	4032700	3656800	6549300	5864800	5392900	5520500	4511100	4044000	3820500	5074000	21	214.82	23
P43247	DNA mismatch repair protein Msh2	Msh2	7350200	6911100	8302000	7847000	11693000	12990000	10211000	11843000	10344000	11094000	8605900	11994000	25	214.4	45
P17426	AP-2 complex subunit alpha-1	Ap2a1	11286000	8370800	13732000	12087000	15764000	14701000	13323000	12363000	8926900	10353000	7625300	11805000	26	213.9	41
P49312	Heterogeneous nuclear ribonucleoprotein A1;Heterogeneous nuclear ribonucleoprotein A1, N-terminally processed	Hnrnpa1	26031000	21425000	31968000	28120000	56186000	42973000	38577000	40474000	18093000	16900000	10338000	20136000	13	213.04	133
Q8BRF7	Sec1 family domain-containing protein 1	Scfd1	11545000	12097000	15964000	14541000	13484000	16327000	14100000	14366000	8519000	8575200	6687400	10057000	22	212.77	38
O54988	STE20-like serine/threonine-protein kinase	Slk	6741400	4519200	7074100	6737100	8554600	7724600	6888000	6993000	3219700	5178100	2830900	5152200	17	212.72	22
P16045	Galectin-1	Lgals1	245940000	166700000	255390000	233390000	315720000	255590000	238200000	260370000	77276000	116380000	61340000	129650000	13	212.03	240
P97855	Ras GTPase-activating protein-binding protein 1	G3bp1	24837000	17794000	31556000	26912000	22693000	20827000	18335000	19001000	13856000	14798000	12424000	22078000	15	211.9	36
Q922J3	CAP-Gly domain-containing linker protein 1	Clip1	7347100	4318100	7774100	6949600	8351000	6330400	6564800	6780400	4214900	6305700	4624700	7503800	24	211.13	32
P63037	DnaJ homolog subfamily A member 1	Dnaja1	7375600	6808200	9100600	8214400	14454000	14809000	14164000	15506000	14211000	11009000	13508000	17087000	19	211.02	40
Q6P9P6	Kinesin-like protein KIF11	Kif11	4640200	3300500	5683400	5208100	13319000	12030000	12048000	12405000	8726300	7800500	7608300	9714000	22	210.92	35
O70194	Eukaryotic translation initiation factor 3 subunit D	Eif3d	21204000	14616000	25312000	22600000	29793000	26666000	22506000	23375000	25260000	20715000	21837000	29534000	16	209.82	47
Q9WUK4	Replication factor C subunit 2	Rfc2	1647300	1391600	2183500	1932400	2586800	2766800	2694200	2776800	2680600	2086900	2324800	2928500	10	209.47	20
Q8BFR5	Elongation factor Tu, mitochondrial	Tufm	23003000	20350000	29932000	25852000	39544000	37265000	41435000	41979000	37235000	30934000	37955000	46716000	21	208.98	48
Q8BGC0	HIV Tat-specific factor 1 homolog	Htatsf1	1681100	957720	1893400	1684000	2895400	2196700	2011800	1973400	1662800	1354600	1196700	1692100	7	208.95	9
P67778	Prohibitin	Phb	15895000	26646000	29792000	24642000	27636000	42797000	41888000	45666000	42677000	29240000	34456000	45052000	17	208.91	49
Q9CQ43		Dut	9342400	4781600	10348000	9337500	21531000	11734000	10864000	11230000	4479500	6026400	3167100	6270800	9	208.38	17
P63154	Crooked neck-like protein 1	Crnkl1	4026600	3596300	5054900	4774000	8962600	8699600	8649500	8711700	7931200	6590900	7563100	9296200	23	207.97	34
P51881	ADP/ATP translocase 2;ADP/ATP translocase 2, N-terminally processed	Slc25a5	43584000	65504000	77669000	67117000	99440000	121920000	116460000	110980000	120060000	81865000	87329000	107910000	21	207.75	123
Q07113	Cation-independent mannose-6-phosphate receptor	Igf2r	8100800	9009200	10215000	9382900	8330600	10418000	8253100	9473700	10879000	10890000	10002000	13287000	27	207.74	32
Q8BH04;Q9Z2V4	Phosphoenolpyruvate carboxykinase [GTP], mitochondrial	Pck2	13630000	11349000	16029000	14870000	11383000	13209000	10575000	12636000	13225000	16476000	12622000	17045000	23	207.27	51
Q922Q8	Leucine-rich repeat-containing protein 59	Lrrc59	51295000	65917000	76692000	61050000	67329000	102700000	100720000	109430000	100040000	69847000	105220000	120170000	16	206.04	69
Q99JI4	26S proteasome non-ATPase regulatory subunit 6	Psmd6	16245000	9146200	16574000	14807000	32227000	22015000	20350000	19712000	15320000	18476000	11040000	16670000	21	205.56	41
P28658	Ataxin-10	Atxn10	17374000	13562000	20680000	22356000	17768000	16362000	11914000	12465000	16755000	15331000	13474000	19243000	18	205.5	41
P62311	U6 snRNA-associated Sm-like protein LSm3	Lsm3	75789	62587	93155	98482	186700	127650	101620	102640	54211	59816	33538	43127	2	205.18	2
Q99JX7	Nuclear RNA export factor 1	Nxf1	6296700	6030400	8515400	7637400	16505000	15441000	14156000	13949000	14088000	9392500	9540100	12461000	15	205.14	31
P62962;CON__P02584	Profilin-1	Pfn1	88355000	50133000	89922000	78121000	173650000	111190000	87467000	88166000	30819000	50002000	17922000	43914000	12	205.03	114
P17751	Triosephosphate isomerase	Tpi1	110110000	66478000	100270000	95673000	129240000	119300000	88279000	108560000	32515000	67655000	24222000	62707000	18	204.89	107
Q9CPN8	Insulin-like growth factor 2 mRNA-binding protein 3	Igf2bp3	8645000	8311300	11293000	9954900	9573300	11968000	10518000	11113000	14095000	11192000	12298000	15010000	22	204.64	32
Q91YE6	Importin-9	Ipo9	11376000	7161300	12079000	11649000	16830000	13125000	11395000	10681000	5624300	7504100	4753800	8128000	17	204.17	33
Q9DBE9	pre-rRNA processing protein FTSJ3	Ftsj3	8140400	7743000	13062000	10377000	6269100	7580000	6872800	7558000	16143000	11950000	19693000	21988000	18	203.83	34
Q9JMA1	Ubiquitin carboxyl-terminal hydrolase 14	Usp14	6710900	3886100	7049300	6732900	12658000	8256300	7720500	7645400	2725000	4370600	2207500	4423800	16	203.6	32
Q06180	Tyrosine-protein phosphatase non-receptor type 2	Ptpn2	1435700	1132000	1696200	1478800	2406400	1978200	1875800	1796100	1412100	1460000	1235000	1840700	9	203.12	11
Q8BWY3	Eukaryotic peptide chain release factor subunit 1	Etf1	10397000	6632300	11180000	10400000	20071000	14014000	11551000	12068000	3962100	6150900	2805100	6442300	15	202.44	27
Q91ZX7	Prolow-density lipoprotein receptor-related protein 1;Low-density lipoprotein receptor-related protein 1 85 kDa subunit;Low-density lipoprotein receptor-related protein 1 515 kDa subunit;Low-density lipoprotein receptor-related protein 1 intracellular domain	Lrp1	4647900	5215800	7205200	6427700	3592800	4555200	3042800	3286600	4805200	5135900	4502700	5145600	24	202.09	29
P24547	Inosine-5-monophosphate dehydrogenase 2	Impdh2	38603000	21160000	45318000	37951000	65688000	47802000	45718000	50388000	42500000	39360000	35827000	51838000	24	201.6	51
Q80U93	Nuclear pore complex protein Nup214	Nup214	3233600	2234500	3593000	3099400	4543000	3955100	3790700	4054400	4693900	4257100	4205000	5220100	19	200.05	27
P14576	Signal recognition particle 54 kDa protein	Srp54	13533000	9578100	14357000	14405000	15573000	13899000	13705000	13754000	17496000	13253000	14873000	18208000	24	199.96	38
Q921N6	Probable ATP-dependent RNA helicase DDX27	Ddx27	6125000	5785100	9148300	7800100	4864900	5434300	5672300	5883400	10238000	7020700	14028000	16529000	22	199.82	37
P70698	CTP synthase 1	Ctps1	9738100	7111600	11378000	10713000	19913000	15144000	13439000	13367000	10685000	10929000	7802800	11539000	21	199.8	41
P56399	Ubiquitin carboxyl-terminal hydrolase 5	Usp5	8064800	4848600	8315500	7516600	11702000	9806000	7937800	8039800	3814200	5864600	2815900	5211200	15	199.17	30
Q8R050;REV__Q05921	Eukaryotic peptide chain release factor GTP-binding subunit ERF3A	Gspt1	23517000	13428000	24610000	21033000	35685000	29740000	26349000	25684000	17540000	18700000	14576000	21187000	25	198.99	52
Q8CDN6	Thioredoxin-like protein 1	Txnl1	10038000	5678600	10843000	9734200	16338000	11978000	10875000	11055000	6486400	7047900	4890400	8115700	15	198.91	34
CON__P15497;Q00623			3226800	1951500	3277600	2558000	30759000	16763000	15127000	15551000	36464000	117860000	23974000	31737000	21	198.73	40
Q8BFY9	Transportin-1	Tnpo1	14805000	9926000	17205000	15501000	25644000	21700000	20071000	19866000	14722000	10489000	10861000	15896000	23	198.59	47
Q8CH18	Cell division cycle and apoptosis regulator protein 1	Ccar1	7463700	5823000	8434000	7297000	10473000	9702900	9943500	10011000	9013500	7513300	8140200	10144000	18	198.54	31
Q9WVA4	Transgelin-2	Tagln2	79037000	52952000	82904000	79340000	114350000	100370000	87489000	97871000	23212000	45728000	19835000	50648000	17	198.2	73
Q8BGS0	Protein MAK16 homolog	Mak16	1430800	1355400	1801400	1644400	1137700	1455000	1172100	1399200	1859500	1493300	2071300	2474600	4	197.83	9
P26638	Serine--tRNA ligase, cytoplasmic	Sars	19703000	10449000	19805000	17514000	23910000	19528000	16572000	17214000	8654700	12567000	6820800	12276000	20	197.48	39
Q08509	Epidermal growth factor receptor kinase substrate 8	Eps8	8374200	8114700	9724700	10076000	5141100	6151800	4435100	4716800	7335600	6951600	7246500	9662900	14	197.33	21
P50544	Very long-chain specific acyl-CoA dehydrogenase, mitochondrial	Acadvl	7123300	6246200	8148700	8127300	10201000	10593000	9419300	9570300	11848000	10730000	8792800	11033000	16	196.97	32
P32067	Lupus La protein homolog	Ssb	36816000	26111000	41281000	37913000	70241000	56396000	50899000	51751000	29314000	22667000	22308000	33978000	22	196.95	54
Q05920	Pyruvate carboxylase, mitochondrial	Pc	5665100	6165400	7495900	6552400	7878900	9549900	8439600	8565200	10079000	10383000	8441100	10893000	22	196.77	39
Q60848	Lymphocyte-specific helicase	Hells	4609600	4494700	6689800	6199700	9709300	9419000	11394000	10633000	8817900	6222800	9359400	11583000	21	196.74	28
Q8BHB4	WD repeat-containing protein 3	Wdr3	6456300	5420900	7699700	7572100	11350000	10498000	10169000	10044000	9503000	8326000	8029800	10923000	21	196.63	26
P12970	60S ribosomal protein L7a	Rpl7a	43500000	36775000	63457000	51267000	46335000	52667000	47403000	53643000	53847000	35834000	58013000	74686000	18	196.16	56
Q61024	Asparagine synthetase [glutamine-hydrolyzing]	Asns	49295000	30164000	53998000	51558000	61255000	53180000	43585000	47401000	20800000	34773000	16098000	30078000	21	195.76	58
Q6A068	Cell division cycle 5-like protein	Cdc5l	4772700	4291000	6469900	5618100	6710600	6596800	6495800	6854100	6516500	5453900	7187900	9024800	21	195.69	33
Q80U72	Protein scribble homolog	Scrib	4543500	4036200	5472100	5055400	5379900	5660500	5253700	5315200	6262800	5571300	6064800	7115600	19	195.65	25
Q9Z315	U4/U6.U5 tri-snRNP-associated protein 1	Sart1	3560800	2686900	4854400	4322600	4873900	4442800	5825700	5650100	4801000	4175600	4867800	6256200	20	195.53	27
Q99JB2	Stomatin-like protein 2, mitochondrial	Stoml2	1712900	2660000	2891600	2593300	2598900	3924200	3554600	4001300	4540500	3311900	3371500	4432200	12	195.37	18
P97461	40S ribosomal protein S5;40S ribosomal protein S5, N-terminally processed	Rps5	12740000	11262000	17922000	15030000	13564000	15294000	13636000	13559000	18620000	13778000	16992000	21614000	14	195.36	45
Q8VI75	Importin-4	Ipo4	6894400	5228400	7117500	7086800	11526000	9702700	7840200	8618000	5885200	6707000	4413900	6504300	26	194.92	40
P14873	Microtubule-associated protein 1B;MAP1B heavy chain;MAP1 light chain LC1	Map1b	11593000	9557200	14810000	12804000	11616000	11098000	10018000	10311000	10542000	9327500	9214400	14275000	25	194.52	33
Q9CX86	Heterogeneous nuclear ribonucleoprotein A0	Hnrnpa0	20432000	16538000	27073000	23294000	36608000	24997000	21281000	23887000	24015000	17422000	18359000	24103000	11	194.39	49
Q08943	FACT complex subunit SSRP1	Ssrp1	11208000	12302000	15436000	14356000	20662000	23875000	20952000	21710000	12668000	8144800	8003200	12722000	21	194.15	46
Q91W90	Thioredoxin domain-containing protein 5	Txndc5	10699000	6456400	11557000	10103000	13804000	11840000	12325000	13123000	8899900	15904000	10674000	13697000	13	194.14	31
P27612	Phospholipase A-2-activating protein	Plaa	13888000	9171100	15158000	13883000	20495000	17330000	14208000	15209000	7017100	9752400	6862000	11531000	20	193.83	31
Q8BYA0	Tubulin-specific chaperone D	Tbcd	6628200	4171600	7093000	6572000	7664500	7226000	5706900	5818200	4752200	5300200	3523300	5001200	20	193.71	36
P62259	14-3-3 protein epsilon	Ywhae	60215000	36779000	63645000	62978000	129690000	73316000	59935000	65720000	26345000	36221000	15082000	38294000	20	193.5	71
Q64674	Spermidine synthase	Srm	14032000	8591600	14848000	13415000	20532000	16925000	13662000	14766000	6301400	10151000	5492600	10809000	13	193.47	34
Q80SU7	Interferon-induced very large GTPase 1	Gvin1	4884600	9589800	2821300	7555300	2549500	6475200	1702100	5474900	3123100	7278100	1835600	6707400	22	193.45	31
Q9CSH3	Exosome complex exonuclease RRP44	Dis3	8234500	5281000	9513400	8667800	17417000	14006000	13646000	13593000	4573400	6197100	4076600	7402200	23	193.43	39
P68040	Guanine nucleotide-binding protein subunit beta-2-like 1;Guanine nucleotide-binding protein subunit beta-2-like 1, N-terminally processed	Gnb2l1	63165000	45648000	82100000	71481000	75746000	72084000	50351000	54544000	44527000	50055000	35189000	60062000	21	193.19	72
O35129	Prohibitin-2	Phb2	21868000	36408000	40141000	33132000	40156000	61300000	58594000	62543000	54510000	42448000	47209000	60976000	20	193.12	79
Q8C052	Microtubule-associated protein 1S;MAP1S heavy chain;MAP1S light chain	Map1s	9090300	7707600	10352000	9853400	12728000	11893000	9939300	10313000	9415700	8845300	7649400	10335000	20	192.87	33
P37913	DNA ligase 1	Lig1	5964100	4307700	7272500	6510500	8936700	8051300	7743000	7542000	5140800	4969000	4713700	6727400	24	192.58	36
CON__Q2KJF1			825320	654550	374940	252800	5524700	4531900	1169100	1080100	7286700	31847000	2373500	2479100	13	192.45	23
O08784	Treacle protein	Tcof1	7514900	5424100	8738600	7706400	9779400	8647500	9709900	10025000	5539600	6474900	8945800	11102000	28	192.05	34
P02468	Laminin subunit gamma-1	Lamc1	2265000	1826100	2548000	2713800	1618900	1563700	1364600	1505300	1894000	3658700	2643200	3318700	11	191.94	13
Q9Z2D3	Non-syndromic hearing impairment protein 5 homolog	Dfna5	5426500	3192600	6715400	5677600	7278100	6550500	5734900	5422900	5136500	4911000	4375500	5355100	11	191.41	19
CON__P04264			14721000	5741500	92500000	11860000	8932000	13079000	6802500	15373000	3705600	12361000	6984000	5146400	18	191.05	30
CON__P06868;P20918			1253900	1283600	1077800	1041800	8914500	12397000	1903000	2793100	23159000	41952000	2884000	3698100	24	190.9	36
P29758	Ornithine aminotransferase, mitochondrial	Oat	11257000	8919700	11200000	11471000	14137000	12014000	8809200	9455700	15146000	17878000	12854000	15744000	14	190.79	43
Q8C878	NEDD8-activating enzyme E1 catalytic subunit	Uba3	5953900	3633200	6291000	5779200	8753300	6870400	6285400	6229300	2689100	3974700	2087300	3693400	17	190.42	28
P60122	RuvB-like 1	Ruvbl1	27480000	17130000	27434000	24862000	49317000	38315000	34496000	36143000	30023000	28769000	24956000	33526000	18	190.14	39
Q9CRC8	Leucine-rich repeat-containing protein 40	Lrrc40	9133400	6201100	11150000	10123000	15471000	14243000	15021000	14555000	8843900	7833100	7755500	10242000	21	190.13	35
P05202	Aspartate aminotransferase, mitochondrial	Got2	25346000	21297000	26539000	25974000	47115000	37682000	32359000	33670000	30436000	56231000	24721000	35946000	22	189.62	69
Q00612;P97324;REV__P46662	Glucose-6-phosphate 1-dehydrogenase X	G6pdx	32979000	16338000	30288000	26116000	42437000	31933000	26946000	26072000	17130000	23126000	12771000	20894000	23	189.56	50
Q60932	Voltage-dependent anion-selective channel protein 1	Vdac1	28798000	50080000	55378000	44676000	48335000	79731000	68670000	74851000	75304000	54890000	58229000	78795000	15	189.15	85
P51660	Peroxisomal multifunctional enzyme type 2;(3R)-hydroxyacyl-CoA dehydrogenase;Enoyl-CoA hydratase 2	Hsd17b4	7461100	6574100	8279700	7616900	9991800	11121000	9680900	10328000	10519000	10124000	8475300	11217000	21	189.07	35
Q9Z0N1;Q9Z0N2	Eukaryotic translation initiation factor 2 subunit 3, X-linked;Eukaryotic translation initiation factor 2 subunit 3, Y-linked	Eif2s3x;Eif2s3y	23853000	19050000	27002000	24588000	42397000	37134000	30947000	33474000	16609000	13380000	10840000	19491000	19	188.64	44
P61759	Prefoldin subunit 3	Vbp1	13415000	7737900	13550000	12839000	23082000	16942000	15713000	16950000	4303400	9411300	3975200	8951700	14	188.46	23
Q6GQT9	Nodal modulator 1	Nomo1	2698700	4112100	4390500	4012400	4148000	6172300	5511600	5844900	6925300	5179900	5468700	6965400	22	188.19	33
Q9Z0W3	Nuclear pore complex protein Nup160	Nup160	2546100	2430800	3118500	3013000	4815700	5065500	4279500	4450200	5655300	4276800	4059300	5180800	18	188.02	27
P62754	40S ribosomal protein S6	Rps6	41777000	39504000	66153000	53053000	42905000	52176000	45681000	51035000	68689000	43534000	62634000	81421000	16	187.95	60
Q62383	Transcription elongation factor SPT6	Supt6h	2531700	1821800	2992400	2688000	5151900	4440100	4425300	4253500	2389700	2283700	2209300	3068300	19	187.76	26
Q61687	Transcriptional regulator ATRX	Atrx	4113600	4473000	6030800	5414500	5396000	6116100	5208000	5097000	7962700	5539300	6226000	7605100	23	187.34	28
P62806	Histone H4	Hist1h4a	172960000	229170000	300760000	257940000	267120000	357840000	304890000	374550000	311960000	342990000	312800000	419360000	19	186.99	269
Q91ZU6	Dystonin	Dst	4015100	2741100	4514900	4199700	3358100	2847100	2589400	2461200	4819800	4600300	4667700	5632300	22	186.77	21
P14685	26S proteasome non-ATPase regulatory subunit 3	Psmd3	21668000	12633000	22712000	21370000	44936000	31671000	27164000	27801000	22809000	23664000	16003000	24048000	20	186.64	47
E9Q5C9		Nolc1	12176000	8612800	14312000	12402000	21242000	17865000	21027000	21756000	7876300	6582200	17026000	22142000	20	186.63	35
Q8CI11	Guanine nucleotide-binding protein-like 3	Gnl3	4834200	4243300	7682200	6253600	2571900	3621900	2272200	2742400	11572000	7455600	10396000	11770000	13	186.52	21
Q60597	2-oxoglutarate dehydrogenase, mitochondrial	Ogdh	7009200	7016500	9062100	8109500	10967000	10183000	10059000	10417000	10968000	9270900	8998700	11899000	23	186.41	38
Q07076	Annexin A7	Anxa7	12166000	9996500	9586900	9858300	12649000	16177000	11427000	12836000	13550000	12068000	11298000	15681000	13	186.04	27
CON__Q3SZ57			2867900	1692800	1217600	1141600	23065000	19106000	2015600	2105400	28662000	118700000	2745400	3429100	23	185.48	47
Q9R1T2	SUMO-activating enzyme subunit 1;SUMO-activating enzyme subunit 1, N-terminally processed	Sae1	16378000	8799600	16207000	14915000	25242000	17606000	14025000	14571000	5868800	10376000	4100200	9173800	19	185.37	36
CON__P34955			18260000	10287000	5069300	4447700	212840000	142100000	15500000	15978000	242630000	849250000	21976000	26493000	16	185.05	156
Q3UMC0;Q9D3R6	Spermatogenesis-associated protein 5	Spata5	7428600	5433400	8518900	7568200	10327000	10008000	8201300	8862900	6963500	7991500	6478000	9396600	20	184.56	33
P58281	Dynamin-like 120 kDa protein, mitochondrial;Dynamin-like 120 kDa protein, form S1	Opa1	1370100	1531500	1878800	1700900	2080800	2439300	2286800	2205500	1792400	1969200	1298300	2227000	11	184.43	15
P42208	Septin-2	Sept2	12786000	9212700	15534000	14012000	18872000	16022000	14657000	14883000	7292900	11349000	6569000	10882000	13	184.28	28
Q3TDN2	FAS-associated factor 2	Faf2	2313500	2548100	2919800	2631200	2763100	3946500	3744100	4104700	4524400	3827500	3830900	4688100	12	183.78	18
Q9WVJ2	26S proteasome non-ATPase regulatory subunit 13	Psmd13	27429000	15978000	27676000	25982000	55102000	39506000	32974000	33414000	25247000	24414000	19352000	28733000	19	183.76	35
Q9D8E6	60S ribosomal protein L4	Rpl4	45571000	37261000	62158000	52817000	52168000	57599000	51850000	57876000	52172000	37079000	58795000	75748000	20	183.14	91
P62702	40S ribosomal protein S4, X isoform	Rps4x	41027000	37674000	61326000	50666000	44305000	51694000	41320000	45560000	76872000	50391000	59901000	75451000	20	182.88	91
P63330	Serine/threonine-protein phosphatase 2A catalytic subunit alpha isoform	Ppp2ca	8728400	5841400	9848400	9143200	13635000	10599000	8453400	8913300	6043100	7272400	4199000	7127200	12	182.56	28
Q9CQ65	S-methyl-5-thioadenosine phosphorylase	Mtap	12936000	7893800	13451000	12224000	18465000	14583000	10880000	12123000	6717800	9701700	4984400	9380000	12	182.5	32
Q6ZWQ0;Q80Y61	Nesprin-2	Syne2	4363100	3036500	5149000	4686700	5025100	4505200	3799200	4202200	4041600	4701700	3808400	5057900	19	181.85	19
Q9CZ13	Cytochrome b-c1 complex subunit 1, mitochondrial	Uqcrc1	6583300	6331800	8738900	7128100	10332000	11222000	11624000	11311000	11153000	8368500	9466500	11807000	15	181.62	34
Q99020	Heterogeneous nuclear ribonucleoprotein A/B	Hnrnpab	35383000	27807000	42566000	37798000	64053000	51316000	50423000	50073000	20585000	17498000	11532000	24071000	16	181.22	71
Q9DCN2	NADH-cytochrome b5 reductase 3;NADH-cytochrome b5 reductase 3 membrane-bound form;NADH-cytochrome b5 reductase 3 soluble form	Cyb5r3	21565000	31320000	31458000	29541000	31426000	49731000	35828000	43540000	43531000	36052000	33002000	45305000	14	180.56	48
Q9CQE8	UPF0568 protein C14orf166 homolog		16842000	12302000	21514000	19488000	28779000	24641000	23163000	24253000	18951000	15271000	16882000	25159000	14	180.54	35
P09055	Integrin beta-1	Itgb1	9027800	11321000	13282000	11966000	9682300	14063000	12478000	13255000	18058000	15865000	19801000	23025000	18	180.14	39
P23492	Purine nucleoside phosphorylase	Pnp	7860600	5526000	7084200	7372800	16825000	13942000	9071800	10118000	2371300	6185000	1531600	4607800	11	179.43	32
Q9R1C7;Q80W14	Pre-mRNA-processing factor 40 homolog A	Prpf40a	9072300	7366000	11193000	9925400	14921000	14383000	14688000	15095000	16421000	11977000	15272000	18112000	18	179.17	33
Q91WQ3	Tyrosine--tRNA ligase, cytoplasmic;Tyrosine--tRNA ligase, cytoplasmic, N-terminally processed	Yars	19619000	13949000	19519000	18857000	24950000	22896000	16433000	18948000	10083000	13778000	6191100	12672000	25	178.95	43
O08529	Calpain-2 catalytic subunit	Capn2	4990500	4050600	5515600	5600400	8336300	6937600	4749900	5334300	3080200	4656500	1837100	3280600	18	178.93	27
Q8R016	Bleomycin hydrolase	Blmh	10859000	5592500	10852000	9628500	19618000	12320000	11179000	10663000	3500200	6405000	2488000	5752200	12	178.51	23
Q8QZY1	Eukaryotic translation initiation factor 3 subunit L	Eif3l	19542000	12531000	23313000	20278000	29614000	26064000	24715000	25212000	18635000	18438000	16171000	23591000	22	177.91	47
Q9CZW5	Mitochondrial import receptor subunit TOM70	Tomm70a	11271000	16885000	18862000	16115000	19025000	26556000	24236000	26030000	27471000	19765000	22525000	28616000	22	177.91	40
Q6P4S8	Integrator complex subunit 1	Ints1	1423900	1431600	2076000	1798400	2866600	2743300	2441900	2502300	2928000	4202400	2351700	2961300	20	177.78	26
Q7TMB8;Q5SQX6	Cytoplasmic FMR1-interacting protein 1	Cyfip1	5655700	4399900	5876500	5759400	8025700	7100200	5587600	5733900	5843300	5990900	4986800	7080900	20	177.63	35
P68510	14-3-3 protein eta	Ywhah	10272000	5618100	9923900	9840600	17879000	10637000	9230100	10507000	3496900	6301400	2507800	6702100	13	176.91	21
Q8K009;Q8R0Y6	Mitochondrial 10-formyltetrahydrofolate dehydrogenase	Aldh1l2	11152000	7213100	11534000	8731700	13800000	11639000	12900000	12418000	19199000	13794000	15179000	14860000	19	176.83	32
Q8K363	ATP-dependent RNA helicase DDX18	Ddx18	12039000	11597000	17084000	14487000	19166000	18913000	19128000	19530000	22540000	17503000	23140000	29496000	21	176.58	45
Q99104;P21271	Unconventional myosin-Va	Myo5a	2968900	2983500	4580100	3882700	3202400	3891300	3541900	3625800	4702000	4427800	4380600	5716000	18	176.45	23
O35226	26S proteasome non-ATPase regulatory subunit 4	Psmd4	9444600	5753600	9826700	9069700	16179000	12103000	11908000	11206000	6834700	8922600	5220900	8547700	11	176.32	23
P62827;Q61820	GTP-binding nuclear protein Ran	Ran	87582000	50067000	94461000	84435000	162490000	120230000	98144000	105630000	34335000	50569000	23627000	54783000	12	176.3	67
P99029	Peroxiredoxin-5, mitochondrial	Prdx5	35134000	23547000	30958000	28580000	49881000	45222000	35353000	36481000	19618000	31720000	14800000	26380000	11	175.81	43
Q9CZU3	Superkiller viralicidic activity 2-like 2	Skiv2l2	7994600	5670200	9140800	8701500	12088000	10158000	9291800	9265300	6485500	7551500	6307100	8922900	20	175.6	33
P63260	Actin, cytoplasmic 2;Actin, cytoplasmic 2, N-terminally processed	Actg1	3294200	2986200	3378400	3821400	4317300	3484400	3473400	3649300	1789400	3801000	3146800	4414400	27	175.46	20
Q00PI9	Heterogeneous nuclear ribonucleoprotein U-like protein 2	Hnrnpul2	7847100	6795400	10217000	8568400	11955000	11898000	10646000	11307000	13359000	9936500	10012000	12583000	19	175.02	41
P54071	Isocitrate dehydrogenase [NADP], mitochondrial	Idh2	16197000	14392000	20331000	17855000	20812000	21116000	20030000	21909000	21638000	23129000	20498000	26296000	20	174.94	37
Q9EP69	Phosphatidylinositide phosphatase SAC1	Sacm1l	4070200	6068800	5954000	5565800	5793800	8806000	6895800	7647700	8895200	6935100	6285900	8391700	17	174.92	32
P14148	60S ribosomal protein L7	Rpl7	32149000	26791000	44080000	37907000	41816000	39980000	36424000	39241000	43083000	32770000	42346000	53387000	22	174.59	49
Q3TW96	UDP-N-acetylhexosamine pyrophosphorylase-like protein 1	Uap1l1	16520000	10117000	15603000	14643000	18554000	15924000	12120000	13661000	8341800	12307000	6892000	11414000	15	173.88	24
P62960	Nuclease-sensitive element-binding protein 1	Ybx1	831070	725930	1248600	1081500	145270	211980	80319	141420	459340	299140	310730	683500	7	173.69	11
P06151;P00342	L-lactate dehydrogenase A chain	Ldha	115840000	66669000	98293000	97800000	166350000	131720000	90981000	116140000	30735000	64224000	24315000	62251000	19	173.32	82
Q8K2B3	Succinate dehydrogenase [ubiquinone] flavoprotein subunit, mitochondrial	Sdha	12695000	11652000	16131000	14620000	16066000	17570000	15402000	16374000	17554000	15140000	14848000	19039000	13	173.28	34
Q922B2	Aspartate--tRNA ligase, cytoplasmic	Dars	19903000	12738000	21530000	19668000	30863000	25935000	21147000	23044000	22291000	20469000	16917000	23694000	22	173.22	48
Q99L45	Eukaryotic translation initiation factor 2 subunit 2	Eif2s2	11160000	8725400	13658000	11996000	17394000	15244000	13877000	14758000	10186000	6720100	7752900	11584000	16	173.19	36
Q60817;P70670	Nascent polypeptide-associated complex subunit alpha;Nascent polypeptide-associated complex subunit alpha, muscle-specific form	Naca	8380100	6078700	8957900	8442500	9933400	6793500	7534800	6977200	2827800	5240100	2977200	6720100	7	172.75	47
Q80TV8	CLIP-associating protein 1	Clasp1	2838100	2445700	3403000	3284100	3356600	3058700	2815700	2842500	4031600	3385600	3756700	4620200	19	172.62	23
Q3UZ39	Leucine-rich repeat flightless-interacting protein 1	Lrrfip1	3329300	2042100	3685900	3382400	3701300	2750000	2949300	3097300	3065100	3407000	2660700	3739900	16	172.52	22
Q9CPV1	Spindle and kinetochore-associated protein 1	Ska1	13491	10976	10622	13085	32437	25230	35524	30150	19794	18411	21222	24239	1	172.25	1
P97384	Annexin A11	Anxa11	7770500	7185800	7025300	6863300	7125800	10342000	6671400	7407000	9877000	8437900	7377400	10691000	14	171.9	29
Q569Z5	Probable ATP-dependent RNA helicase DDX46	Ddx46	3829000	3361700	4898200	4354200	9431400	8175700	7885100	8415200	6437600	6520500	5627900	7326500	23	171.63	40
Q921F2	TAR DNA-binding protein 43	Tardbp	23634000	22601000	28572000	27082000	35553000	35451000	31043000	32560000	39038000	28608000	29284000	38013000	10	171.29	24
Q9QY06	Unconventional myosin-IXb	Myo9b	2630300	2750800	3722600	3647900	3161100	3648900	3219200	3328000	4115000	3731200	4057800	5114900	18	171.13	24
P35979	60S ribosomal protein L12	Rpl12	31353000	25102000	44289000	35208000	34139000	34450000	30500000	32376000	23010000	16224000	19592000	31234000	10	171.11	41
Q8R180	ERO1-like protein alpha	Ero1l	10836000	6407100	7997600	9265100	13411000	12487000	8993700	12509000	8230300	20126000	7863000	11948000	17	170.65	31
P18760	Cofilin-1	Cfl1	38777000	20217000	39875000	34501000	70209000	47899000	39920000	45044000	12286000	20567000	8954200	21427000	17	170.43	44
Q8VDW0	ATP-dependent RNA helicase DDX39A	Ddx39a	16602000	10457000	17143000	15957000	35450000	24824000	20369000	20070000	14033000	15723000	9051100	14293000	20	170.41	68
Q6NV83	U2 snRNP-associated SURP motif-containing protein	U2surp	5145800	4038200	6290200	5609500	8517900	7764600	7603700	7653500	8253600	6719500	7400500	9452300	20	170.32	26
Q8CGP2;Q64475;P10853;Q8CGP1;P70696	Histone H2B type 1-P;Histone H2B type 1-B;Histone H2B type 1-F/J/L;Histone H2B type 1-K;Histone H2B type 1-A	Hist1h2bp;Hist1h2bb;Hist1h2bf;Hist1h2bk;Hist1h2ba	175130000	249920000	316570000	253060000	224200000	331810000	312030000	361870000	368040000	310940000	359820000	422790000	14	169.91	332
Q9JLV5	Cullin-3	Cul3	6210000	4192400	6193800	6323200	10287000	8018200	6848100	7043200	4542600	5512400	3678300	5862300	16	169.77	24
Q8C4J7	Transducin beta-like protein 3	Tbl3	5263400	5361800	7611000	7415200	11908000	11472000	11134000	10976000	15090000	10823000	11465000	14016000	19	169.72	27
Q61655;Q9QY15	ATP-dependent RNA helicase DDX19A	Ddx19a	14173000	9805300	15970000	14843000	25626000	22663000	20947000	20790000	11284000	12537000	9655800	14750000	20	169.23	37
Q9CWK8	Sorting nexin-2	Snx2	8746600	5545500	8939400	8164000	11750000	9957300	8634200	8886600	5343600	7210800	4893000	7425700	16	169.16	27
CON__Q3KUS7;P04186			891160	584240	603710	475130	6434100	6149000	3437800	3452300	8735800	36388000	6066200	6558700	16	168.86	26
Q3TZZ7	Extended synaptotagmin-2	Esyt2	2662600	3266100	3533100	3287600	3350600	4314500	3407200	3749600	4998400	3900800	3768100	4793800	13	168.86	24
O88543	COP9 signalosome complex subunit 3	Cops3	4295500	2500200	4509100	4051100	7344400	5660300	5211200	5154200	2336600	3358300	2186500	3620700	10	168.74	22
Q922D4	Serine/threonine-protein phosphatase 6 regulatory subunit 3	Ppp6r3	3341000	2099300	3870400	3614000	5237500	3881200	3584100	3360700	3254400	2924400	2587300	3488200	16	168.72	23
P68254	14-3-3 protein theta	Ywhaq	5838700	3316400	5973000	5116400	9811100	7041300	5979100	6493100	2290500	3696200	1835000	3996500	17	168.43	20
O88342	WD repeat-containing protein 1	Wdr1	24632000	16269000	25936000	25291000	37697000	33525000	26556000	27543000	8441800	16934000	6650300	14883000	20	168.24	41
O35857	Mitochondrial import inner membrane translocase subunit TIM44	Timm44	9651600	9808000	11709000	12244000	14209000	15964000	14687000	15524000	18820000	15711000	14265000	17852000	17	168.19	37
P19157;P46425	Glutathione S-transferase P 1;Glutathione S-transferase P 2	Gstp1;Gstp2	12540000	6782100	12836000	10784000	18967000	13473000	12135000	12656000	5865000	8300000	4796700	8779700	7	167.9	34
P14206	40S ribosomal protein SA	Rpsa	22062000	13704000	23898000	20774000	30120000	23512000	18822000	18602000	16262000	15981000	11810000	18747000	10	167.88	54
Q9DBG6	Dolichyl-diphosphooligosaccharide--protein glycosyltransferase subunit 2	Rpn2	11098000	16792000	17378000	16350000	14036000	22275000	17360000	18979000	26148000	20028000	21043000	25282000	16	167.71	41
Q3UDE2	Tubulin--tyrosine ligase-like protein 12	Ttll12	5153400	2935400	5403000	4616500	7910400	5809700	5555300	5145800	3142800	3696100	2368600	3710800	16	167.71	24
Q99P72	Reticulon-4	Rtn4	4105900	4445800	5341300	5140700	5169900	6196900	5062700	5659700	7511600	6846900	5691100	7804000	16	167.38	31
O35643	AP-1 complex subunit beta-1	Ap1b1	15799000	11410000	17597000	15705000	24999000	21636000	17193000	16723000	8762700	13868000	7201300	12845000	19	167.09	33
Q9WUA2	Phenylalanine--tRNA ligase beta subunit	Farsb	15131000	10994000	14868000	14243000	21031000	18335000	14704000	15609000	7890500	10025000	6098500	10467000	20	167.06	33
Q8BMF4	Dihydrolipoyllysine-residue acetyltransferase component of pyruvate dehydrogenase complex, mitochondrial	Dlat	11128000	11666000	15145000	13148000	17546000	19409000	21378000	21852000	21895000	17893000	19198000	24388000	15	167.03	37
Q9CZU6	Citrate synthase, mitochondrial	Cs	19350000	13980000	18972000	17754000	30094000	24881000	24243000	24276000	21764000	29040000	20406000	27946000	18	166.64	50
D3Z7P3	Glutaminase kidney isoform, mitochondrial	Gls	5452100	5014600	5853100	6095200	9748500	9238800	8186400	8453500	9137900	8567200	8453600	11634000	14	166.62	27
P63024	Vesicle-associated membrane protein 3	Vamp3	380590	515870	648130	560760	668930	895200	909120	962370	934700	831940	912820	1218000	2	166.55	6
Q3UEB3	Poly(U)-binding-splicing factor PUF60	Puf60	7997600	5283500	9289000	8399900	12061000	9928000	9785000	9280300	3472000	4701000	2953100	6057400	16	166.41	30
E9Q5G3	Kinesin-like protein KIF23	Kif23	1365700	1772800	1991500	2143400	4575500	5104500	5455700	5239100	4648000	4185100	4622400	5712800	16	166.29	22
Q9EP71	Ankycorbin	Rai14	4871400	4144500	5844400	5513900	5326300	5270700	4453100	5239000	6050600	6173500	5776000	7601100	19	166.23	24
Q61210	Rho guanine nucleotide exchange factor 1	Arhgef1	4450600	3212300	5035500	4686000	5739600	5301500	4882900	4600400	4844000	4690300	4559500	5534400	18	166.15	25
Q8K0D5	Elongation factor G, mitochondrial	Gfm1	9800000	7014600	10100000	9381700	14310000	11718000	10869000	11288000	14472000	13470000	13144000	16969000	21	166.06	30
O70475	UDP-glucose 6-dehydrogenase	Ugdh	13524000	9118100	12803000	12763000	28721000	25368000	14471000	16059000	11271000	12641000	7977100	11673000	18	165.94	32
Q9Z1T1	AP-3 complex subunit beta-1	Ap3b1	3364400	2710900	3907000	3623100	4460100	4375300	3751600	3822800	3959800	3105600	3155400	4091900	22	165.79	29
Q9R1P4	Proteasome subunit alpha type-1	Psma1	17418000	9900800	18992000	16939000	31844000	22480000	20516000	21372000	7287400	13335000	5820700	11607000	11	165.7	28
Q501J6	Probable ATP-dependent RNA helicase DDX17	Ddx17	14660000	12992000	18176000	16998000	19747000	21318000	18495000	20447000	21300000	18420000	19489000	25881000	28	165.66	35
Q8R5H1	Ubiquitin carboxyl-terminal hydrolase 15	Usp15	5865000	3629600	6659100	5865600	8138300	6836200	5995400	6256600	5957100	5556500	5364900	7868500	17	165.54	22
P33609	DNA polymerase alpha catalytic subunit	Pola1	5045800	3241400	5465300	5249600	7200300	5849600	4964200	4824300	4677500	4615500	4020200	5461700	18	165.36	28
CON__P13645;CON__P02535-1;P02535;CON__Q7Z3Z0;CON__Q7Z3Y8;CON__Q148H6;CON__Q7Z3Y7;CON__Q2M2I5			9637500	2601800	33546000	9458500	6387400	7335300	6929800	11164000	2550100	9593300	5003500	3201000	18	165.25	26
Q9CQN1	Heat shock protein 75 kDa, mitochondrial	Trap1	15258000	12610000	17276000	16676000	17688000	17761000	16431000	17648000	22559000	21194000	20188000	24805000	21	164.94	41
Q91WK2	Eukaryotic translation initiation factor 3 subunit H	Eif3h	18431000	11027000	20012000	19329000	25191000	20082000	19313000	19643000	18704000	18243000	16181000	22876000	15	164.92	38
P47713	Cytosolic phospholipase A2;Phospholipase A2;Lysophospholipase	Pla2g4a	5268600	6437100	7512700	7523100	6421800	8063000	7116900	7309500	7424100	5734700	5011100	7010000	16	164.77	30
P54775	26S protease regulatory subunit 6B	Psmc4	11630000	7417100	12977000	11555000	19674000	16957000	15632000	16734000	14376000	14755000	12879000	16811000	21	164.57	51
Q60931	Voltage-dependent anion-selective channel protein 3	Vdac3	5161100	8936100	8758400	7942300	8997800	15063000	11920000	13772000	12290000	10911000	9214700	12804000	10	164.52	25
P60335	Poly(rC)-binding protein 1	Pcbp1	33273000	22668000	36793000	34383000	38417000	34753000	29375000	30495000	29219000	26583000	26761000	36366000	11	164.44	42
Q6DFW4	Nucleolar protein 58	Nop58	8569100	8018100	12632000	10958000	16565000	18672000	19264000	20219000	17418000	13585000	16307000	19875000	16	164.22	53
P26043	Radixin	Rdx	16826000	9609600	18346000	15891000	24273000	18009000	17258000	18500000	6027600	10188000	5126200	11278000	34	164.02	35
Q569Z6	Thyroid hormone receptor-associated protein 3	Thrap3	11323000	8898800	14924000	12402000	16342000	14543000	17958000	19698000	12116000	12106000	18049000	22168000	21	163.78	34
P54103	DnaJ homolog subfamily C member 2;DnaJ homolog subfamily C member 2, N-terminally processed	Dnajc2	6133300	4781800	7222500	6359300	9785500	8853100	7960800	8597200	6760500	6268100	6444100	8859700	20	163.72	30
Q61191	Host cell factor 1;HCF N-terminal chain 1;HCF N-terminal chain 2;HCF N-terminal chain 3;HCF N-terminal chain 4;HCF N-terminal chain 5;HCF N-terminal chain 6;HCF C-terminal chain 1;HCF C-terminal chain 2;HCF C-terminal chain 3;HCF C-terminal chain 4;HCF C-terminal chain 5;HCF C-terminal chain 6	Hcfc1	11810000	7480300	12853000	11291000	16461000	14201000	13491000	13836000	7953300	11283000	8296800	11961000	20	163.52	30
Q8BMG7	Rab3 GTPase-activating protein non-catalytic subunit	Rab3gap2	3615200	2865400	4372800	3954400	5044700	5099700	4353700	4597800	4560900	4354700	3724500	4887400	19	163.47	23
O54724	Polymerase I and transcript release factor	Ptrf	9587200	9494600	12473000	13294000	8176800	8791700	7567100	9200400	8331900	8277300	8015800	11712000	15	163.26	32
Q6PIP5	NudC domain-containing protein 1	Nudcd1	3655300	2095400	3813800	3396100	4973500	3809600	3469600	3574500	1752800	2260600	1451100	2466200	13	162.9	18
Q99JF8	PC4 and SFRS1-interacting protein	Psip1	10357000	9456500	11486000	11552000	13747000	14109000	11849000	13767000	9334900	7799600	6314500	9581000	17	162.86	33
Q9JMH6	Thioredoxin reductase 1, cytoplasmic	Txnrd1	19180000	11256000	18476000	17779000	38214000	28841000	24256000	25534000	7819100	16150000	7328000	17391000	18	162.35	32
Q8C854	Myelin expression factor 2	Myef2	5543200	5574500	8024900	7063200	8045200	8858400	9932700	10080000	9603200	7980400	8423800	10778000	17	162.32	29
B1ARD6;B1ARD8		Slfn9	5737500	4677600	6815100	6873300	13233000	11031000	9850700	10187000	6939800	6804600	5990300	8255100	21	162.2	30
Q8BG32	26S proteasome non-ATPase regulatory subunit 11	Psmd11	30232000	17148000	30580000	29087000	55061000	38269000	33587000	36170000	27848000	29639000	22873000	32454000	19	162.19	42
CON__Q3MHN5			3061700	1626300	897550	785880	27057000	19505000	4487400	4214000	35270000	139660000	9923200	10829000	21	162.01	38
O08553	Dihydropyrimidinase-related protein 2	Dpysl2	20251000	11818000	22457000	18091000	20706000	19246000	19522000	15717000	7247500	18309000	6638600	20162000	16	161.67	34
Q9D5V5	Cullin-5	Cul5	8335600	5344100	8828200	8454500	14257000	11008000	9966200	9465700	5994800	6836500	5053100	7699500	23	161.37	30
Q99LX0	Protein deglycase DJ-1	Park7	24204000	14758000	24276000	23112000	29757000	24471000	22406000	23601000	7178300	15108000	6100300	13705000	12	161.26	35
P62071	Ras-related protein R-Ras2	Rras2	4533000	3890800	4878700	4832500	5780700	5792600	4959500	5358100	5230600	5410400	4767000	6543900	8	161.01	21
P11103	Poly [ADP-ribose] polymerase 1	Parp1	10281000	10942000	12584000	11973000	9727000	11781000	9585700	10004000	9027500	7193100	6841500	10642000	17	160.99	31
Q9JI39	ATP-binding cassette sub-family B member 10, mitochondrial	Abcb10	2030100	3432500	2966900	3139800	3023000	4898700	4088800	4689000	4025200	3548000	3228100	4595600	12	160.4	20
P57776	Elongation factor 1-delta	Eef1d	32378000	18543000	33240000	29268000	41158000	32906000	32630000	33944000	21980000	21955000	21585000	31906000	11	160.38	41
Q64511	DNA topoisomerase 2-beta	Top2b	7718500	7918600	10256000	9562000	4833200	5630300	4949700	5256000	12097000	8566800	10655000	12896000	33	160.32	31
P35550	rRNA 2-O-methyltransferase fibrillarin	Fbl	14473000	14250000	21893000	18527000	29345000	31381000	31118000	34066000	30815000	20337000	26198000	32980000	17	160.11	55
Q9CR16	Peptidyl-prolyl cis-trans isomerase D	Ppid	45411000	24928000	51476000	45139000	84528000	60043000	53957000	59438000	14952000	25769000	12960000	33583000	18	160.05	56
P61982	14-3-3 protein gamma;14-3-3 protein gamma, N-terminally processed	Ywhag	25393000	14379000	24308000	21980000	35003000	26702000	22560000	24160000	7269200	14324000	5837900	14451000	14	160.03	64
Q61035	Histidine--tRNA ligase, cytoplasmic	Hars	17081000	10358000	18052000	16365000	28606000	23267000	19085000	20203000	6760200	11454000	5494700	11760000	19	159.84	36
Q921H8;Q8VCH0	3-ketoacyl-CoA thiolase A, peroxisomal;3-ketoacyl-CoA thiolase B, peroxisomal	Acaa1a;Acaa1b	2619600	2564700	3217700	3040400	3262500	4325600	3433600	3727900	4214000	4338700	3289100	4327100	9	159.81	14
O08547	Vesicle-trafficking protein SEC22b	Sec22b	6789500	7564300	10124000	9493400	9857800	13242000	13110000	14325000	13422000	11015000	12036000	15107000	9	159.54	30
Q8BJY1	26S proteasome non-ATPase regulatory subunit 5	Psmd5	9190600	6303200	9049600	9100700	13856000	11875000	10156000	10365000	4574500	7824200	3552100	7258200	19	159.49	31
Q3UPF5	Zinc finger CCCH-type antiviral protein 1	Zc3hav1	2929500	2799900	3739000	3399500	4009700	4470000	4255400	4199800	4462300	3660400	4016800	5228000	14	159.4	23
P10852	4F2 cell-surface antigen heavy chain	Slc3a2	12465000	13526000	19937000	16464000	14356000	16857000	14970000	15397000	16690000	15855000	17377000	22141000	16	159.22	30
P10404	MLV-related proviral Env polyprotein;Surface protein;Transmembrane protein		38461000	45623000	60550000	53102000	37796000	42403000	33911000	32738000	80444000	49260000	72288000	75788000	13	158.98	72
Q91WJ8	Far upstream element-binding protein 1	Fubp1	27069000	15816000	28389000	24150000	42532000	29222000	36052000	32978000	11182000	15967000	11007000	18017000	25	158.88	47
Q6PAM1	Alpha-taxilin	Txlna	4366900	3487200	4616800	4486500	5506900	4830000	4368900	4519400	3566800	4291600	3715000	5780600	15	158.53	26
B2RY56	RNA-binding protein 25	Rbm25	9663800	7393500	11352000	10175000	13149000	12254000	12305000	13029000	15684000	12308000	15115000	18067000	22	158.52	36
P25444	40S ribosomal protein S2	Rps2	42578000	36970000	61763000	52274000	54937000	56157000	45227000	49810000	84549000	53956000	58132000	76968000	16	158.49	65
Q60875	Rho guanine nucleotide exchange factor 2	Arhgef2	4128100	3999900	6038400	5476300	3347500	4064800	3186500	3329500	6331100	5461300	5162800	6479600	20	158.43	28
P26516	26S proteasome non-ATPase regulatory subunit 7	Psmd7	15587000	9482100	16027000	15191000	29849000	22102000	20152000	19757000	14082000	16222000	11484000	17353000	12	158.38	33
Q8BIJ6	Isoleucine--tRNA ligase, mitochondrial	Iars2	4574200	4360700	5824400	5475100	6770100	6103400	5808600	5695000	7145700	6894900	6087700	7682400	15	158.36	25
Q99ME9	Nucleolar GTP-binding protein 1	Gtpbp4	6647300	7543200	9819200	8853900	7875500	8681800	8742100	9178100	13665000	9553200	13473000	16362000	17	158.29	28
Q8VEE4	Replication protein A 70 kDa DNA-binding subunit;Replication protein A 70 kDa DNA-binding subunit, N-terminally processed	Rpa1	7240400	6314100	8314000	8084000	10755000	10707000	7499000	8670200	9967600	8424000	8197400	11045000	13	158.26	20
A2A6Q5	Cell division cycle protein 27 homolog	Cdc27	3994400	2945900	4181900	4055300	7072900	6175100	5099000	5162700	6354900	5072100	5249000	6476900	15	158.24	18
Q6ZWN5	40S ribosomal protein S9	Rps9	52924000	45587000	70858000	66816000	72698000	71985000	53529000	59885000	102910000	69848000	69590000	91566000	22	158.15	59
Q61464	Zinc finger protein 638	Znf638	2935700	2063600	3491600	2940900	4559200	3725800	4246700	4045500	4544400	3982500	4814600	5281500	22	157.4	25
Q3THK3	General transcription factor IIF subunit 1	Gtf2f1	643400	494380	651210	646800	833620	821210	667360	715040	289700	442820	260010	510680	9	157.32	10
E9Q912		Rap1gds1	3074100	2019300	3137200	3067700	4114400	3333200	3018300	2907200	1684800	2461300	1554800	2906300	13	157.12	21
Q8C1A5	Thimet oligopeptidase	Thop1	10756000	6409400	11764000	10873000	16642000	13408000	11907000	11264000	3799500	7274500	3094500	7076400	19	157.08	30
P14869	60S acidic ribosomal protein P0	Rplp0	66282000	53621000	85909000	75244000	107100000	97178000	81429000	86024000	70574000	52218000	51960000	78416000	16	157	84
Q8BHG1	Nardilysin	Nrd1	10628000	7471200	11481000	11303000	15986000	13535000	10613000	11587000	4733900	5335200	3837400	7373900	21	156.93	27
P63323	40S ribosomal protein S12	Rps12	45453000	27395000	54242000	45183000	55197000	44169000	40166000	41896000	27118000	27061000	21028000	36668000	8	156.71	53
Q9DB20	ATP synthase subunit O, mitochondrial	Atp5o	8636200	13641000	16520000	13598000	15191000	23168000	22512000	23068000	23122000	16488000	17488000	22487000	10	156.71	32
P08775	DNA-directed RNA polymerase II subunit RPB1	Polr2a	4521600	3868600	5958700	5377900	2000700	2695100	1559300	1809900	5456300	5407600	5620200	7291200	18	156.68	22
Q6PGC1	ATP-dependent RNA helicase Dhx29	Dhx29	3187200	2711500	4015800	3650600	4383900	4286300	4072800	3716000	3644200	3215300	3470300	4209900	18	156.39	22
Q8BVF2	Phosducin-like protein 3	Pdcl3	2607000	1638100	2357300	2777600	4722600	2819900	2329900	2543600	969020	1350600	749110	1463300	5	156.37	9
P52431	DNA polymerase delta catalytic subunit	Pold1	2633000	2007300	3401700	3024100	2609800	2591000	2351800	2370400	1924900	2081400	1794800	2303300	23	156.35	27
Q9DBC7	cAMP-dependent protein kinase type I-alpha regulatory subunit;cAMP-dependent protein kinase type I-alpha regulatory subunit, N-terminally processed	Prkar1a	18030000	12324000	20554000	19289000	16293000	15095000	11454000	12257000	14277000	16342000	14312000	21160000	18	156.07	28
Q5XJY5	Coatomer subunit delta	Arcn1	23918000	14997000	24206000	23966000	36988000	29654000	24359000	25684000	15159000	17638000	12486000	18375000	19	156.07	47
CON__Q3SZH5			653640	579110	549450	494520	5755500	6726000	1337700	2133400	10375000	23576000	1495400	1943600	11	156.01	21
Q8BMA6	Signal recognition particle subunit SRP68	Srp68	5848700	4557100	7651200	6484600	7050100	7319400	7062800	7283600	6876900	5080100	5602500	7584800	15	156	26
Q6P9L6	Kinesin-like protein KIF15	Kif15	3311500	2121000	4170700	3685000	3274800	2725900	2982600	2700400	3458700	3107800	3494700	4104500	14	155.87	18
P11157	Ribonucleoside-diphosphate reductase subunit M2	Rrm2	5672000	3897100	6889700	7237500	25560000	17342000	16111000	14806000	4046500	4410100	4353700	7286800	18	155.82	36
P23249	Putative helicase MOV-10	Mov10	7499000	7660700	9658200	9511200	7830300	9164900	7657100	8711300	5037500	5211100	4042800	6178500	20	155.78	31
O08709	Peroxiredoxin-6	Prdx6	29765000	15992000	28431000	26475000	53912000	35259000	31486000	32864000	10749000	17734000	8288800	19036000	16	155.62	48
O35685	Nuclear migration protein nudC	Nudc	20890000	13174000	21488000	21335000	41498000	28524000	24077000	27402000	7020900	14250000	5921800	14664000	18	155.58	36
Q9QXX4	Calcium-binding mitochondrial carrier protein Aralar2	Slc25a13	4872900	7412900	7579100	6951100	6617200	10304000	8691800	9191600	11173000	8865000	8626600	11533000	17	155.35	31
P67984	60S ribosomal protein L22	Rpl22	12859000	10137000	12785000	15188000	26208000	17865000	12824000	14366000	14683000	12567000	7519200	11765000	4	155.16	13
B1AZI6	THO complex subunit 2	Thoc2	5447400	3860900	6145700	5493600	8627000	7899200	7602500	7786400	8267000	6705700	7988300	9455500	20	155.08	30
P46735	Unconventional myosin-Ib	Myo1b	9639200	8379600	12035000	12329000	11745000	12299000	9824500	10016000	9983900	7092600	9195100	13995000	16	154.98	22
Q9D7G0	Ribose-phosphate pyrophosphokinase 1	Prps1	15956000	8811100	17275000	14876000	25932000	19414000	16779000	17671000	11945000	11841000	10020000	14606000	16	154.64	43
Q8K411	Presequence protease, mitochondrial	Pitrm1	7810200	5869700	7582100	7083700	12283000	9805700	9573000	9806400	10355000	10697000	9449800	11071000	19	154.52	29
P81117	Nucleobindin-2;Nesfatin-1	Nucb2	4916600	2628600	4956100	3931400	4524400	3078300	4966100	4577300	2909200	6851100	5103200	6102800	13	154.42	18
Q640M1;Q6EJB6	U3 small nucleolar RNA-associated protein 14 homolog A	Utp14a	2507300	2178100	3962600	3416000	2048800	2201400	2414200	2395000	3292200	2327500	5006900	5958000	14	154.37	21
Q8BL66	Early endosome antigen 1	Eea1	5043100	2743800	5405200	4466100	6403100	4585000	5025200	5131400	4259100	6376000	4272300	6201800	21	154.15	25
P35601	Replication factor C subunit 1	Rfc1	2540300	2601200	3864900	3526900	2543600	3205200	2793200	3132200	4273700	3454700	4505500	5539400	12	153.86	18
Q6ZWV3;P86048	60S ribosomal protein L10;60S ribosomal protein L10-like	Rpl10;Rpl10l	30783000	29766000	46963000	39863000	36900000	43673000	37503000	40213000	51897000	35301000	42698000	55748000	13	153.81	60
Q9Z1Z0	General vesicular transport factor p115	Uso1	6441300	4322400	6789800	6443900	7589900	7279500	5647300	6148500	5413900	4967200	4027000	5635500	13	153.76	27
Q9ESX5	H/ACA ribonucleoprotein complex subunit 4	Dkc1	5985600	5004400	7672300	6990300	10806000	9987600	10854000	11076000	8632200	7257400	9223200	11127000	16	153.75	24
P43277	Histone H1.3	Hist1h1d	69611000	81146000	113380000	96652000	65881000	75885000	67195000	84973000	127340000	100280000	110870000	130940000	19	153.43	114
O35691	Pinin	Pnn	5253200	4193000	6381600	5536300	7009700	7385000	8055700	7816300	8534200	8056900	8897900	10374000	21	153.41	35
Q9ERG0	LIM domain and actin-binding protein 1	Lima1	7559400	6226700	7088800	7922300	5808300	6514700	5521800	6842700	4492100	6775300	5517300	7475500	20	153.38	31
P97351	40S ribosomal protein S3a	Rps3a	47460000	40695000	69123000	56082000	53008000	58315000	46138000	53123000	78827000	50064000	66225000	85237000	17	152.96	73
Q61553	Fascin	Fscn1	38854000	20805000	38085000	34394000	54696000	39295000	35079000	32387000	12603000	20733000	8203800	17880000	18	152.78	40
Q80UG5	Septin-9	Sept9	9580800	6554400	8704500	9176000	9405400	9244700	6213100	6774300	5093800	8497300	4002600	6503100	16	152.59	26
Q3TLH4	Protein PRRC2C	Prrc2c	2986700	1933800	3635500	3316900	3705000	3007600	3279500	3489500	2598900	2542800	3074700	4126600	21	152.59	26
Q01768	Nucleoside diphosphate kinase B	Nme2	74019000	30712000	56358000	57975000	176500000	86757000	66048000	73643000	22331000	44079000	13478000	34049000	12	152.53	91
Q8BUK6	Protein Hook homolog 3	Hook3	885720	596110	987910	960800	1036100	863510	811020	862540	953240	1218600	875860	1173600	10	152.2	13
O55131;Q9DA97;P28661	Septin-7	Sept7	8809900	5936900	9888500	9531300	13233000	10540000	9590800	9549700	4799100	7736800	4422300	7756800	18	152.05	30
Q99PU8	Putative ATP-dependent RNA helicase DHX30	Dhx30	2756700	2817000	4170500	3504400	3573300	4442800	4192300	4287700	5521400	4271500	4895500	5899300	15	151.73	21
P62075	Mitochondrial import inner membrane translocase subunit Tim13	Timm13	3110200	2284900	3290900	2781100	4763700	3697400	3588900	3395800	3808100	3425900	2836300	3589200	5	151.63	14
Q99KJ8	Dynactin subunit 2	Dctn2	5700100	3728900	5693400	5855600	7791300	5972300	4905800	4813600	3359100	5744700	2811200	4395000	12	151.37	18
P42225	Signal transducer and activator of transcription 1	Stat1	1430600	2317100	1264500	1923900	1417600	2100600	1028500	1852800	1243700	2357000	902920	1926700	9	151.33	12
P17427	AP-2 complex subunit alpha-2	Ap2a2	11824000	9250200	13540000	12825000	15523000	14042000	11741000	12344000	8001100	10406000	6818300	11689000	25	151.26	32
Q8VDM6	Heterogeneous nuclear ribonucleoprotein U-like protein 1	Hnrnpul1	3020500	2420000	3463500	3098600	4344700	4082200	3218600	3397000	2931100	2884700	2302600	3348700	13	151.22	16
Q80TP3	E3 ubiquitin-protein ligase UBR5	Ubr5	1869400	1632400	2465900	2377500	2736800	2721700	2371200	2459300	3218700	2755100	2721300	3510400	17	151.04	18
Q00547	Hyaluronan mediated motility receptor	Hmmr	1746000	1495000	2357300	2218300	5438100	5034400	6222800	6033800	4132100	3187400	3493800	4452200	14	150.87	17
Q9Z2U0;Q9CWH6	Proteasome subunit alpha type-7	Psma7	14691000	8533800	15712000	14280000	25577000	17779000	16058000	16500000	6153900	10751000	5000700	10213000	11	150.77	30
Q0GNC1	Inverted formin-2	Inf2	4857900	4016400	6188300	5604400	4912100	4934300	3588400	3470900	4894400	4359600	4543400	5417300	14	150.75	21
Q3U7R1	Extended synaptotagmin-1	Esyt1	2490800	3014100	3300300	2918700	3384200	4569900	3407900	3918900	4438000	3907400	3356300	4297800	16	150.25	25
O70310	Glycylpeptide N-tetradecanoyltransferase 1	Nmt1	22425000	16616000	24869000	22506000	31794000	26118000	25299000	25587000	11923000	13383000	9215700	14583000	13	148.7	25
P24270	Catalase	Cat	2805300	2386000	2817900	2667700	3502900	3984300	3451500	3582600	3179100	3270900	2644500	3592800	11	148.67	15
P24369	Peptidyl-prolyl cis-trans isomerase B	Ppib	34999000	29050000	43600000	37193000	56472000	55514000	52749000	54138000	37945000	49944000	35506000	43646000	11	148.56	37
Q6ZQ93	Ubiquitin carboxyl-terminal hydrolase 34	Usp34	2688600	1860900	3165200	2925000	3619500	3130600	2738100	2693800	3646200	2830200	3045700	3634400	18	148.46	24
Q8BG05	Heterogeneous nuclear ribonucleoprotein A3	Hnrnpa3	11997000	10412000	16541000	13743000	16254000	14824000	14732000	14901000	12570000	9493900	10797000	14122000	15	148.23	45
Q05D44	Eukaryotic translation initiation factor 5B	Eif5b	11973000	10531000	14136000	12968000	15560000	15258000	13240000	13911000	10678000	7214600	8778300	12500000	20	147.99	31
P50396	Rab GDP dissociation inhibitor alpha	Gdi1	3719300	2661800	3685200	3512700	4301700	4308400	3235700	3258400	1024100	2938400	689070	2167900	16	147.94	18
Q9D554	Splicing factor 3A subunit 3	Sf3a3	8718900	4974200	9097900	7417100	13090000	10897000	10030000	10794000	6642200	8849900	6896600	9963900	13	147.69	20
Q8C0D5	Elongation factor Tu GTP-binding domain-containing protein 1	Eftud1	2717400	1758200	2752100	2458100	3673200	3038600	2631200	2585900	1930100	2450700	1708600	2502000	17	147.57	18
Q8K4Z5	Splicing factor 3A subunit 1	Sf3a1	9059100	5254900	9548800	8455200	15876000	11131000	11420000	11303000	6015700	8993100	6119700	9461900	18	147.49	25
Q9DBN5;REV__A8C756	Lon protease homolog 2, peroxisomal	Lonp2	2266400	2869800	3380300	3223000	3377300	4692200	3873300	4096100	4552600	3811300	3262600	4225100	20	147.41	29
Q5SXY1;Q9D6J3	Cytospin-B	Specc1	3438700	3210900	4600200	4237300	3232400	2974100	2859200	3162200	4000000	3406600	3871200	5058700	16	147.3	20
Q8BI84	Melanoma inhibitory activity protein 3	Mia3	1568300	1878900	2237300	2057500	1645200	2426600	2369600	2363400	3183100	2790000	3038100	3551300	11	146.99	16
P47857	ATP-dependent 6-phosphofructokinase, muscle type	Pfkm	3836600	3286400	5584900	4659300	5842600	6365000	5265600	5191300	4627000	5179100	3637700	5839700	19	146.96	19
P62821;Q8K386	Ras-related protein Rab-1A	Rab1A	27802000	25384000	31419000	28598000	36695000	37673000	33095000	33452000	31037000	28350000	22774000	31608000	15	146.85	52
Q9Z1Q5	Chloride intracellular channel protein 1	Clic1	19715000	12899000	17254000	17812000	28892000	23651000	15430000	14788000	6238500	10345000	3701200	8993100	10	146.84	23
Q5FWK3	Rho GTPase-activating protein 1	Arhgap1	1746400	1541800	2249100	2001800	2787800	2997900	2699400	2486700	1339500	1809300	1076200	1815500	6	146.84	12
Q62093	Serine/arginine-rich splicing factor 2	Srsf2	7549000	6255700	10821000	8805800	12266000	11894000	11859000	12369000	4615400	3924500	4684500	7420100	6	146.78	25
Q6P9Q4	FH1/FH2 domain-containing protein 1	Fhod1	4339900	2894500	4325000	4180100	4600200	4720300	4007000	4286900	3010700	3398600	2592900	3536500	11	146.71	14
O35343	Importin subunit alpha-3	Kpna4	3052800	2050600	3377300	3217400	5162300	3999800	3627300	3711900	2821000	2390400	2302900	3311500	12	146.47	23
Q8JZN5	Acyl-CoA dehydrogenase family member 9, mitochondrial	Acad9	9979100	7960300	10380000	9459900	15622000	15028000	14060000	14359000	14786000	13152000	11951000	15160000	17	146.2	31
P37040	NADPH--cytochrome P450 reductase	Por	6526600	9067200	9880800	8495600	7536200	12030000	9770100	10758000	13852000	10762000	11946000	14335000	21	146.19	33
Q99L47	Hsc70-interacting protein	St13	29347000	16473000	30530000	27320000	44173000	30817000	28013000	29472000	10459000	17989000	7955300	18012000	13	145.84	35
P42567	Epidermal growth factor receptor substrate 15	Eps15	1722700	1120900	1975300	1864900	2677600	1970200	1761800	1743800	1697900	1512700	1182300	1754900	10	145.68	12
Q91YR5	Methyltransferase-like protein 13	Mettl13	2765500	1918900	3170500	2762900	3884600	3758700	3417400	3321500	3199600	2836800	2744800	3450500	11	145.49	21
Q8BJS4	SUN domain-containing protein 2	Sun2	3325300	6270000	6711500	6256300	5627000	11791000	10006000	11104000	8780000	5912100	6999100	8205600	12	145.48	22
P59328	WD repeat and HMG-box DNA-binding protein 1	Wdhd1	3175400	2119300	3242800	3190400	5769000	4552900	4258700	4246000	3929500	3604300	3537200	4520600	18	145.47	25
P63242;Q8BGY2	Eukaryotic translation initiation factor 5A-1	Eif5a	91949000	55773000	107500000	91221000	161540000	122370000	104240000	103780000	44376000	60685000	30213000	64850000	10	145.15	55
P51150	Ras-related protein Rab-7a	Rab7a	26033000	24773000	28480000	26470000	33673000	35098000	29204000	31319000	28145000	26276000	18963000	28456000	12	144.89	27
Q8BJW6	Eukaryotic translation initiation factor 2A;Eukaryotic translation initiation factor 2A, N-terminally processed	Eif2a	9908500	7570700	12121000	10674000	19512000	16024000	15237000	14608000	5842300	6656900	4201900	8010100	14	144.88	20
P28740	Kinesin-like protein KIF2A	Kif2a	2653700	2833600	3535000	3361400	3693200	3976400	3807400	3946600	4299700	4250800	4130000	5358100	16	144.56	20
Q9Z1F9	SUMO-activating enzyme subunit 2	Uba2	17129000	10100000	17376000	15820000	24675000	18904000	15774000	15628000	6862100	11174000	5329500	10563000	18	144.43	40
Q5SUF2	Luc7-like protein 3	Luc7l3	2435200	1871500	3000600	2347500	5778000	4751100	4240700	4830900	4448700	3133600	4546100	5196900	11	144.34	24
P62137	Serine/threonine-protein phosphatase PP1-alpha catalytic subunit	Ppp1ca	12326000	9361000	14620000	13053000	17218000	16168000	14305000	14026000	7292400	8375700	6351600	10430000	15	143.96	30
P62270	40S ribosomal protein S18	Rps18	16461000	13667000	24062000	19400000	20301000	20991000	17065000	18135000	27908000	19025000	19628000	26561000	14	143.91	36
Q9DBH5	Vesicular integral-membrane protein VIP36	Lman2	6617100	6475400	8870700	7635800	10139000	13487000	12702000	13281000	12493000	8774900	10277000	12506000	10	143.7	18
Q9JHR7	Insulin-degrading enzyme	Ide	27711000	15724000	28871000	26186000	38463000	28989000	25584000	25301000	12733000	18517000	11281000	19387000	18	143.69	34
Q8JZQ2;Q8C8R3	AFG3-like protein 2	Afg3l2	2048400	2834500	3260300	2889700	3149500	4064000	3682600	3829000	4424600	3283000	3264900	4410700	13	143.69	16
O54692	Centromere/kinetochore protein zw10 homolog	Zw10	1910600	1769200	2544200	2220500	2251200	2511400	2338100	2274300	2698600	2217900	2607400	3242500	14	143.6	16
O08579	Emerin	Emd	400040	514930	989520	945730	598640	997050	1062600	1043300	1274700	914110	1003000	1245500	6	143.32	6
Q6PHZ2	Calcium/calmodulin-dependent protein kinase type II subunit delta	Camk2d	3484100	3389300	4735400	4099000	3621700	4905000	4184100	4397300	4277400	5319200	3958900	6168000	13	143.3	23
Q9EPK7;Q99NF8	Exportin-7	Xpo7	4862600	3012500	4715000	4574700	7680600	6535100	5172100	5175400	3996700	4550500	3164100	4818500	18	143.23	25
Q7TT37	Elongator complex protein 1	Ikbkap	4151800	3435300	5612700	5110300	6513500	6552500	5682300	5787800	6230400	6138800	5644900	7210500	20	143.21	27
O54774	AP-3 complex subunit delta-1	Ap3d1	4983400	3556500	5432200	5061500	7318400	6425200	5522000	5611400	5313100	4144800	3917500	5180100	17	143.19	30
Q9Z1R2	Large proline-rich protein BAG6	Bag6	6399600	4627500	6928400	6708800	9213000	8826400	7120200	7169500	6090200	7218200	5720000	7728700	17	143.11	31
Q8BQM4	HEAT repeat-containing protein 3	Heatr3	5724500	3717300	6142600	6228600	11837000	8749100	8010300	7788700	4962700	4485900	3808000	6227100	20	142.87	28
Q5SSI6	U3 small nucleolar RNA-associated protein 18 homolog	Utp18	1909500	1863700	2805000	2433500	1828400	2149500	2219900	2213100	3519500	3112800	3820700	4576600	9	142.35	15
Q9QX47	Protein SON	Son	1900000	2215700	3139500	2904400	2117600	2487200	2238000	2442800	4458200	3095500	3942400	4655600	16	142.31	21
Q8VCN5	Cystathionine gamma-lyase	Cth	6531800	3820800	5851300	6376100	7749700	6602700	4638200	4906800	2082400	4393800	1013000	2681100	10	142.19	14
Q9R0L6	Pericentriolar material 1 protein	Pcm1	2146700	2255800	2836600	2733100	1966300	2195900	1739700	1895100	3002300	3735400	2924800	3503800	15	142.14	18
Q8CFI7	DNA-directed RNA polymerase II subunit RPB2	Polr2b	4482900	3495700	5730000	5000700	4070200	4359800	3545100	3780300	5285800	4896300	4975600	6335600	18	142.08	26
P17918	Proliferating cell nuclear antigen	Pcna	76024000	46176000	84655000	74577000	96301000	77261000	64420000	69728000	33476000	49617000	29800000	59457000	14	142.01	49
Q99NH0	Ankyrin repeat domain-containing protein 17	Ankrd17	3817900	2919000	4361600	4155600	3320000	3236300	2414500	2502900	6856900	5089700	6167000	7214100	17	141.8	22
Q8BWZ3	N-alpha-acetyltransferase 25, NatB auxiliary subunit	Naa25	6574300	4942000	7261800	6731600	10911000	8621100	7224700	7529200	3723300	4761000	2825600	5382700	20	141.46	29
Q9D0F6	Replication factor C subunit 5	Rfc5	2634900	2205500	3425300	3063300	4224700	4765500	4447100	4551400	4310700	3644400	3673000	4676500	13	141.46	22
P35922	Fragile X mental retardation protein 1 homolog	Fmr1	5162100	4881100	7443300	6353500	6555400	7712500	7595000	8246100	7930700	5926000	7966900	10026000	12	141.4	19
Q9EQK5	Major vault protein	Mvp	3622800	2691100	3174300	3297700	3941800	3574600	2604000	2779300	1661500	3827700	1431600	2335400	17	141.26	22
Q8CD92	Tetratricopeptide repeat protein 27	Ttc27	2319400	1582000	2445700	2460300	4146200	3704700	3017800	3123500	2274500	2566000	2078100	2949200	14	141.04	18
Q9CYH6	Ribosome biogenesis regulatory protein homolog	Rrs1	6445000	5306200	10184000	8201200	4808800	5108700	4929000	5574000	5371300	2775300	10828000	13509000	15	141.03	29
Q99LF4	tRNA-splicing ligase RtcB homolog	Rtcb	10378000	8407300	13805000	11999000	16363000	14978000	13803000	14304000	14105000	11003000	11926000	15438000	16	140.75	28
Q920E5	Farnesyl pyrophosphate synthase	Fdps	18348000	10799000	20195000	17838000	14738000	11949000	9893900	10693000	4509100	8806300	3493900	7083700	11	140.61	31
Q91YW3	DnaJ homolog subfamily C member 3	Dnajc3	3543100	2624700	3765000	3469000	3840600	4067800	3953000	4032300	3940900	5220400	4831800	5380900	13	140.57	18
Q91VC3	Eukaryotic initiation factor 4A-III;Eukaryotic initiation factor 4A-III, N-terminally processed	Eif4a3	19390000	16088000	20407000	20024000	40575000	36569000	28592000	31740000	24117000	18551000	17593000	24583000	15	140.56	28
Q9CPV4	Glyoxalase domain-containing protein 4	Glod4	22355000	11918000	22451000	20619000	36649000	25015000	23313000	23194000	7692500	13944000	5950800	11783000	16	140.56	37
Q8R480	Nuclear pore complex protein Nup85	Nup85	3435400	2818400	3897200	4027000	7330800	6292100	5471300	5787700	6422400	5422600	4776100	6259400	17	140.56	24
Q80WJ7	Protein LYRIC	Mtdh	3628400	4347600	5514500	5186700	5031900	6133600	5972600	6250200	5407100	4246900	5455900	6937500	11	140.45	20
Q60605	Myosin light polypeptide 6	Myl6	12865000	12113000	13753000	14877000	24100000	17781000	13006000	14481000	30573000	32506000	19468000	20220000	10	140.38	27
Q9ESZ8;Q99NI3	General transcription factor II-I	Gtf2i	9268700	7058800	10210000	9328800	10341000	9777300	8215900	8540900	11589000	9594500	10381000	12979000	19	140.2	25
P47911	60S ribosomal protein L6	Rpl6	16515000	13328000	21731000	18439000	22723000	21555000	17364000	20059000	23453000	16194000	19013000	25563000	18	140.16	40
P50431	Serine hydroxymethyltransferase, cytosolic	Shmt1	8157100	4591500	8805500	7557400	13872000	10174000	9346700	9181000	3467600	5986100	2820900	5828700	16	140.03	21
Q99J62	Replication factor C subunit 4	Rfc4	3206500	2436900	4037400	3502800	4737200	5362600	5243300	5506200	5120400	4025500	4877900	5862200	11	139.83	15
Q91WG4	Elongator complex protein 2	Elp2	1120500	769450	1285000	1170600	1460800	1255600	1117800	1116200	1150000	1178800	1028700	1304200	8	139.79	10
Q78ZA7	Nucleosome assembly protein 1-like 4	Nap1l4	16823000	10510000	19288000	16469000	25727000	20140000	21260000	20745000	8981800	7545500	7480300	13091000	11	139.65	29
Q9CW46	Ribonucleoprotein PTB-binding 1	Raver1	4446800	3140900	5118500	4633300	4358600	4118800	3922400	3866300	4274800	3830400	4327100	5408200	9	139.42	22
Q60715	Prolyl 4-hydroxylase subunit alpha-1	P4ha1	4479400	5479300	5215000	6178500	3300500	5128600	3089600	4527400	6103500	12433000	7090000	11214000	12	139.39	16
Q3ULD5	Methylcrotonoyl-CoA carboxylase beta chain, mitochondrial	Mccc2	1383400	1168100	1695100	1430200	1768500	1768700	1949100	1882200	1849100	1811100	1817800	2140000	11	139.38	14
Q8K297	Procollagen galactosyltransferase 1	Colgalt1	4384600	4253900	5598300	5097100	5767600	6648000	5873000	6589000	6026100	8069000	6296300	8647500	16	139.29	30
Q6ZQI3	Malectin	Mlec	4038600	4969200	5714800	4984100	5472600	7811600	6869800	7356700	7190600	5801900	5675400	7507700	8	139.14	13
D3YXK2	Scaffold attachment factor B1	Safb	3868500	3282900	4927500	4194200	5969600	5762600	5536000	5993400	5648300	4927400	4923000	6599600	19	139.13	22
P97496	SWI/SNF complex subunit SMARCC1	Smarcc1	5647500	4649800	6456100	5816600	7214200	6694400	6175000	6337800	7502900	6298000	6976800	8996900	13	139.03	21
Q8CFQ3	Intron-binding protein aquarius	Aqr	2289400	1976900	2896500	2418800	4296500	4184500	3916300	3987100	3962600	3365800	3548200	4475700	18	138.98	23
Q5PRF0	HEAT repeat-containing protein 5A	Heatr5a	1125800	830280	1145700	1177600	1386000	1209400	905650	980470	1185900	1162200	902820	1233800	11	138.81	13
P21619	Lamin-B2	Lmnb2	2834500	3797400	5207300	4119200	4166200	6200600	7618000	7449700	6228000	4548900	5407800	6685400	25	138.67	22
Q9DBR0	A-kinase anchor protein 8	Akap8	1040600	843720	1255800	1205900	2136700	1587100	1490400	1476100	1661400	1756500	1721200	2299300	10	138.61	13
Q9CT10	Ran-binding protein 3	Ranbp3	3826300	2300000	3927100	3826000	6579300	5321200	4328900	4522900	1658900	2741400	1452100	2842400	9	138.48	14
P27546	Microtubule-associated protein 4	Map4	6383800	4931500	7294600	7080600	6908100	6214000	5833800	6290200	4079200	4163300	3499700	5081100	16	138.28	20
P39447	Tight junction protein ZO-1	Tjp1	4816800	3484100	5505400	4876900	4430600	3942900	3915700	4006200	3661000	3976800	3907500	5029400	13	138.21	18
Q8VHE0	Translocation protein SEC63 homolog	Sec63	3744200	6095700	6585200	5795100	5057900	8455400	7908000	8384000	8236200	6253700	8251100	10006000	13	138.1	20
Q9DB77	Cytochrome b-c1 complex subunit 2, mitochondrial	Uqcrc2	9768300	11642000	13203000	11939000	15742000	19595000	19298000	18159000	19752000	15798000	14865000	19066000	14	137.97	33
P35700	Peroxiredoxin-1	Prdx1	85964000	51029000	78809000	74511000	153840000	117270000	83634000	102610000	49204000	68462000	35614000	69360000	17	137.91	69
Q8CGY8	UDP-N-acetylglucosamine--peptide N-acetylglucosaminyltransferase 110 kDa subunit	Ogt	2038700	1558100	2110000	2106400	2920600	2783600	2038800	2154700	3158100	3438400	2871600	3702900	13	137.68	18
P00493	Hypoxanthine-guanine phosphoribosyltransferase	Hprt1	40182000	19545000	38584000	33526000	75058000	49563000	45404000	44029000	13136000	23306000	10948000	26021000	12	137.54	38
Q9D0F9	Phosphoglucomutase-1	Pgm1	16363000	11051000	14229000	15409000	18444000	18182000	12742000	15001000	4601500	10957000	3183400	8596400	18	137.29	34
O70400	PDZ and LIM domain protein 1	Pdlim1	8672100	5493500	8074900	7844600	10089000	8386900	8263200	8607000	3474100	5472800	3466500	6353100	13	137.23	22
Q8C3Y4	Kinetochore-associated protein 1	Kntc1	3812800	2665900	4982300	4350200	4079900	3872400	3533000	3424600	4924100	4027800	4719500	5461600	18	137.21	24
Q6ZQL4	WD repeat-containing protein 43	Wdr43	4701700	3879800	5519600	5124800	7543700	6232100	5844100	6178500	9251700	7063200	7837300	10009000	14	137.15	25
Q9JJY4	Probable ATP-dependent RNA helicase DDX20	Ddx20	3825400	2506000	4587900	3874800	6724400	6528700	7239200	7035500	6386300	4890300	6311900	7724200	17	137.01	23
Q61584	Fragile X mental retardation syndrome-related protein 1	Fxr1	10256000	8671500	13197000	11516000	15097000	16884000	17262000	18389000	17732000	12923000	16989000	20849000	18	137	32
Q8VHK9	ATP-dependent RNA helicase DHX36	Dhx36	4856500	3722800	6117100	5484300	7642300	6199300	6227700	5917800	2868700	2905700	2043000	3669000	12	136.88	18
B9EJR8	Dynein assembly factor 5, axonemal	Dnaaf5	2414200	1768700	2959300	2606600	4344500	3913400	3521800	3268600	2420000	2501100	2121900	2897100	15	136.8	21
Q9JLN9	Serine/threonine-protein kinase mTOR	Mtor	2442200	1976600	2973900	2789300	3105500	3242800	2456500	2654600	3047700	3751800	2568600	3444900	20	136.79	28
Q921I2	Kelch domain-containing protein 4	Klhdc4	2398800	1450300	3000100	2463200	5629100	3823900	4213200	3996600	1065800	1151700	940120	2038800	8	136.68	11
Q8CGF7;Q9JIY2;Q3B807	Transcription elongation regulator 1	Tcerg1	9106400	5724700	9277600	8237400	11828000	9811400	9426900	8959100	6002400	6242400	5646800	8266800	18	136.65	29
P59325	Eukaryotic translation initiation factor 5	Eif5	12860000	7329300	12981000	11363000	20212000	14099000	12875000	12419000	6151500	7812700	4217400	8041200	14	136.59	30
Q8C0C7	Phenylalanine--tRNA ligase alpha subunit	Farsa	4477200	4009800	5301600	5133900	6774800	6813900	5708000	6131800	4485800	4441200	4069200	5585200	13	136.52	21
Q80X82	Symplekin	Sympk	3190600	2478300	3444400	3363500	4472100	4120100	3764200	3768500	4375900	3868600	4092200	4783000	19	136.1	26
P27659	60S ribosomal protein L3	Rpl3	36288000	31000000	50877000	42160000	43380000	49561000	42069000	46270000	58838000	39371000	46225000	61373000	18	135.65	76
Q9D6R2	Isocitrate dehydrogenase [NAD] subunit alpha, mitochondrial	Idh3a	18800000	14412000	18910000	17573000	28985000	28470000	27199000	27663000	25640000	22946000	22225000	30060000	15	135.6	83
Q8BP48	Methionine aminopeptidase 1	Metap1	5641400	4662300	6912200	5890700	10845000	9114000	7798600	8027100	7253400	9979000	4493200	6611700	10	135.35	20
P47962	60S ribosomal protein L5	Rpl5	23616000	16510000	30897000	24991000	22446000	23729000	20907000	21432000	18531000	14776000	15822000	24326000	14	135.34	54
CON__Q3T052;A6X935			1020500	697170	541490	559750	7115800	6856700	1275100	1362700	11033000	37047000	2013300	2264500	16	135.24	21
Q64012	RNA-binding protein Raly	Raly	12003000	13867000	18562000	17108000	10916000	12293000	9952900	11608000	20590000	14594000	21242000	27575000	14	134.94	20
O35218	Cleavage and polyadenylation specificity factor subunit 2	Cpsf2	2198200	1624400	2440500	2240800	3020200	2682100	2461700	2463800	2858600	2474600	2696900	3439700	12	134.73	16
Q9Z2I9	Succinyl-CoA ligase [ADP-forming] subunit beta, mitochondrial	Sucla2	11869000	10188000	14250000	13115000	16583000	17847000	18035000	17573000	16968000	17115000	16825000	21763000	17	134.66	26
Q9QYI3	DnaJ homolog subfamily C member 7	Dnajc7	6664800	4119800	7516500	6903600	11708000	9810200	10499000	9841200	7562900	6992600	7054500	9010900	19	134.61	27
Q6Q899	Probable ATP-dependent RNA helicase DDX58	Ddx58	5035600	5956500	4155900	6396000	4944700	6912600	3291500	5765600	2759700	5377500	1827400	4394100	18	134.52	26
Q8BH74	Nuclear pore complex protein Nup107	Nup107	3323800	2808200	4049700	3851900	5074900	5210400	4755100	5079300	6382400	5291400	5954100	6885600	15	134.5	26
Q9R0X4;Q32MW3	Acyl-coenzyme A thioesterase 9, mitochondrial;Acyl-coenzyme A thioesterase 10, mitochondrial	Acot9;Acot10	5691100	4992900	5419300	5506700	10282000	8867400	7478500	8202800	8027400	9952200	6236400	8616200	18	134.44	36
Q93092	Transaldolase	Taldo1	26732000	14622000	28033000	25191000	40179000	29172000	25595000	28194000	8778600	15617000	6737200	14643000	18	134.29	41
Q64310	Surfeit locus protein 4	Surf4	3380000	4930200	4871700	4787400	6312500	8623700	7093000	7312300	7140200	5442700	5983700	7524700	6	134.28	33
Q99M31	Heat shock 70 kDa protein 14	Hspa14	6559300	5037200	7361200	6610400	10807000	9797000	8190900	8871100	8154400	7644600	6084000	8396400	19	134.14	27
Q9EPU4	Cleavage and polyadenylation specificity factor subunit 1	Cpsf1	2433200	1794200	2495500	2346500	3669400	3205300	3075900	3003400	3041900	2920300	2836900	3714500	19	133.81	23
P26369	Splicing factor U2AF 65 kDa subunit	U2af2	6919400	6142900	10288000	8833700	12081000	10766000	11374000	11812000	11867000	8235900	11047000	13810000	12	133.64	34
Q9EQ61	Pescadillo homolog	Pes1	5085000	3873200	6232300	5702300	7600000	6193800	5719300	5860400	9231200	7087500	8352800	10112000	18	133.59	27
P11440;Q3V3A1;Q04899;O35495;Q04735	Cyclin-dependent kinase 1	Cdk1	18780000	15650000	23489000	22425000	27846000	26191000	21839000	21651000	13786000	17993000	10920000	18359000	14	133.53	26
Q99KD5	Protein unc-45 homolog A	Unc45a	2757600	1975300	3315800	3056400	3675300	3248300	2544400	2628800	2835800	2853600	2431200	3143900	15	133.43	21
P06801	NADP-dependent malic enzyme	Me1	6521100	3827800	6500900	6386500	11972000	7156300	6563700	6420800	2380000	4812400	1788500	3893200	16	133	23
Q8R1F1	Niban-like protein 1	Fam129b	11757000	8391600	11410000	11517000	13891000	13538000	9248500	9697700	6280600	10692000	5991300	10838000	17	132.64	27
Q9Z1M8	Protein Red	Ik	3152300	2856600	4444000	4102400	4238300	4458200	5146000	5159400	3639500	3129900	4107800	5393300	12	132.54	20
P47757	F-actin-capping protein subunit beta	Capzb	7306600	5190500	7595200	7255000	9787900	8735800	6286200	7803800	4289600	5984300	3551900	6468100	9	132.48	16
Q6ZWM4	U6 snRNA-associated Sm-like protein LSm8	Lsm8	1567400	909720	1917900	1574100	2875400	2049200	1987300	2051400	754780	1026300	476280	1058200	5	132.3	6
P53569	CCAAT/enhancer-binding protein zeta	Cebpz	1047500	1009500	1404000	1265400	1361200	1522900	1328000	1447700	2394500	1709300	2073000	2506900	13	132.16	23
Q9ER00	Syntaxin-12	Stx12	4710500	5090200	5865700	5802000	7729400	7929000	7054700	7424800	7793000	7063500	6766000	9051800	8	132.03	16
A2APB8	Targeting protein for Xklp2	Tpx2	2628600	2801600	3742800	3917300	5309100	5061900	8314900	7986200	4179400	4237600	5779700	6707700	17	131.91	21
Q8VE73;Q80TT8	Cullin-7	Cul7	1977300	1819800	2830900	2578600	1748400	2119900	1644300	1684100	4270700	3171100	3787600	4592200	17	131.63	20
P24527	Leukotriene A-4 hydrolase	Lta4h	14616000	9051800	15140000	14475000	24411000	17880000	16108000	15437000	4441700	9330000	3554000	7719500	17	131.61	28
Q5F2E7	Nuclear fragile X mental retardation-interacting protein 2	Nufip2	2390100	1744500	2941600	2583000	2134000	2081400	2528800	2440200	2543900	2206300	3249600	3841300	10	131.57	12
Q9WUP7	Ubiquitin carboxyl-terminal hydrolase isozyme L5	Uchl5	8790200	4819700	10023000	8781100	14128000	11421000	10399000	10467000	6142100	5947400	4891200	8145600	13	131.37	28
Q9QUM9	Proteasome subunit alpha type-6	Psma6	25066000	13759000	25821000	23589000	42039000	29828000	28709000	28481000	9714900	18055000	8535600	15877000	13	131.2	46
Q9DC50	Peroxisomal carnitine O-octanoyltransferase	Crot	4179500	3146400	4240000	4239900	5998500	5694400	4517700	4920000	4479000	4914500	3286700	4668100	15	131.09	22
Q9D0M1	Phosphoribosyl pyrophosphate synthase-associated protein 1	Prpsap1	5276300	3075300	4973200	4756400	8751500	6165600	5670800	5661200	3722800	5930500	3340600	4878500	11	130.98	14
Q9ES00	Ubiquitin conjugation factor E4 B	Ube4b	2840300	2199000	3215200	3261000	2292200	2370400	1493300	1684700	2490100	2994100	2146600	3111400	13	130.96	18
Q8C7X2	ER membrane protein complex subunit 1	Emc1	2285400	3569700	3856600	3428700	4406900	6611100	5872100	5910600	6145400	4843700	4617100	5886000	14	130.89	21
Q9CSU0	Regulation of nuclear pre-mRNA domain-containing protein 1B	Rprd1b	8893600	5113000	9501400	8733000	14137000	11055000	11470000	11807000	3729500	5800600	3994100	6798400	12	130.88	19
P70677	Caspase-3;Caspase-3 subunit p17;Caspase-3 subunit p12	Casp3	8775600	5035100	8060200	7652500	15175000	10569000	8473800	8916400	2710500	5830900	2403900	5276000	15	130.87	24
Q9CX34	Suppressor of G2 allele of SKP1 homolog	Sugt1	8031700	4829300	8519800	7698200	12103000	9095700	8721800	8843000	2481900	4557700	2086300	4748600	13	130.75	16
Q80TM9	Nischarin	Nisch	2199900	1552200	2369100	2281700	4532900	3229500	2711800	3008000	2964500	2607900	2098200	2881800	15	130.69	18
Q9JLJ2	4-trimethylaminobutyraldehyde dehydrogenase	Aldh9a1	11945000	7513000	12558000	11052000	17006000	13539000	11949000	12029000	8527900	9132600	6824900	10042000	17	130.68	32
Q4FZC9	Nesprin-3	Syne3	1822700	2331300	2551500	2501200	1709800	2667600	1963200	2246300	3249500	3462200	2974300	3562600	17	130.6	22
P63094;Q6R0H7;Q8CGK7	Guanine nucleotide-binding protein G(s) subunit alpha isoforms short;Guanine nucleotide-binding protein G(s) subunit alpha isoforms XLas	Gnas	14982000	16335000	19968000	17193000	18282000	21209000	16965000	16806000	20999000	19995000	18011000	25992000	16	130.52	32
Q6P9R1	ATP-dependent RNA helicase DDX51	Ddx51	1849700	1730900	2802700	2405800	2945400	3232100	3677300	3573900	4449200	3100600	4964900	5466600	16	130.43	20
Q9JLI8	Squamous cell carcinoma antigen recognized by T-cells 3	Sart3	3188000	2028100	3353800	3123700	6008700	4692600	4508300	4484400	3021600	2629200	2408200	3357300	16	130.39	21
P07607	Thymidylate synthase	Tyms	2169900	1382200	2715500	2542100	3639900	2941100	2984900	2922700	1008200	1583700	991710	1836900	8	130.32	16
A2A5R2;Q80YW0;O08967	Brefeldin A-inhibited guanine nucleotide-exchange protein 2	Arfgef2	3486900	2457500	3733700	3451200	3871400	3866500	3287700	3326800	3441700	4541500	3238600	4230500	17	130.3	26
Q61792	LIM and SH3 domain protein 1	Lasp1	10861000	6475400	10463000	10192000	10282000	8805100	8774400	9847000	2899500	5550000	2229800	5711400	14	130.2	28
Q9CXF4	TBC1 domain family member 15	Tbc1d15	8059900	5061100	8476200	8404700	11338000	9726600	8014700	8100400	5553000	6242100	4657400	6861600	16	129.97	22
Q07813	Apoptosis regulator BAX	Bax	3510000	2177600	3517900	3183400	4180400	3882900	3717200	3761900	1219500	2100400	1058700	2159900	6	129.95	19
Q99JX4	Eukaryotic translation initiation factor 3 subunit M	Eif3m	15771000	9070300	15908000	15094000	29812000	21661000	17060000	18398000	14279000	12567000	10554000	15728000	9	129.82	31
P25976	Nucleolar transcription factor 1	Ubtf	3255800	3331700	4657900	3900800	4462000	5391900	5212300	5296800	6275500	4386400	6115900	7150800	15	129.71	21
P97329	Kinesin-like protein KIF20A	Kif20a	747900	786250	971960	1001500	4107300	3892400	4300800	4092600	2834300	2526300	2356800	2874900	13	129.7	15
B2RXS4	Plexin-B2	Plxnb2	2273000	2834000	2931600	2826300	2833000	3504400	3020100	3201300	3426600	3272500	3360000	4076800	16	129.4	18
Q8BMC4	Nucleolar protein 9	Nop9	2892900	2662100	4051400	3585700	3606500	4318800	3978200	4079900	5614600	3986400	5260300	6669700	9	129.3	17
P42125	Enoyl-CoA delta isomerase 1, mitochondrial	Eci1	21747000	14054000	19534000	17254000	32025000	27690000	23821000	27186000	20869000	32634000	20309000	26970000	9	129.28	23
P56960	Exosome component 10	Exosc10	3378200	2385800	3929200	3592300	4768200	4385700	4047000	4099100	3671100	3373800	3505500	4724700	14	128.95	23
Q99MI1;Q6PH08	ELKS/Rab6-interacting/CAST family member 1	Erc1	4948700	3174200	5468500	4739000	4956700	4147600	3856300	4007800	4288500	4798700	3931600	5582800	16	128.94	21
Q924W5	Structural maintenance of chromosomes protein 6	Smc6	314390	304320	415630	345630	557280	494230	520260	510470	511690	448760	582430	676500	7	128.71	7
P97386	DNA ligase 3	Lig3	4315300	4008600	5784800	5021100	4985200	5755100	5454900	5435500	6869400	4643800	6123200	6970100	14	128.62	20
Q9DB05;P28663	Alpha-soluble NSF attachment protein	Napa	5440100	6339400	8184000	7357100	8006000	9254300	7854900	8116200	5263100	4709500	3794500	6402200	13	128.33	31
P17225;B2RU80	Polypyrimidine tract-binding protein 1	Ptbp1	25562000	21329000	30913000	27123000	37443000	36077000	32272000	33346000	23090000	17910000	17340000	25619000	11	128.28	45
Q9DBG7	Signal recognition particle receptor subunit alpha	Srpr	2397800	3301300	3633100	3364800	2869800	4016600	3379200	3665600	4147300	3650200	3493800	4387500	16	127.98	27
P23591	GDP-L-fucose synthase	Tsta3	3696000	2009800	3938900	3521200	6857400	4949100	4690400	4603800	1588400	2144500	1324100	2255700	8	127.96	14
Q3U319;REV__Q9ES34	E3 ubiquitin-protein ligase BRE1B	Rnf40	2419900	1759700	2764200	2504500	4047600	3632100	3722900	3734200	2991100	3291400	2929100	3874600	15	127.93	19
Q99JY9;Q641P0	Actin-related protein 3	Actr3	14878000	9545900	15442000	14435000	23712000	20188000	16854000	17277000	6214800	11068000	5447900	10673000	14	127.79	34
Q99LE6	ATP-binding cassette sub-family F member 2	Abcf2	7295900	6761600	11103000	9104900	15257000	15463000	15469000	15465000	15172000	10830000	13524000	16591000	15	127.68	37
Q64213	Splicing factor 1	Sf1	6706600	4172600	7202400	6313500	6965500	5588400	5887200	5899200	3575700	4563800	3726600	5806000	11	127.57	27
Q9JHJ0;P49813	Tropomodulin-3	Tmod3	9632300	6170100	8592000	9241800	12262000	9570100	8716900	9575800	8950900	9923700	7093400	10084000	15	127.41	29
Q9WV70	Nucleolar complex protein 2 homolog	Noc2l	3097000	2766300	4136300	3620500	3964900	4298300	3983900	4429200	5807900	4258500	5945100	7364500	9	127.36	17
Q810B6	Rabankyrin-5	Ankfy1	5794700	4095800	6880700	6497500	7137400	6573400	5408100	5776100	6471200	6830200	5627700	7480100	16	127.27	17
Q9QYJ0	DnaJ homolog subfamily A member 2	Dnaja2	12780000	9440900	15548000	14077000	25418000	21296000	20133000	22143000	20715000	14948000	15754000	21976000	16	126.94	36
P97807	Fumarate hydratase, mitochondrial	Fh	17318000	11745000	17895000	17057000	26870000	21072000	20889000	20501000	14941000	20751000	15323000	20968000	15	126.94	39
Q9WVF7	DNA polymerase epsilon catalytic subunit A	Pole	1142700	1018500	1723700	1565300	2147100	1885200	1987400	1942000	1726300	1294700	1705100	2079200	11	126.81	19
P31324	cAMP-dependent protein kinase type II-beta regulatory subunit	Prkar2b	6770900	4893700	7111900	6633200	7273200	6725700	5937000	6075700	5596800	6304700	4963100	7342900	14	126.77	28
Q9D2Y4	Mixed lineage kinase domain-like protein	Mlkl	9536700	6547900	8872100	9775600	14358000	12316000	9023300	10173000	6479500	9941000	5057000	7895800	15	126.42	23
Q8C1B7	Septin-11	Sept11	10757000	6884300	12246000	11694000	16415000	12217000	11166000	10897000	4867700	9352700	4204400	8234800	10	126.4	18
P13020	Gelsolin	Gsn	13746000	10167000	12442000	13086000	13590000	14786000	9969800	13215000	9418400	20304000	6344200	10195000	16	125.83	23
Q8R2M2	Deoxynucleotidyltransferase terminal-interacting protein 2	Dnttip2	10344000	7482400	14257000	11483000	9707600	7678600	8413400	10346000	8613000	8550300	10331000	14018000	14	125.77	18
CON__Q58D62			3421600	1630800	1033000	846730	26631000	21027000	2162200	1982100	35300000	143320000	2775000	3362400	9	125.72	21
O08848	60 kDa SS-A/Ro ribonucleoprotein	Trove2	5878000	3853100	6425200	5886200	5087600	4982300	4337100	4579400	4198000	3631600	2878100	4548100	15	125.49	25
CON__P41361			1858800	1100000	841000	687550	17452000	13264000	5292400	5176500	18973000	80611000	8399700	8996400	18	125.46	28
Q9D0K2	Succinyl-CoA:3-ketoacid coenzyme A transferase 1, mitochondrial	Oxct1	10019000	8837800	10917000	10963000	11852000	12183000	10273000	11444000	9012100	14657000	9867600	14093000	12	125.31	29
P47856;Q9Z2Z9	Glutamine--fructose-6-phosphate aminotransferase [isomerizing] 1	Gfpt1	10506000	7692100	12268000	11720000	15261000	14634000	13228000	13389000	14957000	14830000	12771000	15944000	17	125.2	39
Q9WUQ2	Prolactin regulatory element-binding protein	Preb	2678700	3720500	4273500	3671400	3316900	5112300	4652600	4800700	5292200	5276800	4692800	5839500	10	125.12	16
O35350	Calpain-1 catalytic subunit	Capn1	4443300	2990400	3898200	4212200	5990500	4379500	3334300	3513300	1909400	2745200	1344200	2395700	12	125.06	18
Q9JI10	Serine/threonine-protein kinase 3;Serine/threonine-protein kinase 3 36kDa subunit;Serine/threonine-protein kinase 3 20kDa subunit	Stk3	7577500	5407800	8671000	8354800	6479600	5998000	4796100	4995700	5802900	6317000	5649600	7923900	11	125	23
O54941	SWI/SNF-related matrix-associated actin-dependent regulator of chromatin subfamily E member 1	Smarce1	2173800	1675100	2642000	2335500	3188100	2823000	2643900	2773700	2785600	2513500	2471100	3272200	11	124.71	18
O08582	GTP-binding protein 1	Gtpbp1	3004000	2522300	3534500	3233400	5155300	4654400	4176100	4364700	4334400	3161000	3232600	4196600	14	124.52	19
Q7TQH0	Ataxin-2-like protein	Atxn2l	4250200	2781100	4802200	4267100	5737400	4730300	4549200	4497700	5055000	4882000	4766300	6196700	17	124.29	26
O35134	DNA-directed RNA polymerase I subunit RPA1	Polr1a	1790100	1442200	2312600	2076200	3611100	2891900	3103500	3002400	2942500	2516200	2880800	3674200	15	124.29	22
O55135	Eukaryotic translation initiation factor 6	Eif6	12046000	7508400	12245000	11022000	15462000	13098000	13329000	14148000	8299200	9749200	7379400	11440000	7	124.28	14
O88986	2-amino-3-ketobutyrate coenzyme A ligase, mitochondrial	Gcat	6948300	6671300	9328500	8202300	9423200	9725700	9202800	9510300	8793500	9438600	8917100	11500000	10	124.08	32
Q9CYZ2	Tumor protein D54	Tpd52l2	5578200	4725700	6789000	6877100	6796000	6181300	5895700	6354300	2199300	3346400	1713400	3670200	8	124.01	20
Q8CDM1	ATPase family AAA domain-containing protein 2	Atad2	1809600	2705800	3364300	3101100	1493400	2404300	1826000	2221800	3075600	2120900	3353800	4470200	15	124	23
P28660;Q8K1X4	Nck-associated protein 1	Nckap1	3953900	2943900	4030400	3887500	5453200	4718900	4007600	3981000	3621100	4174000	3034900	4473900	16	123.96	21
Q3V300	Kinesin-like protein KIF22	Kif22	543140	800720	890770	859360	2481800	3323900	3783100	3678500	1560800	1325200	1585000	1822900	13	123.86	17
Q61166;Q6PER3	Microtubule-associated protein RP/EB family member 1	Mapre1	5926600	3499900	5578500	5648100	11993000	7973400	6933300	7521500	2923700	4186900	2702000	4529000	11	123.6	19
Q3V1V3	ESF1 homolog	Esf1	6126900	4749000	8320000	6955500	5565100	5529500	4637600	4967400	9427400	6619000	8845000	10680000	16	123.47	23
Q6PB93	Polypeptide N-acetylgalactosaminyltransferase 2;Polypeptide N-acetylgalactosaminyltransferase 2 soluble form	Galnt2	1770000	2557600	2668300	2472300	1937500	2751700	2285600	2429300	3498800	3596400	3212600	3883600	10	123.19	11
Q99PT1	Rho GDP-dissociation inhibitor 1	Arhgdia	10495000	6837400	10157000	10075000	16401000	12741000	8908800	10306000	3148400	7537300	2004500	5771600	5	123.07	17
CON__Q9TRI1;Q61703			2831300	1823300	1362200	1154000	21796000	18192000	2227400	2184700	28301000	111190000	3469400	4119800	18	123.02	36
Q921U8	Smoothelin	Smtn	758200	607510	972770	971210	2978100	2012300	2307900	2269600	1423600	1225100	1380000	1661700	15	122.94	16
Q9Z2U1	Proteasome subunit alpha type-5	Psma5	12461000	7588300	13085000	13037000	25935000	15866000	13161000	12877000	8084000	10289000	5382600	9324600	10	122.49	23
Q9DCH4	Eukaryotic translation initiation factor 3 subunit F	Eif3f	25112000	16734000	31177000	26826000	43888000	35257000	31799000	32040000	32520000	25670000	25861000	35362000	10	122.43	43
O08759	Ubiquitin-protein ligase E3A	Ube3a	3541800	2155100	3896800	3469700	4332700	3678600	3435000	3326200	2441500	2844000	2126500	3234100	15	122.34	20
P30999	Catenin delta-1	Ctnnd1	4468400	4168600	5557200	5131100	3923200	4495300	3548900	3587400	6106600	5531100	5766100	7235800	14	121.94	21
P47963	60S ribosomal protein L13	Rpl13	24765000	20447000	37983000	31823000	25655000	26690000	29090000	32955000	31786000	21896000	36128000	47119000	10	121.92	34
Q3TRM4	Neuropathy target esterase	Pnpla6	651980	902000	893810	801550	1722400	2724000	2132400	2215200	1641100	1192300	1188900	1517900	10	121.82	16
P43883	Perilipin-2	Plin2	1471100	923180	1308800	1200200	2642000	2868900	3546900	3652800	2205500	2138500	1938800	2659700	13	121.4	15
P23475	X-ray repair cross-complementing protein 6	Xrcc6	7311100	6909300	8440900	7469800	2372000	3765800	1767100	1945200	7857000	5486000	5194000	7180800	12	121.21	18
Q8R5K4	Nucleolar protein 6	Nol6	3492300	3130100	4514400	4014100	3222000	3464300	2721500	2922000	7882700	5623000	7001200	8365700	15	121.2	21
Q3UHX2	28 kDa heat- and acid-stable phosphoprotein	Pdap1	5354500	2825000	7101700	5020200	7380300	6013000	7803600	8081400	2117900	4034200	2202800	4779500	10	121.15	16
Q9CSN1	SNW domain-containing protein 1	Snw1	1770300	1338800	2226800	2037600	1975200	1702200	2151700	2167800	1536700	1319700	1783100	2379000	13	120.98	17
Q61081	Hsp90 co-chaperone Cdc37;Hsp90 co-chaperone Cdc37, N-terminally processed	Cdc37	10976000	6402500	12678000	10891000	18228000	13094000	11854000	12747000	5526300	6469900	4522600	8328100	15	120.83	25
Q8BLN5	Lanosterol synthase	Lss	1906700	2606700	2862400	2575500	1898500	2567200	2127200	2104600	2477300	2323000	2075400	2598400	12	120.62	16
Q2YDW2	Protein misato homolog 1	Msto1	2381200	1558500	2750400	2431700	3461300	2951400	2639100	2557200	1694700	2156800	1420800	2132800	11	120.6	18
Q9Z103	Activity-dependent neuroprotector homeobox protein	Adnp	1955300	1941500	2611000	2249000	2060500	2507100	2198100	2269500	3031400	2430400	2828100	3490000	14	120.32	18
Q9DAW6	U4/U6 small nuclear ribonucleoprotein Prp4	Prpf4	2721800	2149800	3395200	3099600	4950500	4424800	4149400	4387400	3072000	2547800	2290600	3315100	11	120.3	13
O08749	Dihydrolipoyl dehydrogenase, mitochondrial	Dld	15585000	14337000	18893000	17398000	26489000	23585000	26489000	26854000	22687000	26708000	22964000	29558000	12	120.22	29
Q9CQM9	Glutaredoxin-3	Glrx3	16583000	9387600	17487000	15477000	26205000	19364000	17773000	17970000	6302100	9875500	5257800	10981000	14	120.22	31
B1AY13	Ubiquitin carboxyl-terminal hydrolase 24	Usp24	1645400	1337500	1890100	1895800	2135500	2070500	1605800	1712100	1956100	2127100	1755300	2325000	14	119.98	17
Q61576	Peptidyl-prolyl cis-trans isomerase FKBP10	Fkbp10	6691800	4446500	7694800	6804200	9762100	8298000	8765700	8854300	5638200	10910000	7363100	9225200	16	119.92	32
P08030	Adenine phosphoribosyltransferase	Aprt	21881000	12653000	22340000	20631000	36247000	28684000	21910000	21536000	8432600	12992000	5806300	12736000	11	119.76	47
Q6Y7W8;REV__P39098;REV__Q6PDH0	PERQ amino acid-rich with GYF domain-containing protein 2	Gigyf2	331010	302940	510950	486170	392270	329530	330890	330100	608550	564760	586410	700270	11	119.66	11
Q99KV1	DnaJ homolog subfamily B member 11	Dnajb11	2136100	1949000	2773700	2444500	3272000	3801700	3739600	3879300	3484300	3849100	3567100	4406400	10	119.45	16
Q9DCD2	Pre-mRNA-splicing factor SYF1	Xab2	2032400	2065700	2728100	2598800	3923600	3748100	3480300	3708700	3649700	3175500	3372300	4385200	17	119.44	21
Q9JIF0;Q6PAK3	Protein arginine N-methyltransferase 1	Prmt1	15517000	8765900	15954000	15503000	35111000	21227000	18666000	19229000	9788800	11490000	7678400	12327000	15	119.42	34
Q99P31	Hsp70-binding protein 1	Hspbp1	1875500	1201600	1966900	1877000	3995800	2505000	2217200	2159400	1109300	1288200	829930	1505200	12	119.4	19
O54825	Bystin	Bysl	4585300	3324500	5273300	5038200	4787700	4455200	4269000	4253400	3176000	2972500	2820000	4457700	13	119.18	19
Q6ZQ58	La-related protein 1	Larp1	2465000	2271400	3631100	3225100	2749000	2734500	2715000	2668300	3398700	2514500	3439100	4338700	15	119.05	22
Q8VDP4	Cell cycle and apoptosis regulator protein 2	Ccar2	6557700	4348400	8225000	7173000	9513700	8397400	8705700	8777500	8272700	7427400	7228900	9218700	17	119	27
Q8CCF0	U4/U6 small nuclear ribonucleoprotein Prp31	Prpf31	6144400	4120200	7209600	6488200	8907200	7842100	8100700	8000300	6420700	5293600	6267900	7785000	14	118.83	25
Q60930	Voltage-dependent anion-selective channel protein 2	Vdac2	10955000	19233000	20478000	16629000	20144000	33352000	29751000	32034000	28575000	22168000	22080000	31118000	11	118.68	29
P00375	Dihydrofolate reductase	Dhfr	4460900	2449700	4623400	4044100	9352800	7336800	6654500	6675800	2190100	3019500	1525600	3182500	10	118.35	20
Q922F4	Tubulin beta-6 chain	Tubb6	12877000	11895000	17412000	14752000	19744000	23193000	20961000	21097000	18910000	14379000	14808000	19271000	24	118.34	42
A0A7N9VSG0			384590	434950	540990	483490	639840	797210	882500	849470	734380	662930	677800	814190	8	118.34	11
Q62376	U1 small nuclear ribonucleoprotein 70 kDa	Snrnp70	9635600	7336000	12965000	10431000	13947000	12600000	12860000	12868000	6493600	7285600	6295100	9094500	12	118.3	20
Q04447	Creatine kinase B-type	Ckb	506260	1386100	2181700	423140	442490	7397800	4377400	1708900	433970	6064100	318590	7325200	9	118.26	13
Q5SSW2	Proteasome activator complex subunit 4	Psme4	6403400	4089200	6539500	6347600	7584300	6538700	4830200	4939700	6075100	6415300	4620400	6640000	15	118.1	18
Q0VBL3		Rbm15	778700	692570	1025100	865570	1186600	1257500	1308900	1354900	1270700	1087400	1292600	1530200	9	118.01	13
Q8BVY0	Ribosomal L1 domain-containing protein 1	Rsl1d1	8246100	7792500	11596000	10031000	13256000	13704000	14649000	15373000	14522000	10360000	15870000	20017000	12	118	21
Q9DBT5	AMP deaminase 2	Ampd2	5227500	2998200	5472500	4615000	8917600	6140800	5869800	5234600	2818400	3963000	2425900	3909900	16	117.99	21
Q61103	Zinc finger protein ubi-d4	Dpf2	1272700	1147600	1766900	1431800	1266000	1241400	1318100	1319600	1591600	1164900	1636000	1901100	5	117.97	8
O09131;Q8K2Q2	Glutathione S-transferase omega-1	Gsto1	46430000	24971000	42460000	40150000	86441000	62946000	47136000	55436000	17859000	28330000	9378500	21126000	17	117.91	42
P97434	Myosin phosphatase Rho-interacting protein	Mprip	1479800	1439400	1772900	1744000	1608600	1485400	1288800	1355700	1697300	1905800	1878700	2379800	15	117.9	18
Q3THE2;Q9CQ19	Myosin regulatory light chain 12B;Myosin regulatory light polypeptide 9	Myl12b;Myl9	9479000	5741700	10545000	10835000	15391000	10028000	9848200	11843000	9380300	7666300	7008400	10068000	8	117.81	29
P62814;Q91YH6	V-type proton ATPase subunit B, brain isoform	Atp6v1b2	5915600	3997700	6150500	5710200	8582900	7822300	6578200	6643100	3472700	8340600	3751300	6830600	11	117.81	21
Q60668	Heterogeneous nuclear ribonucleoprotein D0	Hnrnpd	59065000	46083000	75936000	63991000	88315000	76670000	70992000	71286000	37772000	32159000	25030000	45549000	14	117.76	57
Q9DC61	Mitochondrial-processing peptidase subunit alpha	Pmpca	2671700	2197700	2672000	2588600	4127300	3706900	3983200	4064600	3873700	3855100	3673000	4649500	15	117.6	33
Q6P9R2	Serine/threonine-protein kinase OSR1	Oxsr1	1810400	1204000	1903000	1860600	2589200	2065000	1770700	1942300	1668800	1624800	1289200	1815000	11	117.6	16
Q921M7;Q8BHZ0	Protein FAM49B	Fam49b	5263100	3367400	4905200	4925400	7924400	5506100	4804000	4649400	2305400	4326000	1991800	3883300	10	117.53	23
P02469	Laminin subunit beta-1	Lamb1	4086100	2276700	5225800	4495400	3180000	2519300	4504000	3690600	5802300	5151800	7993800	7789100	17	117.4	21
Q9QXB9	Developmentally-regulated GTP-binding protein 2	Drg2	7880600	4982600	8608600	8014700	12594000	10993000	9924900	9240300	6517700	6600700	5628600	8220900	13	117.33	26
P32921	Tryptophan--tRNA ligase, cytoplasmic;T1-TrpRS;T2-TrpRS	Wars	7829400	4381900	7663500	7161700	14197000	9172300	7609300	7977500	3555600	5075100	2346100	4460800	15	117.3	27
Q9Z204	Heterogeneous nuclear ribonucleoproteins C1/C2	Hnrnpc	14479000	14548000	20729000	17915000	23762000	22456000	22336000	23784000	23288000	15892000	20741000	26904000	14	117.14	48
Q9Z2W0	Aspartyl aminopeptidase	Dnpep	7157500	4783200	7096100	7031600	9259700	8387200	6504900	6484300	2674000	5554100	1962800	3779200	10	117.12	20
Q922U1	U4/U6 small nuclear ribonucleoprotein Prp3	Prpf3	4149900	3025900	5062800	4631400	6602200	5648300	6183700	6566800	4991600	4504400	5529800	7212000	16	117.12	23
Q99J36	THUMP domain-containing protein 1	Thumpd1	3728900	1914900	3764000	3423800	6672800	4663000	4413000	4363800	1176900	1810200	834200	2002100	10	117.09	12
P45376	Aldose reductase	Akr1b1	56179000	31069000	39291000	37680000	120270000	95756000	54310000	58246000	38180000	81462000	20467000	47386000	14	117.03	59
Q9JJ80	Ribosome production factor 2 homolog	Rpf2	2837700	2289600	3556300	3257300	2913000	2661800	2288500	2417400	6140000	3915500	4580600	5884200	6	116.99	7
Q3TKY6	Peptidyl-prolyl cis-trans isomerase CWC27 homolog	Cwc27	1745900	1362200	2210400	1970900	2727900	2531200	2355200	2601800	1222700	1302100	964880	1599800	6	116.99	9
Q8JZM7	Parafibromin	Cdc73	4817400	3381300	5045500	4678800	8111600	6387900	5929000	6205900	5395100	4298700	4378100	5923200	14	116.8	31
P35293	Ras-related protein Rab-18	Rab18	8131500	9277400	10832000	9999300	8549100	10909000	8996900	9840200	12695000	10999000	11474000	14637000	11	116.78	28
Q99K43	Protein regulator of cytokinesis 1	Prc1	1295800	1293300	1620000	1655400	3536700	3502600	3726100	3918300	2642500	2421800	2523100	3289000	14	116.74	19
Q9D0F3	Protein ERGIC-53	Lman1	1449900	2018300	2205100	2109400	2055600	2927200	2627200	2898700	3023000	2484100	2585100	3254800	14	116.62	20
P51125	Calpastatin	Cast	2722100	1702600	2878200	2966100	2879200	2492200	2716600	2916900	872890	1773700	838720	1682400	10	116.19	15
Q91VM5	RNA binding motif protein, X-linked-like-1	Rbmxl1	30883000	32175000	43929000	39198000	42029000	43195000	41432000	41353000	22611000	14749000	10999000	22903000	15	116.03	41
Q922Q4	Pyrroline-5-carboxylate reductase 2	Pycr2	9815100	12041000	13963000	12776000	18128000	22284000	20329000	21264000	22971000	18329000	18424000	22717000	9	116.03	33
Q9QZD9	Eukaryotic translation initiation factor 3 subunit I	Eif3i	19123000	11919000	21048000	19649000	32111000	25818000	21885000	22974000	14379000	15427000	12021000	18062000	13	115.98	32
P63276	40S ribosomal protein S17	Rps17	29456000	24291000	42520000	35754000	30684000	36482000	30286000	32344000	47296000	32103000	38783000	51315000	12	115.86	40
Q99LC5	Electron transfer flavoprotein subunit alpha, mitochondrial	Etfa	12263000	10512000	15538000	13546000	17030000	17080000	17069000	17884000	17639000	15313000	17269000	20174000	13	115.47	30
Q9CQC6	Basic leucine zipper and W2 domain-containing protein 1	Bzw1	12524000	8625600	13427000	12974000	23465000	18181000	13899000	13630000	9034300	10328000	6328600	10249000	15	115.39	34
P97371	Proteasome activator complex subunit 1	Psme1	13829000	8110100	13288000	13121000	15011000	10940000	10981000	14216000	2442500	6937700	2177300	5956900	12	115.3	22
P84091	AP-2 complex subunit mu	Ap2m1	6893800	5323600	8761100	7938300	9796900	9224800	7979400	8175300	5865100	6798800	4934900	7700600	15	115.23	22
P35980	60S ribosomal protein L18	Rpl18	35796000	28835000	46121000	40205000	44593000	47250000	36362000	43397000	54794000	38692000	42318000	56950000	12	115.2	52
Q9Z1X4	Interleukin enhancer-binding factor 3	Ilf3	11441000	9273800	14920000	12987000	16555000	15000000	13893000	13825000	7747500	6239600	5457600	9250800	14	115.17	29
Q9WVM3	Anaphase-promoting complex subunit 7	Anapc7	1700900	1360600	2122400	1882100	3102900	3270400	3110900	2996500	2992000	2375500	2785800	3286900	12	115.03	15
P39053	Dynamin-1	Dnm1	3199000	2254100	4433000	3568600	3270400	4168700	4248100	3334200	1729200	3921000	1661000	4738400	16	115.01	21
Q8BZM1	Glomulin	Glmn	3562200	2163600	3874900	3649900	6314500	4937600	4325900	4293400	2856200	3161500	2512700	3857700	14	115.01	18
Q8K0C4	Lanosterol 14-alpha demethylase	Cyp51a1	2152600	3016900	4548400	4312500	2223300	3146200	2704000	2822700	3779200	3019900	3310200	4193500	12	114.9	14
Q9CY58	Plasminogen activator inhibitor 1 RNA-binding protein	Serbp1	14203000	10172000	17776000	15945000	18916000	14940000	17657000	17536000	8598900	6180100	7491400	12989000	14	114.83	30
Q8BU03	Periodic tryptophan protein 2 homolog	Pwp2	2283100	2280800	3189700	2983600	4455500	4539200	4504100	4446500	6340900	4418800	5288400	6373500	12	114.78	21
Q8BH95	Enoyl-CoA hydratase, mitochondrial	Echs1	6802400	4730600	6762800	6414500	8424800	7657900	7197400	7311500	7040600	7266900	6102400	8276500	10	114.72	16
Q9D8U8	Sorting nexin-5	Snx5	12683000	7524200	12423000	12052000	18127000	13091000	10915000	11372000	7205100	9206600	5968900	9685700	14	114.66	25
Q8CCJ3	E3 UFM1-protein ligase 1	Ufl1	2522600	2624100	3388100	3086800	2989500	3464300	3143700	3188200	3412500	4185600	3239000	3979500	16	114.63	20
Q9D8M4	60S ribosomal protein L7-like 1	Rpl7l1	1044300	1022500	1455400	1224800	470060	744980	447090	587350	2510200	1668600	2290200	2712800	6	114.61	8
Q8K1J6	CCA tRNA nucleotidyltransferase 1, mitochondrial	Trnt1	6245300	3516100	6580400	5481100	9885700	7594600	6664500	6769400	3321600	5261700	2763200	4983500	15	114.55	22
Q3U9G9	Lamin-B receptor	Lbr	2518000	3876700	4873800	3980700	3575800	5916400	5535200	6423600	5837000	3984500	5154700	6370000	11	114.42	17
Q99JR1	Sideroflexin-1	Sfxn1	2339500	3840500	4386100	3508700	3110800	5065500	5213000	5238600	5032700	3799300	4548400	5528500	10	114.41	24
Q6A028	Switch-associated protein 70	Swap70	4823300	3147200	5273300	5095700	5278000	4277400	4008000	4134100	1527400	2853200	1464200	2831600	15	114.32	19
Q8BSQ9	Protein polybromo-1	Pbrm1	2892300	2865600	4002900	3639600	3441400	3792700	3755800	3824700	4753500	4177900	4697000	5627300	16	114.1	23
P70372	ELAV-like protein 1	Elavl1	16845000	18699000	23834000	20797000	20495000	21576000	18582000	19800000	20276000	15061000	16722000	23696000	13	114.08	41
Q9R0E1	Procollagen-lysine,2-oxoglutarate 5-dioxygenase 3	Plod3	2880000	2851200	3411100	3225200	3273100	4110300	3571300	4006800	3361200	5645400	3961500	5440500	11	114.08	23
Q8BK64	Activator of 90 kDa heat shock protein ATPase homolog 1	Ahsa1	6054700	3475600	6347400	5776300	10996000	8261700	7493400	7538200	2694700	4003100	2501200	4691600	13	114.06	21
P31230	Aminoacyl tRNA synthase complex-interacting multifunctional protein 1;Endothelial monocyte-activating polypeptide 2	Aimp1	12415000	8126900	13706000	11970000	18448000	16529000	16389000	16646000	13373000	13374000	12815000	16747000	12	113.57	29
O35345	Importin subunit alpha-7	Kpna6	2907400	2279400	3097300	3116300	4945100	4654400	4449500	4494000	3485700	3396200	3142100	4312800	13	113.53	22
O70251	Elongation factor 1-beta	Eef1b	16296000	10089000	15285000	15607000	34424000	22545000	18301000	18592000	13596000	12659000	9280500	13940000	8	113.48	25
Q64437	Alcohol dehydrogenase class 4 mu/sigma chain	Adh7	6121800	3208600	6327300	5716200	10475000	7278600	5858300	5757900	1829100	3370800	1013500	2581300	13	113.36	22
P53995	Anaphase-promoting complex subunit 1	Anapc1	2027000	1735800	2642700	2561900	2711100	2674200	2379800	2409100	3041900	2654300	2790200	3262200	15	113.2	20
P18872	Guanine nucleotide-binding protein G(o) subunit alpha	Gnao1	1009600	1111800	1989200	1114100	916200	1832800	2438100	1307000	1047800	2737700	998460	3606100	8	112.64	16
Q9CXW4	60S ribosomal protein L11	Rpl11	19654000	17221000	27424000	22033000	22969000	26080000	19986000	24049000	32823000	24166000	24308000	33364000	9	112.53	27
P24452	Macrophage-capping protein	Capg	14581000	11784000	11754000	13770000	19782000	21377000	12644000	15612000	4990300	13246000	3802600	8692100	6	112.47	23
Q9CZX8	40S ribosomal protein S19	Rps19	50719000	40700000	71521000	56640000	46600000	47984000	42177000	46513000	32144000	15187000	25144000	45558000	14	112.33	58
Q64433	10 kDa heat shock protein, mitochondrial	Hspe1	114990000	68380000	107450000	88647000	154580000	115580000	124540000	135550000	80078000	117950000	87786000	123630000	11	112.14	72
Q60953	Protein PML	Pml	2460200	1910000	2432800	2495000	3030500	2719400	2537300	2705300	2174200	1957800	1743000	2578100	10	112.01	14
Q8R550	SH3 domain-containing kinase-binding protein 1	Sh3kbp1	8880600	6274800	9967900	9334800	5577000	5924800	3449400	4269700	5696400	9225400	5246000	8654600	16	112.01	19
P29391;P49945	Ferritin light chain 1;Ferritin light chain 2	Ftl1;Ftl2	3004300	2035500	2274300	2601500	10075000	4902400	5771600	5874400	1787600	2299100	1197100	1941000	8	111.87	14
Q9CXS4	Centromere protein V	Cenpv	1133200	1195100	1701700	1374200	1647100	1874300	2212100	2035800	2117400	1470100	1906200	2269700	8	111.76	9
Q80TL7	Protein MON2 homolog	Mon2	2674800	1880400	3149900	2831800	3647800	3247000	2783100	2761600	3258500	3065300	2998400	3695500	12	111.75	17
Q8BT07	Centrosomal protein of 55 kDa	Cep55	3763600	3423600	4666000	4768200	5133000	4874400	4948800	4716300	6266000	5713400	5713200	7296800	15	111.68	16
Q07417	Short-chain specific acyl-CoA dehydrogenase, mitochondrial	Acads	5969000	5083700	6494200	5938300	8094100	8235800	7524900	7607200	8898600	9866700	7210100	8839400	11	111.64	26
Q9DCW4	Electron transfer flavoprotein subunit beta	Etfb	14971000	10991000	17004000	14879000	22038000	19081000	18422000	20032000	21260000	17098000	17067000	21049000	12	111.5	26
Q99MD9	Nuclear autoantigenic sperm protein	Nasp	20302000	11534000	23419000	20136000	40806000	27444000	28722000	29810000	7815900	14015000	7430500	16389000	12	111.5	28
Q9WTX6	Cullin-1	Cul1	3958800	2569600	4082200	4014700	5648900	4357000	4010900	3851400	1940800	3047200	1724700	3187600	13	111.49	19
Q63932	Dual specificity mitogen-activated protein kinase kinase 2	Map2k2	5382100	3442100	5776000	5305900	7651900	7114100	6208700	6334600	3242300	3526500	2392300	3963500	7	111.4	13
Q8K019	Bcl-2-associated transcription factor 1	Bclaf1	3697000	2714800	4775200	4109400	6096000	5298000	7596500	7949300	3854100	4036800	6494000	7842100	16	111.13	19
Q99JY0	Trifunctional enzyme subunit beta, mitochondrial;3-ketoacyl-CoA thiolase	Hadhb	4031300	4556800	6435400	5752300	9376100	9684600	10128000	10126000	7246200	5546900	5990800	7631600	14	111.03	20
O08539;D3Z6Q9;Q7TQF7	Myc box-dependent-interacting protein 1	Bin1	884010	547370	1090200	909060	915020	779020	766500	739930	337830	567480	278860	667950	5	111.03	5
Q689Z5;Q7TNB8	Protein strawberry notch homolog 1	Sbno1	2623100	2215100	3060500	2988500	3916000	3752300	3561800	3503000	2305300	2299900	2457900	3497700	12	111	19
Q99KE1;Q8BMF3	NAD-dependent malic enzyme, mitochondrial	Me2	5707200	4234400	5804100	4952300	7997200	7282300	7253000	7320000	6407700	7334400	6462100	8358100	13	110.77	18
Q3THG9	Alanyl-tRNA editing protein Aarsd1	Aarsd1	4836900	2801400	5950400	4932100	899010	1052400	569340	671190	3372200	3644500	3557000	4714600	11	110.72	16
Q8C2E7	WASH complex subunit strumpellin	Kiaa0196	2304600	1738300	2485800	2407100	2709800	2505600	1949700	2110600	2129800	2229600	1884800	2551500	13	110.66	14
Q9JKX4	Protein AATF	Aatf	1729600	1298300	2222800	1879000	2190600	2080400	2222100	2226500	2236700	1769500	2689600	3559400	10	110.45	16
P22892	AP-1 complex subunit gamma-1	Ap1g1	5615400	3746100	5643100	5597100	8941200	6955600	5139500	5286000	3786700	4530500	2775000	4608700	15	110.3	24
Q60973	Histone-binding protein RBBP7	Rbbp7	28255000	21870000	34921000	33843000	47833000	43168000	38564000	41307000	26286000	24398000	21910000	34034000	13	110.28	36
Q9D883;Q8BGJ9	Splicing factor U2AF 35 kDa subunit;Splicing factor U2AF 26 kDa subunit	U2af1;U2af1l4	3093500	3012800	4719200	3903100	5996400	6428600	6421300	6799400	6795300	5070500	6141000	7373500	8	110.27	19
Q9D2R0	Acetoacetyl-CoA synthetase	Aacs	7165600	4440500	7663900	7055400	10019000	8255100	7118800	7173300	4798200	6037300	4096900	6330100	13	110.26	25
Q08024	Core-binding factor subunit beta	Cbfb	3184000	2096500	3524100	3328500	4689100	3731400	3195400	3295500	1967800	2242900	1508000	2800900	5	110.19	11
Q14C51	Pentatricopeptide repeat domain-containing protein 3, mitochondrial	Ptcd3	4101000	4861400	6153900	5498700	5788800	7689600	6834400	7346200	8589400	6482700	7352500	9641600	10	110.09	14
Q9CWX9	Probable ATP-dependent RNA helicase DDX47	Ddx47	4332600	3642600	5763700	4929100	5460000	5664800	5863300	6149300	7756400	5279500	7175700	8494500	11	110.08	18
Q64152	Transcription factor BTF3	Btf3	10491000	6903900	12286000	10921000	12993000	9387200	9735000	9401100	3055000	4892900	3245400	7886400	10	109.99	32
Q80WW9	DDRGK domain-containing protein 1	Ddrgk1	1080700	1071200	1729800	1530000	1215200	1399500	1593200	1667100	1466300	1306200	1859200	2227200	6	109.96	10
P29533	Vascular cell adhesion protein 1	Vcam1	4120700	4654900	6627200	6565800	3658200	3219700	3409500	3482800	2033200	2009500	1819500	2593900	12	109.95	16
Q505F5	Leucine-rich repeat-containing protein 47	Lrrc47	2965400	2427700	3062600	2850800	4295800	4156900	3300900	3548700	1603700	2260800	1325700	2416100	12	109.91	19
Q9D2G2	Dihydrolipoyllysine-residue succinyltransferase component of 2-oxoglutarate dehydrogenase complex, mitochondrial	Dlst	10271000	7473500	10035000	9030600	16441000	15560000	16082000	16052000	14867000	14380000	12340000	17116000	10	109.86	25
Q9Z207	Protein diaphanous homolog 3	Diaph3	3322700	3373700	4058400	4420900	2028900	2457100	1890300	1984200	5226300	4300200	5003100	6085300	11	109.71	16
P97789	5-3 exoribonuclease 1	Xrn1	801480	639380	952430	910580	989190	891100	872490	804990	1029200	891910	924060	1099200	10	109.59	11
Q61550	Double-strand-break repair protein rad21 homolog	Rad21	3512800	3387900	4484900	4070700	4002300	4470200	3402200	3468600	3794400	3326500	2787700	4148900	12	109.47	20
Q9QWF0	Chromatin assembly factor 1 subunit A	Chaf1a	1399500	1680900	1921300	1932100	2201000	2669600	2214800	2462900	2117100	1763600	1706600	2439400	13	109.44	18
Q8BWY9	Protein CIP2A	Kiaa1524	4145500	2834400	4194700	4248500	5364000	5026400	4271300	4458200	4974300	4695700	4587300	6332900	15	109.39	19
Q9D8T2	Gasdermin-D	Gsdmdc1	7216500	4038400	7570500	7188700	10107000	6657800	8010500	7469700	2996400	4155400	2760100	4017100	13	109.38	21
Q03145	Ephrin type-A receptor 2	Epha2	9323300	10925000	11990000	10854000	11261000	13021000	11091000	11697000	15164000	11687000	13843000	18065000	13	108.76	28
Q9Z2D8	Methyl-CpG-binding domain protein 3	Mbd3	1062000	964200	1556600	1475800	1603500	1560600	1536900	1648700	2028500	1358100	1723300	2122600	7	108.73	10
P28656	Nucleosome assembly protein 1-like 1	Nap1l1	20743000	12368000	25291000	20011000	33805000	25480000	28654000	28132000	12877000	10240000	10822000	18299000	9	108.63	46
P70296;Q8VIN1	Phosphatidylethanolamine-binding protein 1;Hippocampal cholinergic neurostimulating peptide	Pebp1	13436000	6958800	14030000	11335000	20607000	15695000	13184000	15143000	4273800	7942600	2928700	7619200	9	108.57	19
Q4VAA2	Protein CDV3	Cdv3	7587000	4014300	8479200	7526600	8498400	6590900	8373900	8363200	2252700	4374800	2347600	5688400	7	108.57	12
P35235	Tyrosine-protein phosphatase non-receptor type 11	Ptpn11	4260500	2586900	4498300	4065200	5642300	4497300	4093700	4325600	1704000	3095000	1527700	3046200	13	108.53	19
Q9Z0H1	WD repeat-containing protein 46	Wdr46	1899700	1940300	2676700	2453300	1793700	2156600	2112700	2200200	3675300	2868500	4576000	5250300	13	108.44	18
Q91WE2	Protein FAM192A	Fam192a	4760100	2606000	4938000	4579400	9295000	5556900	5480800	5948900	2084700	3042600	1826900	3351700	8	108.4	10
Q8R3C0	Mini-chromosome maintenance complex-binding protein	Mcmbp	5379600	3430000	6239700	5724900	8001000	6356700	5917700	5714900	4763700	4987100	4483400	6552400	14	108.4	19
C0HKD9;C0HKD8			336360	236360	398940	350200	296920	282920	323160	323750	168910	160230	157990	263690	7	108.37	7
Q6RT24	Centromere-associated protein E	Cenpe	711350	645210	1039400	965050	1987900	2054300	2177300	2221700	2127500	1913900	2231100	2622400	14	108.37	16
Q62419	Endophilin-A2	Sh3gl1	3500000	2538200	4094700	3700400	5393900	5011500	4519000	4603900	4025600	4448900	3418300	5970900	10	108.32	17
Q9CRD2	ER membrane protein complex subunit 2	Emc2	875500	1270700	1550400	1248300	1550500	2351000	2390400	2447100	2345100	2069700	2337000	2681100	6	108.26	15
Q91YI0	Argininosuccinate lyase	Asl	7919000	4340400	6667900	7022400	11022000	7837000	6720400	6981200	3288400	6509200	2315000	4387200	15	108.22	19
A2AF47	Dedicator of cytokinesis protein 11	Dock11	3252100	2561800	3608900	3342800	3765800	3840200	3177000	3265100	2765800	3142500	2258200	3377400	11	107.81	12
Q6A065	Centrosomal protein of 170 kDa	Cep170	3318600	2427200	3996800	3610400	3378600	3290500	3247800	3375800	3794700	3457300	4096400	4950800	15	107.59	18
P47754	F-actin-capping protein subunit alpha-2	Capza2	4225300	3327900	4043500	4531700	6612300	5483900	3918500	4644300	2792200	3830500	2003200	3670700	6	107.43	10
Q6NZN0	RNA-binding protein 26	Rbm26	3939500	2815700	4979900	4196300	5391600	4631600	5478900	5636800	4288700	3615800	5078400	6354400	15	107.43	21
Q9R0H0	Peroxisomal acyl-coenzyme A oxidase 1	Acox1	1712800	2037400	2383500	2278500	2662700	3293500	3060600	2998300	2763600	3056800	2231700	3107400	11	107.43	14
P99024	Tubulin beta-5 chain	Tubb5	27023000	25570000	35907000	30578000	41396000	44709000	42525000	40793000	37314000	32463000	26782000	37351000	27	107.34	95
P30412	Peptidyl-prolyl cis-trans isomerase C	Ppic	23993000	16046000	28753000	25913000	23657000	22057000	22763000	22817000	14562000	27530000	21057000	25505000	9	107.19	22
P63158	High mobility group protein B1	Hmgb1	11415000	9050600	11998000	10503000	14180000	12341000	11847000	11055000	4169400	4500400	2919900	6016400	11	107.09	30
Q9D1G1	Ras-related protein Rab-1B	Rab1b	4438200	4491300	5723700	4965700	6065700	6671300	6252500	6200000	6473200	5362800	5501000	6701500	14	106.79	25
Q60967	Bifunctional 3-phosphoadenosine 5-phosphosulfate synthase 1;Sulfate adenylyltransferase;Adenylyl-sulfate kinase	Papss1	4467100	3198600	5234400	5130000	2260300	2419200	1296800	1820800	2149800	4028900	1979600	3094000	13	106.63	18
Q91V12	Cytosolic acyl coenzyme A thioester hydrolase	Acot7	9452400	6894700	8943100	8830100	15467000	14868000	10364000	11785000	4668100	8891900	4201300	8551300	12	106.54	28
Q8C547	HEAT repeat-containing protein 5B	Heatr5b	2855200	2002100	3186800	3167900	3404700	2997900	2310300	2441500	3300200	3607300	2631100	3427100	13	106.52	17
Q9QWT9	Kinesin-like protein KIFC1	Kifc1	1202600	1123800	1576700	1426700	1848900	2191500	1808500	1992500	2164700	2084300	1987500	2431800	14	106.23	16
Q9Z2I8	Succinyl-CoA ligase [GDP-forming] subunit beta, mitochondrial	Suclg2	5941300	5473300	7731000	6982500	8876400	9070100	8137100	8720200	9501500	8664500	8225100	10404000	15	106.13	24
Q9DAR7	m7GpppX diphosphatase	Dcps	7684400	4393700	7954300	7261000	10198000	7455900	6616400	6576900	2271600	4236800	1624400	3780500	12	106.09	21
Q3TCH7	Cullin-4A	Cul4a	2898200	2175800	3067600	3144400	3574100	2890700	2511400	2456100	2161000	2355600	1665800	2553600	18	106.07	18
Q99KQ4	Nicotinamide phosphoribosyltransferase	Nampt	10441000	7228500	10376000	10678000	14735000	12004000	10061000	11116000	3016600	8760400	2448400	5997600	14	106.04	22
Q9WUL7	ADP-ribosylation factor-like protein 3	Arl3	7276600	4474100	7180900	7242100	12600000	9609400	7071700	8166500	3060300	4872500	2314100	4634500	9	106	14
P48962;Q3V132	ADP/ATP translocase 1	Slc25a4	12475000	20410000	21184000	19335000	22467000	32933000	26336000	28829000	26810000	22654000	17906000	27125000	20	105.96	29
Q8BH64	EH domain-containing protein 2	Ehd2	5182000	4860300	6913700	7549900	2238900	2683300	1735900	1921600	3062800	3564600	2600600	3833800	11	105.91	16
Q9QZM0	Ubiquilin-2	Ubqln2	7515100	4783200	8164400	7413200	8814100	6589500	6515500	6222800	2897600	4046800	2902100	5189400	9	105.83	26
CON__ENSEMBL:ENSBTAP00000032840			3450000	4218800	3102700	3126000	9247900	9480200	7596200	7267100	13863000	37006000	6092900	8532400	13	105.81	22
P52479	Ubiquitin carboxyl-terminal hydrolase 10	Usp10	2059300	1519900	2399300	2137600	2692700	2567900	2200100	2262800	2218000	2197300	2219000	2820100	10	105.79	11
P70336	Rho-associated protein kinase 2	Rock2	1728200	1203100	1897000	1848800	2193400	1804200	1565600	1664400	1414600	1739200	1262200	1857500	14	105.69	18
Q6PAR5	GTPase-activating protein and VPS9 domain-containing protein 1	Gapvd1	3739200	2302200	4026700	3669100	3136400	2935200	2339300	2429500	3257700	3617000	3012700	4192000	15	105.68	20
P55194	SH3 domain-binding protein 1	Sh3bp1	1403200	941890	1449700	1324900	1515600	1383400	1383500	1347100	722600	860010	677240	969710	6	105.65	12
Q8VDD9;Q921C3	PH-interacting protein	Phip	885720	1297600	1543700	1429700	1182100	1545400	1668000	1623900	1642600	1217400	1479100	1869200	10	105.56	14
Q9QYR9;O55137;Q6Q2Z6;Q9QYR7	Acyl-coenzyme A thioesterase 2, mitochondrial	Acot2	3251300	2147200	3271700	2619800	3470000	3034900	2534400	2567300	2984300	5193000	2441200	3186700	8	105.27	11
Q921M4	Golgin subfamily A member 2	Golga2	1377700	1270200	1572600	1364000	1354500	1388400	1396800	1468800	1580000	1420700	1430600	1829600	10	105.26	14
Q64449	C-type mannose receptor 2	Mrc2	874540	877400	1230800	1135100	920450	998700	874440	893460	829930	848270	847510	915810	9	105.2	10
P61967	AP-1 complex subunit sigma-1A	Ap1s1	2588700	1577000	2966300	2640600	3318700	2820800	2367600	2486300	1813200	3275200	1448200	2200900	5	105.18	7
Q11136	Xaa-Pro dipeptidase	Pepd	1564800	842680	1623600	1455000	2274100	1715900	1627600	1453700	773100	2000900	573310	1077700	9	105.14	11
Q9CQI3;Q9ERL7	Glia maturation factor beta	Gmfb	3671900	1982700	3460500	3300500	6308700	4506300	4206900	4253900	1379100	2308600	1060200	2495400	7	104.93	11
P51174	Long-chain specific acyl-CoA dehydrogenase, mitochondrial	Acadl	9078000	8455700	10628000	10280000	12604000	11867000	11726000	12595000	12912000	14054000	11199000	14936000	13	104.93	30
Q8VEM8	Phosphate carrier protein, mitochondrial	Slc25a3	7240700	11297000	11246000	10182000	13719000	18142000	15119000	16007000	17992000	13084000	11117000	15348000	12	104.86	31
Q9ESV0	ATP-dependent RNA helicase DDX24	Ddx24	1522200	1594900	2114600	2012300	1286400	1786600	1370500	1382800	3231300	2867300	3197300	3812000	12	104.82	14
P62082	40S ribosomal protein S7	Rps7	25716000	23245000	36976000	30399000	26705000	29797000	24439000	26565000	28396000	17279000	26287000	35479000	13	104.7	44
Q8R574	Phosphoribosyl pyrophosphate synthase-associated protein 2	Prpsap2	5346400	2929300	5540000	4684800	8173000	5901700	5506800	5692700	3248900	4091100	2706300	4004800	15	104.57	21
Q9CQ60	6-phosphogluconolactonase	Pgls	4902900	3723400	4453400	5557100	8625100	6275300	4479300	4120600	2076900	2544700	1086600	2156800	10	104.55	17
Q8BGW1	Alpha-ketoglutarate-dependent dioxygenase FTO	Fto	3279700	2181300	3721100	3662600	3875600	3134400	2655900	2701400	2148200	2848600	1880600	2978400	13	104.54	20
O54734	Dolichyl-diphosphooligosaccharide--protein glycosyltransferase 48 kDa subunit	Ddost	10724000	18431000	18809000	16388000	12614000	21336000	18372000	19836000	26589000	19464000	24057000	28057000	10	104.47	26
P62264	40S ribosomal protein S14	Rps14	7916300	7822000	11689000	9547000	8700300	9149800	8103200	8685700	11683000	8572000	10804000	13805000	9	104.39	23
O88379	Bromodomain adjacent to zinc finger domain protein 1A	Baz1a	1011700	1018700	1365500	1210600	1663400	1859100	2046000	1923300	2189100	1557900	2088200	2386500	12	104.2	19
Q9DBD5	Proline-, glutamic acid- and leucine-rich protein 1	Pelp1	2019400	1702900	2248300	2000700	3018900	3317700	2989300	3013100	3089500	2584000	2610300	3124500	12	104.19	18
Q91YT0	NADH dehydrogenase [ubiquinone] flavoprotein 1, mitochondrial	Ndufv1	2094500	2050300	2790100	2506900	2964100	3250700	3182000	2939200	2847900	2412900	2479500	3146300	12	104.17	16
P62301	40S ribosomal protein S13	Rps13	25678000	18766000	31112000	29076000	29335000	28159000	21589000	25709000	28742000	18321000	27068000	36412000	14	104.06	44
Q9DCC4	Pyrroline-5-carboxylate reductase 3	Pycrl	3977800	2434400	4698900	3892900	6071000	5039700	5023900	5087600	3578800	3973200	3246100	4493600	8	103.91	14
O35593	26S proteasome non-ATPase regulatory subunit 14	Psmd14	7074900	4093200	7361100	6807000	12547000	9378400	7925700	8361100	6337300	6867200	4930800	7304500	9	103.67	24
P62751	60S ribosomal protein L23a	Rpl23a	31137000	26908000	42610000	36463000	29965000	28725000	30017000	32966000	22614000	13080000	35441000	48291000	12	103.66	26
O88967	ATP-dependent zinc metalloprotease YME1L1	Yme1l1	3317800	5568300	5759400	5513100	4174000	6590900	5705100	5989800	6122700	4605900	5345100	7091200	14	103.66	15
O35638	Cohesin subunit SA-2	Stag2	5221700	4781300	6013400	5857900	6153700	6054200	5021800	5068700	5296900	4436100	4158200	6195700	14	103.65	17
Q3TIX9	U4/U6.U5 tri-snRNP-associated protein 2	Usp39	1764800	1509300	2115900	2141200	3653900	2863900	2684900	2599000	1694900	1466400	1133000	1664000	14	103.64	22
Q9D819	Inorganic pyrophosphatase	Ppa1	10716000	5636300	10749000	9492000	24506000	15827000	13942000	14555000	4911800	6612800	3465300	7590300	12	103.54	20
Q3THS6;Q91X83	S-adenosylmethionine synthase isoform type-2	Mat2a	9998700	6456300	11483000	10822000	15358000	12414000	10830000	10656000	10997000	11309000	10895000	14657000	14	103.54	27
Q9WVE8	Protein kinase C and casein kinase substrate in neurons protein 2	Pacsin2	5349000	3600700	5158900	4992300	6593500	5875900	4773700	4780900	2545600	4518400	2204100	4375300	13	103.45	22
P70697	Uroporphyrinogen decarboxylase	Urod	3063500	1882700	3061000	2925300	5018200	4514300	3362300	3790500	1605300	2316900	1075400	2018100	9	103.18	15
Q9R0N0	Galactokinase	Galk1	14112000	8430900	14142000	13192000	15888000	14029000	12173000	12438000	8033800	9537000	6538800	10103000	12	103.11	26
Q60710	Deoxynucleoside triphosphate triphosphohydrolase SAMHD1	Samhd1	4888900	4452800	5325000	5031900	8702100	7756000	6727100	7012800	3052800	5819100	2302900	4001100	11	102.98	20
O70503	Very-long-chain 3-oxoacyl-CoA reductase	Hsd17b12	6258600	9090900	9235900	8313200	8607300	13523000	10941000	11778000	12497000	10124000	10197000	13267000	9	102.96	24
Q3UFY7	7-methylguanosine phosphate-specific 5-nucleotidase	Nt5c3b	1711600	928660	1945900	1562700	2778300	1932500	2021400	1940600	888590	953260	758380	1206600	6	102.92	7
Q923B1	Lariat debranching enzyme	Dbr1	164520	101230	184850	158570	321480	240990	265610	244030	104900	126900	99094	155910	3	102.91	3
P27641	X-ray repair cross-complementing protein 5	Xrcc5	4410000	4247300	5079700	4491100	1338800	2074700	963550	967160	4765800	3610800	3316900	4346400	13	102.88	19
Q3UHX0	Nucleolar protein 8	Nol8	1231000	863470	1422800	1267400	1669200	1443700	1617000	1612500	1622600	1360600	1911800	2130100	9	102.88	13
Q8CGZ0	Calcium homeostasis endoplasmic reticulum protein	Cherp	1602800	1494000	2196700	2186500	4444700	3601100	3047900	3286000	6088900	4227000	4710200	5316600	13	102.78	16
P28352	DNA-(apurinic or apyrimidinic site) lyase;DNA-(apurinic or apyrimidinic site) lyase, mitochondrial	Apex1	3937100	3152900	4138800	3747300	6613200	5291000	4020000	4268900	1958100	2196200	1010900	2249900	10	102.62	16
Q91VH2	Sorting nexin-9	Snx9	7034400	5816200	8391200	8388000	10536000	9873900	7711000	8210800	7569600	7730800	5243900	7822400	12	102.45	17
Q9WV92	Band 4.1-like protein 3;Band 4.1-like protein 3, N-terminally processed	Epb41l3	1630300	1272400	1872800	1787000	1497700	1583400	1446200	1443400	1071800	1715200	1017600	1731600	12	102.4	14
Q8BVQ5	Protein phosphatase methylesterase 1	Ppme1	3751600	2490700	3716500	3824300	5745600	4555500	4041000	4217400	1532900	2793000	1359600	2720600	7	102.37	12
Q99LD4	COP9 signalosome complex subunit 1	Gps1	3488900	2143300	3468200	3438300	6538200	4612100	4066000	3812900	1815400	2446800	1274500	2477300	11	102.32	17
Q80XC6	Protein NRDE2 homolog	Nrde2	625370	638240	743810	672970	774320	1105900	750730	829200	851150	712420	637790	835930	4	102.16	5
Q9DBJ1;O70250	Phosphoglycerate mutase 1	Pgam1	71453000	44133000	63811000	61390000	101600000	86685000	73761000	82430000	19968000	47990000	15863000	43391000	14	102.11	50
CON__Q3SZV7			3590800	1691900	2631600	1732600	17956000	13320000	12070000	10948000	19154000	106160000	21425000	21943000	12	102.11	23
Q9JK48	Endophilin-B1	Sh3glb1	4401300	3361600	4878600	4792900	4655200	4109300	3849500	3909300	3150500	3524000	3011000	4372300	12	102.01	17
P16332	Methylmalonyl-CoA mutase, mitochondrial	Mut	5095800	4189000	5277300	5161500	5463900	5052200	4853100	4789500	5664300	5978000	4977100	6360900	14	102	19
Q9DAW9;Q08091	Calponin-3	Cnn3	14526000	9311300	15835000	14914000	11630000	10438000	9600700	10674000	6656000	8196400	6065400	9617300	10	101.88	21
Q922P9	Putative oxidoreductase GLYR1	Glyr1	1503100	1388900	2038500	1856900	2988900	3167600	3038300	3211400	2681100	2134200	2201600	2812000	8	101.84	13
CON__Q3SX09;P02089;P02104			1393600	1775900	1699600	1386900	17616000	26092000	5109900	9620500	62261000	92333000	7110400	9263000	10	101.74	34
Q8C7V3	U3 small nucleolar RNA-associated protein 15 homolog	Utp15	5259000	4300200	5997800	5874800	7263200	6631600	5946100	6616500	6761300	5647200	6727400	8807300	12	101.67	18
Q8BWW9	Serine/threonine-protein kinase N2	Pkn2	1989200	1554700	2162100	2161100	2092700	2183800	1783100	1864600	1556600	1662200	1365700	1975000	10	101.67	13
F8VPU2	FERM, RhoGEF and pleckstrin domain-containing protein 1	Farp1	3509100	3875500	5301200	4860800	3813400	4871400	4017700	4095300	5160000	4435500	5394500	6341900	12	101.66	18
Q61136	Serine/threonine-protein kinase PRP4 homolog	Prpf4b	2507000	2105300	2978300	2540200	5042700	4632200	4301100	4646700	4554700	3336500	4332400	5392700	13	101.58	19
Q9CZR8	Elongation factor Ts, mitochondrial	Tsfm	1734200	1161200	1758400	1518300	2142800	1817600	1733500	1705500	1964800	1743600	1831600	2217000	7	101.55	13
P58742	Aladin	Aaas	1687700	3148100	2651000	2699800	2548200	4506000	3301300	3865100	4046100	3560900	3060500	4153200	9	101.41	15
Q99LI7	Cleavage stimulation factor subunit 3	Cstf3	2869500	1863400	2735200	2719600	5047100	3688500	3485400	3417500	2404400	2470700	1929300	2717500	11	101.39	14
Q8BH15	CCR4-NOT transcription complex subunit 10	Cnot10	2215600	1597400	2455000	2483600	3084300	2830400	2539600	2525300	3011700	2827900	2976100	3434500	8	101.25	11
Q9D483	DNA-directed RNA polymerase III subunit RPC3	Polr3c	302210	226390	322480	314630	537030	430320	406780	361540	283370	252110	223610	307840	3	101.12	5
Q9WTP6	Adenylate kinase 2, mitochondrial;Adenylate kinase 2, mitochondrial, N-terminally processed	Ak2	33273000	21412000	30406000	29251000	49650000	40587000	33805000	37989000	26514000	48144000	25316000	38831000	10	100.99	38
P10711	Transcription elongation factor A protein 1	Tcea1	10566000	5956000	10272000	9380500	15816000	12209000	11289000	11562000	3854300	6208000	3257300	6733600	10	100.79	20
Q8CGC6	RNA-binding protein 28	Rbm28	6941600	6582400	10102000	8778200	3478200	5290400	3346700	4060600	13087000	9782500	14439000	17933000	14	100.67	23
O55023	Inositol monophosphatase 1	Impa1	11461000	6646100	11456000	10527000	18173000	14111000	13371000	13346000	3593600	7658700	3171600	7183400	11	100.61	24
Q8CI51	PDZ and LIM domain protein 5	Pdlim5	7924300	5593100	8045900	8616000	10346000	8636800	6947000	7704000	4170500	7149100	3772400	6373100	14	100.56	22
P70404	Isocitrate dehydrogenase [NAD] subunit gamma 1, mitochondrial	Idh3g	2930300	2734900	3404400	3135900	4792000	4995700	4907500	4966400	4257000	4071500	3560000	4817500	9	100.5	20
Q3UMU9	Hepatoma-derived growth factor-related protein 2	Hdgfrp2	2269100	2100400	2684000	2596900	3417600	3389600	3078200	3399400	1953400	1831300	1732400	2568200	16	100.38	19
Q9DCT2	NADH dehydrogenase [ubiquinone] iron-sulfur protein 3, mitochondrial	Ndufs3	1113400	1261100	1745000	1487300	1691900	1988700	2004200	1822700	1674000	1458700	1318700	1790000	10	100.36	14
P11276	Fibronectin;Anastellin	Fn1	1395400	2317300	8016200	6674400	1966700	3169300	1321400	1600800	5004700	5287700	2407400	2577200	15	100.27	17
Q91VR2	ATP synthase subunit gamma, mitochondrial	Atp5c1	11209000	15602000	17620000	15771000	20813000	26144000	23681000	24355000	24901000	20788000	18457000	25985000	11	100.2	46
Q8JZX4	Splicing factor 45	Rbm17	5402600	3303000	5968900	4932900	6153200	5958000	6343900	6445300	4316700	4430100	4949900	6976100	14	100.19	16
CON__REFSEQ:XP_585019;O89020			669960	382560	276860	231630	4700100	3511500	535130	492620	5397300	24796000	720320	857350	11	100.02	17
Q8BMD8	Calcium-binding mitochondrial carrier protein SCaMC-1	Slc25a24	4302700	6659100	7022700	6781900	7212200	10466000	8460000	9111900	8564100	6294800	5739900	8009700	14	99.997	23
Q3UM45	Protein phosphatase 1 regulatory subunit 7	Ppp1r7	2286000	1314800	2489300	2325500	4114900	3171500	2806800	2900500	665420	1477400	485230	1366200	8	99.911	11
Q8K268	ATP-binding cassette sub-family F member 3	Abcf3	1674800	1366400	2353100	1948100	2547900	2721900	2394200	2428000	2711800	2453100	2506100	3005400	12	99.906	14
Q99L48	60S ribosomal export protein NMD3	Nmd3	1791300	1262500	2039100	1977200	3298800	2798200	2646800	2509800	2037400	2119100	1902600	2696000	9	99.891	15
Q9Z1Z2	Serine-threonine kinase receptor-associated protein	Strap	15093000	9815600	15793000	15451000	25086000	19209000	16098000	16490000	10017000	10814000	7772800	13926000	10	99.776	20
Q91WG2	Rab GTPase-binding effector protein 2	Rabep2	1707900	998200	2150200	1760200	2594400	1911400	2043100	2176100	817720	1460800	886500	1591300	14	99.707	15
O70551;Q9Z0G2	SRSF protein kinase 1	Srpk1	3102500	2858000	4145200	3923300	5246600	5291800	4593500	5064600	5513000	4777800	4690500	6450500	10	99.499	18
Q9DBG3	AP-2 complex subunit beta	Ap2b1	6025300	4392600	7308900	6586700	8142200	7508900	6233400	6492500	4758400	5909400	3975500	6478500	18	99.463	15
Q99K01	Pyridoxal-dependent decarboxylase domain-containing protein 1	Pdxdc1	5708000	4742700	7294500	6524100	6104600	6736000	5554100	6169000	6252600	5179600	5640100	7583700	13	99.377	18
Q91V01	Lysophospholipid acyltransferase 5	Lpcat3	456630	801350	799450	712420	623430	1067300	801510	938450	951430	748830	848440	1033200	3	99.36	4
CON__Q95121;P97298			967340	886740	756920	743010	7872200	8058800	2150600	2697500	12949000	36233000	2998900	3488500	11	99.273	17
Q6PD26	GPI transamidase component PIG-S	Pigs	1398300	2437400	2344300	2163500	1989600	3286100	2912000	2939300	3314100	2665200	2892700	3673700	10	99.268	15
P62918	60S ribosomal protein L8	Rpl8	15598000	12837000	23513000	18596000	14396000	17468000	18783000	20215000	16324000	11176000	23725000	28215000	13	99.222	28
P05201	Aspartate aminotransferase, cytoplasmic	Got1	18251000	11004000	17947000	17149000	27827000	21950000	19766000	19626000	6657600	13851000	5089700	12560000	13	99.194	32
Q9DC69	NADH dehydrogenase [ubiquinone] 1 alpha subcomplex subunit 9, mitochondrial	Ndufa9	1124800	1522800	1845300	1569700	2444900	2425300	2332900	1989500	2294800	2297300	1775800	2335400	8	99.127	9
CON__P35908v2;CON__P35908;CON__Q6NXH9;CON__Q6IFZ6;CON__Q7Z794;Q6IFZ9;Q6NXH9;Q6IFZ6			6103400	1584500	28857000	5783100	4313500	4582700	3223600	10956000	1716400	5848100	2816000	1980900	13	99.089	17
O35654	DNA polymerase delta subunit 2	Pold2	507560	422800	589710	561310	579290	545530	495970	493730	515220	473890	519860	631120	4	98.925	7
Q8BY71	Histone acetyltransferase type B catalytic subunit	Hat1	4161500	2795500	4735600	4630700	8843900	6935500	6196800	5888600	2894400	3727400	2144400	3599800	11	98.68	22
Q3U186	Probable arginine--tRNA ligase, mitochondrial	Rars2	757340	714020	937440	805570	1163000	1034400	917450	925820	994670	911670	833990	1030500	9	98.588	11
Q91YH5;Q8BH66	Atlastin-3	Atl3	3361900	4591100	5404200	4794700	5193000	6912700	5670600	6382800	7281000	5616100	5716500	7364300	11	98.496	19
CON__P02538;CON__P48668;CON__P04259;CON__Q8VED5;CON__O95678;Q8VED5;CON__P12035;CON__P19013;Q99M73;CON__P07744;CON__Q01546;P07744;CON__Q7RTS7;CON__Q32MB2;CON__Q6IME9;Q6IME9;CON__Q14CN4-1			1038900	310970	17533000	609960	593730	725150	375250	3936500	318020	661740	271570	355280	11	98.29	10
Q5DTM8	E3 ubiquitin-protein ligase BRE1A	Rnf20	2886600	1846700	3230800	2920700	5324400	4513000	4612600	4776800	3717100	3554500	3505800	4510700	14	98.226	16
Q9R1P0	Proteasome subunit alpha type-4	Psma4	29261000	17063000	32186000	29316000	52114000	38337000	35180000	35388000	10670000	22033000	8730700	17689000	11	98.2	24
Q9CZ30	Obg-like ATPase 1	Ola1	22926000	12298000	23766000	21469000	36329000	26340000	24536000	24428000	9099800	13492000	7644200	14947000	13	98.155	40
Q922S8;Q8C0N1	Kinesin-like protein KIF2C	Kif2c	715370	833130	1040900	944580	2006400	2371300	2332900	2279000	1646800	1378200	1532800	1945600	11	98.134	13
Q9CY64	Biliverdin reductase A	Blvra	7254700	3989100	7397800	6525700	10934000	8062100	7724300	7418800	2722900	4257300	2409800	4413800	13	98.047	20
Q9JLV6	Bifunctional polynucleotide phosphatase/kinase;Polynucleotide 3-phosphatase;Polynucleotide 5-hydroxyl-kinase	Pnkp	1215300	1085600	1339100	1223900	1303000	1465800	1296300	1332000	827140	841690	606300	940670	6	98.03	11
Q9EQH2	Endoplasmic reticulum aminopeptidase 1	Erap1	3164400	2229000	3150100	3155200	4059300	3814800	3112500	3641300	2191500	4613500	2400900	3520100	13	97.977	19
Q8C0I1	Alkyldihydroxyacetonephosphate synthase, peroxisomal	Agps	2607800	2918700	3578700	3276100	3547400	4971600	5064300	4914800	4928100	4068600	4104300	5184200	12	97.937	15
P10605	Cathepsin B;Cathepsin B light chain;Cathepsin B heavy chain	Ctsb	3892200	3430200	3557300	3915100	3374600	3760500	1961300	2442500	2645500	4639200	2444900	3769400	7	97.892	37
Q6NVF9	Cleavage and polyadenylation specificity factor subunit 6	Cpsf6	3033000	2168700	3547400	3080500	4509200	3723700	3947800	4044100	3464900	3243900	3331600	4158000	6	97.867	18
Q9Z1G3	V-type proton ATPase subunit C 1	Atp6v1c1	5306400	3493400	5523300	5275500	8596700	7328000	5741900	6150500	3033300	6180500	3115400	5397600	14	97.856	22
Q8VI84	Nucleolar complex protein 3 homolog	Noc3l	2944600	2546300	3801300	3536000	4346100	4074100	4122500	4344300	5046900	4119700	4976700	6314800	11	97.833	17
Q9D1I6	39S ribosomal protein L14, mitochondrial	Mrpl14	683580	1071800	1469700	1293100	587660	1011400	1147500	1174100	1695200	1366300	1691100	2091300	3	97.723	4
Q9ER73	Elongator complex protein 4	Elp4	1251000	700760	1248600	1208700	1927500	1447900	1334000	1261600	693660	885100	665310	933540	6	97.444	6
Q8K2V6	Importin-11	Ipo11	1583300	1288200	1982900	1966000	3037500	2723100	2011400	2027400	1974500	1972900	1374200	1950100	12	97.383	14
Q80X50	Ubiquitin-associated protein 2-like	Ubap2l	4070000	2907200	5009400	4420300	4464300	3917400	4754300	4795100	2942000	3310700	3794500	5042900	10	97.372	19
Q8QZT1	Acetyl-CoA acetyltransferase, mitochondrial	Acat1	6936700	5831300	8726100	7649700	9761200	8454000	9323900	9160200	8250400	8100100	8626100	10724000	11	97.287	24
Q8K1R3	Polyribonucleotide nucleotidyltransferase 1, mitochondrial	Pnpt1	6072600	5258900	6022100	5701000	9721000	8561500	8914100	9246700	7617500	8710000	6380000	8817300	12	97.199	18
Q9EQU5	Protein SET	Set	22344000	14150000	27520000	22406000	34638000	28213000	30091000	32082000	12411000	7231900	7152100	17274000	11	97.18	24
Q6ZQH8	Nucleoporin NUP188 homolog	Nup188	2091000	1817800	2489200	2414200	2120000	2058500	1558600	1660700	3202300	2621700	2675400	3441100	13	97.091	19
P52825	Carnitine O-palmitoyltransferase 2, mitochondrial	Cpt2	2510200	2389000	2856300	2702900	3337900	4097900	3977300	3644400	2785900	2490500	2283900	2993500	12	96.954	13
Q8BKS9	Pumilio domain-containing protein KIAA0020	Kiaa0020	5814500	5393500	8307000	7127800	2010300	2889400	1600000	2020900	8729600	6302200	8729000	11099000	14	96.851	23
P62717	60S ribosomal protein L18a	Rpl18a	42036000	33133000	51651000	47901000	56341000	55365000	43210000	47438000	65616000	50726000	48462000	65142000	8	96.813	31
Q8C156	Condensin complex subunit 2	Ncaph	3670100	2824100	4167100	3884900	5195700	4773000	4578900	4526200	3166000	3801200	3047200	4243500	11	96.739	14
Q07139	Protein ECT2	Ect2	1071700	1168200	1651700	1363600	1217900	1607900	1290300	1338100	2641300	2148900	2531700	3009800	10	96.473	13
Q8K301	Probable ATP-dependent RNA helicase DDX52	Ddx52	785030	796400	1154900	978370	459290	674780	499380	546540	1770700	1326900	1986200	2243200	8	96.376	15
P18242	Cathepsin D	Ctsd	8677800	6639300	7439600	7773200	7388800	8578300	5093400	6320900	9641300	17860000	8483900	12689000	13	96.2	27
Q3UPH7	Rho guanine nucleotide exchange factor 40	Arhgef40	1634300	1508300	2169300	1883000	4532200	3569400	3487300	3341700	4694200	13711000	4263100	4707600	13	96.171	17
P27046	Alpha-mannosidase 2	Man2a1	2130500	3392800	3493200	3263700	2297200	3844100	2960700	3386600	4345400	4173800	4303300	5559000	15	96.108	19
Q64282	Interferon-induced protein with tetratricopeptide repeats 1	Ifit1	2825900	5202600	2317900	4121000	2013400	3945100	1449600	3272700	1908200	3756000	1195900	3019500	7	96.013	12
P63028	Translationally-controlled tumor protein	Tpt1	49229000	27952000	51005000	50360000	137560000	77709000	71366000	71482000	24263000	34199000	18738000	37415000	10	96.011	51
Q6ZPJ3	E2/E3 hybrid ubiquitin-protein ligase UBE2O	Ube2o	4327300	2673300	4823600	4516300	4727900	4110800	3503000	3214800	3701800	3868400	3683000	4910800	14	96.004	21
P22907	Porphobilinogen deaminase	Hmbs	992680	621990	1016300	970150	1413400	1093000	914070	932380	326890	589130	252360	550620	5	95.963	6
Q9QXK3	Coatomer subunit gamma-2	Copg2	2095100	1636700	2634200	2298600	2171000	2447300	1886800	1955600	1797000	2195100	1392100	1802700	16	95.961	13
CON__P08779;CON__Q9Z2K1;Q61414;Q9Z2K1;CON__A2A4G1;CON__P19012;CON__Q3ZAW8;P19001;CON__P08727;CON__P19001;Q6IFX2;CON__Q6IFX2;CON__P35900;CON__Q8N1A0;CON__Q99456;CON__Q61782;CON__Q7Z3Y9;Q8CCX5;Q9Z320;Q8VCW2;Q9WTL4			1024400	266020	22740000	551330	390610	612600	286390	1493000	344950	530400	321910	411700	13	95.88	14
Q61941	NAD(P) transhydrogenase, mitochondrial	Nnt	6000400	9227900	9380200	8532500	7968800	12798000	11146000	12224000	11189000	9657600	9533100	12164000	15	95.856	26
Q9CY50	Translocon-associated protein subunit alpha	Ssr1	6053100	9324400	11410000	9298600	7787900	13481000	11872000	13416000	16346000	10513000	14744000	17298000	3	95.779	13
Q9Z130	Heterogeneous nuclear ribonucleoprotein D-like	Hnrnpdl	7309500	7277400	10781000	9779600	13667000	12174000	12349000	12489000	6092500	4813700	4616500	7587000	12	95.709	16
CON__P00761			16524000	7823000	14976000	12792000	23153000	16971000	14526000	16570000	5399900	21256000	11138000	18119000	7	95.615	47
Q60676	Serine/threonine-protein phosphatase 5	Ppp5c	2226800	1306400	2364300	2167600	3680700	3013200	2809000	2868500	1057400	1715300	849240	1830600	9	95.598	10
Q6PDM2	Serine/arginine-rich splicing factor 1	Srsf1	5248500	4667200	7148200	5881100	6722200	6731700	7839800	7639400	5111800	4460600	4890900	6680500	13	95.587	30
Q8CIN4	Serine/threonine-protein kinase PAK 2;PAK-2p27;PAK-2p34	Pak2	11546000	6867000	11922000	11216000	15075000	12252000	11795000	11771000	3246800	6820800	3180700	7500200	13	95.504	27
Q9D0T1	NHP2-like protein 1;NHP2-like protein 1, N-terminally processed	Nhp2l1	8879100	6046600	9923000	8436200	13167000	11506000	12114000	12500000	7409500	7584700	8135900	11728000	9	95.433	20
P16254	Signal recognition particle 14 kDa protein;Signal recognition particle 14 kDa protein, N-terminally processed	Srp14	1819300	1440700	2107100	1970800	2267500	2041900	2080300	1892800	1116100	1142400	812880	1308900	4	95.349	9
Q62159	Rho-related GTP-binding protein RhoC	Rhoc	18448000	16997000	21648000	20305000	20645000	24245000	17534000	18394000	11426000	12913000	7824300	13466000	10	95.326	27
Q9CZW4	Long-chain-fatty-acid--CoA ligase 3	Acsl3	975660	1517600	1573900	1410400	916780	1386000	1087600	1129400	1557300	1326800	1351800	1644100	10	95.259	12
Q9Z2M7	Phosphomannomutase 2	Pmm2	3213400	1685100	3204300	3054400	7890400	4842800	4470500	4565000	1923600	2412800	1349700	2377600	7	95.119	9
Q99LC9	Peroxisome assembly factor 2	Pex6	163100	192830	255140	206430	243530	338330	343650	336190	313730	259000	295760	345380	5	95.026	8
Q8CI32	BAG family molecular chaperone regulator 5	Bag5	1143800	714610	1249600	1165700	1403300	1228600	1011200	1034200	961270	987220	910640	1253800	4	94.919	7
Q6ZQK0	Condensin-2 complex subunit D3	Ncapd3	1153300	1074400	1504600	1413800	2388500	2343900	2123400	2127500	1792400	1592500	1516500	2154500	12	94.858	14
Q9R0B9	Procollagen-lysine,2-oxoglutarate 5-dioxygenase 2	Plod2	2262800	1914500	2145700	2311900	2095900	2205300	1888000	2112900	1810100	3533700	2262600	3395900	12	94.728	16
Q9WUD1	STIP1 homology and U box-containing protein 1	Stub1	4289300	3008700	4876100	4563400	5172400	4944500	4433100	4763200	3779700	4042100	3215200	4838900	12	94.646	22
Q3UGC7;Q66JS6	Eukaryotic translation initiation factor 3 subunit J-A;Eukaryotic translation initiation factor 3 subunit J-B	Eif3j1;Eif3j2	4091000	2005900	4397100	3733700	7556600	4877100	5163500	5483100	1361500	2033600	1063700	2846100	10	94.536	16
P61226	Ras-related protein Rap-2b	Rap2b	2185400	2351800	3286800	2474100	3164600	3432800	3254100	3003100	2952800	2516000	2648900	3471400	5	94.407	10
Q8CAY6	Acetyl-CoA acetyltransferase, cytosolic	Acat2	2655900	1877200	2985300	2826300	3403200	2766500	2393300	2434900	765930	1478100	621320	1291700	9	94.283	25
O08795	Glucosidase 2 subunit beta	Prkcsh	7192000	4391100	7271600	6828700	11211000	9441300	9179600	10985000	6768000	15216000	7945600	10788000	10	94.279	20
Q9QYF9	Protein NDRG3	Ndrg3	1802900	1402600	2310900	2097100	1787700	1787900	1523000	1451100	1402100	1642400	1256300	1957200	5	94.142	7
P35486	Pyruvate dehydrogenase E1 component subunit alpha, somatic form, mitochondrial	Pdha1	2399300	2320400	3107800	2680500	3420700	4171100	4026600	4071200	3439100	3770700	3105700	4631300	14	94.126	21
Q6P1F6;Q8BG02	Serine/threonine-protein phosphatase 2A 55 kDa regulatory subunit B alpha isoform	Ppp2r2a	7814400	4662400	8204200	7201600	10192000	8570900	6796100	7416600	6069900	6040000	4224500	6754100	11	93.957	17
Q6P1B1	Xaa-Pro aminopeptidase 1	Xpnpep1	10348000	6050600	10109000	9647600	13687000	10771000	9953000	10616000	3962000	7036000	3675400	6655500	14	93.933	18
Q8BJ05	Zinc finger CCCH domain-containing protein 14	Zc3h14	1259300	984220	1460200	1429300	1140100	1041200	1239200	1206000	1274400	1236700	1473100	1728400	9	93.887	10
Q6PB44	Tyrosine-protein phosphatase non-receptor type 23	Ptpn23	947220	713400	1157600	1084800	946990	892800	698120	711340	807230	916350	714130	1009800	9	93.86	12
P61290	Proteasome activator complex subunit 3	Psme3	11488000	6284400	10772000	11294000	18822000	14113000	13357000	13768000	5741800	8164500	5520600	9400800	9	93.855	16
CON__P00735;P19221			471520	331560	397990	359350	1739400	2313400	1618100	1688400	3681000	10007000	2718100	3020900	12	93.848	15
Q8BGD9	Eukaryotic translation initiation factor 4B	Eif4b	7679700	5165800	8254400	7163900	7828200	6393700	8283200	8386100	2021900	5073200	2903200	6334200	12	93.775	19
Q8BT60;Q9Z140;Q8BLR2;Q0VE82	Copine-3	Cpne3	6060200	5590600	5768100	5734500	5909800	7686700	5613000	6467700	6816300	6966400	5612800	8387000	14	93.771	22
Q6NZC7	SEC23-interacting protein	Sec23ip	7107900	4746100	7550000	6600800	10263000	9188300	8098100	8551200	6395300	6604800	5961800	7991000	12	93.72	17
Q9D8X2	Coiled-coil domain-containing protein 124	Ccdc124	3819300	3431200	5104600	4595900	3820400	4118200	4245200	4180400	1947600	1922400	1587200	3247700	10	93.656	11
Q8CHP8	Phosphoglycolate phosphatase	Pgp	5863600	3534700	5959200	5452500	10168000	7994400	6503500	6869500	1957800	3564500	1513800	3860900	11	93.653	17
P70460	Vasodilator-stimulated phosphoprotein	Vasp	2009700	1516800	2042600	2102100	2010100	2056800	1884400	1967800	1455300	1952800	1529300	1965900	8	93.639	12
Q8K4B0	Metastasis-associated protein MTA1	Mta1	3911600	3559300	5210100	4792700	5124700	5043000	4896000	5004900	5002000	4271700	4974300	6265200	16	93.567	18
O08756	3-hydroxyacyl-CoA dehydrogenase type-2	Hsd17b10	7871700	7115100	8574000	8132900	11383000	10918000	9230400	9426800	10751000	10587000	8152300	10980000	7	93.49	22
Q8CC88	von Willebrand factor A domain-containing protein 8	Vwa8	1203500	1521600	2168300	1886600	1229100	1668600	1464600	1525200	1984000	1790400	1899900	2256200	13	93.455	14
Q9WUM4;O89053	Coronin-1C	Coro1c	10402000	7433000	12075000	11678000	15877000	14347000	11593000	12640000	5440900	9072500	4970500	9005900	11	93.417	24
A2BE28	Ribosomal biogenesis protein LAS1L	Las1l	1989200	1969200	2784400	2284700	3195700	3838300	3297200	3644300	4250000	3025100	3236700	4417200	9	93.376	12
Q05769	Prostaglandin G/H synthase 2	Ptgs2	2789600	5433100	4643100	4958300	5785700	11806000	5954800	7380500	15946000	15007000	13348000	17850000	11	93.352	17
Q0P678	Zinc finger CCCH domain-containing protein 18	Zc3h18	1862700	1548900	2048100	1892200	2461000	2556800	3245000	3501100	2736200	2198800	3271700	3662400	8	93.334	10
O35295	Transcriptional activator protein Pur-beta	Purb	3690900	3039300	4502100	4250700	5414900	5342800	4832100	4854900	2619200	2560800	2151400	3471900	10	93.287	13
Q9CWN7	CCR4-NOT transcription complex subunit 11	Cnot11	936420	734060	1100600	1063600	1124800	1118500	1048000	1052300	1367100	1172700	1331300	1585500	5	93.275	16
Q3UA06	Pachytene checkpoint protein 2 homolog	Trip13	7584300	4697800	8133800	7434800	13756000	11411000	10307000	9896100	8024700	8271600	6338000	8510400	12	93.131	23
Q9EQQ9	Protein O-GlcNAcase	Mgea5	6843900	4177700	7322500	6592000	10638000	9036400	8672700	8423500	5157000	5739200	4523000	6395700	13	93.06	21
Q921G8	Gamma-tubulin complex component 2	Tubgcp2	3406400	2421300	3864200	3541200	4786500	4125800	3919700	3878900	3574100	3819000	3405600	4342000	13	93.008	18
Q6Y5D8;Q6ZQ82	Rho GTPase-activating protein 10	Arhgap10	2961800	4062600	4122700	4448800	2923200	4036500	2718000	3375200	4118100	4086600	3358700	4737600	12	92.914	20
Q8VDQ9	Protein KRI1 homolog	Kri1	497850	434200	804910	678740	652400	679950	834660	838010	762590	486050	966420	1177000	9	92.877	12
Q9DCA5	Ribosome biogenesis protein BRX1 homolog	Brix1	7238700	7108500	10549000	8826900	4415800	5928800	3780000	4490100	17757000	11879000	14746000	18664000	13	92.842	20
Q9D4H8	Cullin-2	Cul2	3394100	2388400	3790600	3488300	5453800	4680300	4169300	4285800	3408100	3393300	2780800	4044700	13	92.747	17
Q8K2T8	RNA polymerase II-associated factor 1 homolog	Paf1	2360900	1687300	2548900	2129700	3665200	3109600	3080000	3158400	2882500	2271100	2121400	3160000	7	92.717	8
P57784	U2 small nuclear ribonucleoprotein A	Snrpa1	4752200	2898800	5565500	4595100	6659800	5351300	5481300	5613500	2745300	2591100	2543000	3869500	9	92.613	15
Q8BXV2	BRI3-binding protein	Bri3bp	267340	413540	436990	429110	631840	790620	669970	736180	903800	623770	570210	781180	2	92.6	3
Q9D1H7	Golgi to ER traffic protein 4 homolog	Get4	1190200	865270	1316600	1266800	1903600	1713500	1362900	1334400	1186000	1226800	1020200	1356400	6	92.401	11
Q9D903	Probable rRNA-processing protein EBP2	Ebna1bp2	6256300	5770900	8976100	7712000	2921600	3786500	2977200	3518000	9015800	6118200	12850000	15855000	10	91.997	15
Q3B7Z2;Q5QNQ6	Oxysterol-binding protein 1	Osbp	4554100	2994800	5223500	4647400	5509800	4736300	4009700	4031800	2707500	3343200	2287200	3332500	12	91.977	17
Q9CQA3	Succinate dehydrogenase [ubiquinone] iron-sulfur subunit, mitochondrial	Sdhb	6707700	6890900	9078600	7844300	9356400	10953000	11017000	11394000	8500800	7372300	7592500	9608800	13	91.871	23
O35465	Peptidyl-prolyl cis-trans isomerase FKBP8	Fkbp8	1610700	2355800	2414300	2346100	1656400	2530000	2031800	2165500	2868500	2523100	2542000	3276500	7	91.866	14
Q8C9B9	Death-inducer obliterator 1	Dido1	1125500	860830	1403300	1252800	1605300	1545400	1665400	1580900	1810500	1442200	1815700	2023400	11	91.853	17
Q8VCY6	U3 small nucleolar RNA-associated protein 6 homolog	Utp6	2557800	2276100	3090900	2886300	2263300	2549100	1891400	2041000	4915700	4027200	4766400	5549500	13	91.84	14
Q9WVA3	Mitotic checkpoint protein BUB3	Bub3	2463700	1986200	3098400	2871600	4177000	3379000	3069200	2973300	2672000	2790400	2338200	3303900	10	91.835	17
Q9D7N9	Adipocyte plasma membrane-associated protein	Apmap	1897100	2687600	3394800	2828000	3435000	4770300	4471900	4703400	4814100	3333600	3841100	4701100	10	91.673	14
Q60634	Flotillin-2	Flot2	2569500	2929400	3402100	3076700	2676400	3199300	2671300	3069900	3495200	3365600	2893100	4089700	13	91.661	18
P24788	Cyclin-dependent kinase 11B	Cdk11b	3614900	3309200	4444300	3911800	5445400	5698300	5033800	5180000	4983100	3723600	3691300	4939600	11	91.651	19
Q5PSV9	Mediator of DNA damage checkpoint protein 1	Mdc1	1216600	971080	1608800	1467900	1575700	1614200	1465100	1606400	1913400	1410900	1505400	1878300	13	91.4	17
Q9QXK7	Cleavage and polyadenylation specificity factor subunit 3	Cpsf3	2378300	1714500	2611800	2567500	3558800	2953300	2807300	2675100	2785600	2827800	2586700	3364400	10	91.339	18
P70700	DNA-directed RNA polymerase I subunit RPA2	Polr1b	1358200	1147400	1831300	1586600	3058600	2337700	2365800	2259600	2607400	2186700	2192700	2748200	8	91.083	18
Q9WV55	Vesicle-associated membrane protein-associated protein A	Vapa	7610100	10416000	10649000	10038000	7994500	13494000	11499000	13582000	14876000	12637000	12896000	17551000	11	91.022	22
P97379	Ras GTPase-activating protein-binding protein 2	G3bp2	6929800	5021400	8481100	7953000	7867000	6872200	5977900	6836100	6722100	5136700	5194400	8045600	13	91.011	19
Q8R3Y8	Interferon regulatory factor 2-binding protein 1	Irf2bp1	493400	356090	640690	519980	589530	650280	651980	638800	764780	791900	759630	881580	7	90.984	8
P54728	UV excision repair protein RAD23 homolog B	Rad23b	4956900	3578600	5696900	5507300	8774700	6955100	5391600	5852600	3334800	4048300	2419000	4478700	11	90.8	25
Q8R4X3	RNA-binding protein 12	Rbm12	8161700	4497200	8071800	7843400	12884000	10372000	8935100	9189400	6933700	7227800	5953400	8218700	15	90.696	19
Q9CR57	60S ribosomal protein L14	Rpl14	37908000	33643000	52870000	43419000	41721000	48812000	42524000	45207000	54557000	37540000	50200000	64440000	5	90.586	56
Q9WV80	Sorting nexin-1	Snx1	6171600	3687100	6173300	5600400	8136600	6589700	5783000	6033900	3416100	4593500	3027600	4670800	14	90.549	18
Q921Q7	Ras and Rab interactor 1	Rin1	993880	905310	1294400	1260300	1258900	1368200	1126300	1308300	1574500	1802900	1329500	1764700	10	90.495	12
P84228;P68433	Histone H3.2;Histone H3.1	Hist1h3b;Hist1h3a	105330000	148340000	192670000	158370000	135690000	215020000	175400000	217320000	213470000	172290000	196190000	259920000	8	90.454	73
Q61235;Q99L88;Q61234	Beta-2-syntrophin	Sntb2	3955600	3551700	4490100	4338900	4936200	5165100	4049300	4386000	4473500	5132100	4115800	5357000	11	90.424	14
Q9D824	Pre-mRNA 3-end-processing factor FIP1	Fip1l1	1619100	1158300	2111700	1750500	2597200	2246300	2116700	2097000	2420700	4053300	1832100	2213100	8	90.266	10
P43276	Histone H1.5	Hist1h1b	10223000	12262000	16436000	13834000	9092400	12147000	13184000	15261000	15733000	13676000	18308000	21569000	12	90.254	30
O08808	Protein diaphanous homolog 1	Diaph1	1717600	1118800	1612200	1645800	2033700	1874700	1407000	1444700	954870	1455900	745100	1307900	12	90.246	14
Q8BX10	Serine/threonine-protein phosphatase PGAM5, mitochondrial	Pgam5	7182700	6620300	8359300	7521900	9981700	11053000	10379000	10884000	9133400	8658400	8323500	10927000	11	90.228	16
P62245	40S ribosomal protein S15a	Rps15a	22977000	20736000	32866000	27031000	28977000	30733000	22124000	24715000	43817000	28879000	31899000	40024000	11	90.177	54
P46978	Dolichyl-diphosphooligosaccharide--protein glycosyltransferase subunit STT3A	Stt3a	7012000	10288000	11626000	10200000	7964400	12432000	10005000	10806000	15351000	11447000	12588000	15079000	10	90.109	20
Q6P2K6	Serine/threonine-protein phosphatase 4 regulatory subunit 3A	Smek1	2839700	1729500	3219600	2987500	4724400	3937200	3522200	3438700	2218600	2508300	2031400	2789500	10	90.031	18
Q62188	Dihydropyrimidinase-related protein 3	Dpysl3	18607000	10861000	17743000	16413000	19491000	16366000	15343000	14561000	6891800	11129000	6833500	11583000	11	90.028	21
Q58A65	C-Jun-amino-terminal kinase-interacting protein 4	Spag9	1495500	983110	1604900	1538200	1716800	1427900	1264400	1326200	710630	1238000	688090	1124300	11	89.938	13
Q9WVM1	Rac GTPase-activating protein 1	Racgap1	1937700	2147900	2445000	2804400	4251000	4552900	4413800	4496100	4599400	4691700	5014500	6180700	13	89.89	19
P48725	Pericentrin	Pcnt	825140	873900	1323200	1085700	672590	921980	663400	739560	1580000	1341100	1585600	1992600	10	89.827	13
O55222	Integrin-linked protein kinase	Ilk	5732100	5110900	7161700	6840800	5890900	6723700	5438300	5698200	8034800	7901300	7119500	8843800	11	89.815	23
P62889	60S ribosomal protein L30	Rpl30	14745000	12182000	20931000	17316000	14665000	15537000	14836000	15920000	19109000	12772000	17135000	22282000	7	89.644	25
Q8BVE3	V-type proton ATPase subunit H	Atp6v1h	837460	586260	870940	884110	1284600	1100000	922110	874940	639570	1136700	535720	996510	9	89.603	11
C0HKE9;C0HKE8;C0HKE7;C0HKE6;C0HKE5;C0HKE4;C0HKE3;C0HKE2;C0HKE1;Q8CGP6;Q8CGP7;Q8CGP5;Q8BFU2;Q8R1M2	Histone H2A type 1-H;Histone H2A type 1-K;Histone H2A type 1-F;Histone H2A type 3;Histone H2A.J	Hist1h2ah;Hist1h2ak;Hist1h2af;Hist3h2a;H2afj	111160000	149500000	203680000	166550000	152980000	218110000	187750000	233020000	282240000	186580000	224240000	274680000	8	89.524	165
Q9QYJ3	DnaJ homolog subfamily B member 1	Dnajb1	5968600	4326000	6744500	6255800	8983600	8020700	6900500	7346900	4675100	5403900	4308400	6216300	9	89.464	15
Q91XI1	tRNA-dihydrouridine(47) synthase [NAD(P)(+)]-like	Dus3l	909060	603180	994560	919700	1916900	1790100	1647300	1619600	1053300	965850	775530	1044300	7	89.404	11
Q80UJ7	Rab3 GTPase-activating protein catalytic subunit	Rab3gap1	1721000	1396100	1966500	1912800	2376500	2430200	2047700	2090500	2112300	2097100	1744800	2274000	11	89.393	15
O08583;Q9JJW6	THO complex subunit 4;Aly/REF export factor 2	Alyref;Alyref2	5499000	4655700	7449800	6626900	8687600	7852900	9282600	9678800	3167000	1918300	1886600	4059200	6	89.357	17
P39749	Flap endonuclease 1	Fen1	6622800	4712400	7574100	6783400	10099000	8898600	8711200	8358200	3311400	4038900	3000900	5005200	12	89.33	19
P21981	Protein-glutamine gamma-glutamyltransferase 2	Tgm2	13353000	9418500	13016000	12897000	14772000	12995000	10536000	11840000	6830600	8347000	5825100	8977700	11	89.289	16
Q9DB73	NADH-cytochrome b5 reductase 1	Cyb5r1	1522100	2140800	2740200	2051000	2176000	3646800	3197800	3030600	4240700	2784600	3151400	3450300	7	89.285	18
Q9Z1D1	Eukaryotic translation initiation factor 3 subunit G	Eif3g	2639400	1595500	2911500	2717000	4912800	3261700	2944700	3351200	2155200	2041300	1573500	2444500	10	89.274	17
Q6P8X1;Q80ZJ7	Sorting nexin-6;Sorting nexin-6, N-terminally processed	Snx6	5698300	3540500	5755400	5519800	8293600	6670100	6173100	6305900	4144400	5609200	3509800	5094900	13	89.249	17
CON__Q3ZBS7			2029700	1710500	2156100	1911800	5084700	6657400	3084300	3515600	15450000	21964000	8102000	8668400	9	89.226	19
Q91WD5	NADH dehydrogenase [ubiquinone] iron-sulfur protein 2, mitochondrial	Ndufs2	3363600	4442200	5786000	4864800	4787600	6580900	5996300	5840200	6360100	4370100	4775300	6338700	8	89.118	13
P54823	Probable ATP-dependent RNA helicase DDX6	Ddx6	4507200	3272000	5113700	4807300	5140700	4610200	3794200	3750000	3021700	3173200	2596900	4018100	11	89.102	15
Q3TYA6	M-phase phosphoprotein 8	Mphosph8	731780	869910	1092800	1060300	1173500	1320000	1352800	1429300	1352000	1079700	1210900	1507600	8	88.993	10
Q9JIG7	Coiled-coil domain-containing protein 22	Ccdc22	4589000	4058100	6345700	5344300	4916200	4580100	4330100	4320400	6618200	4891200	6095800	6962400	12	88.927	16
Q99KP6	Pre-mRNA-processing factor 19	Prpf19	7875800	7181900	10656000	9623600	16466000	13732000	11489000	12213000	14441000	10954000	11146000	14270000	12	88.88	24
P53994;P59279	Ras-related protein Rab-2A;Ras-related protein Rab-2B	Rab2a;Rab2b	11580000	12545000	12074000	11876000	12057000	16184000	10394000	12483000	11978000	13448000	7418700	12629000	11	88.87	21
Q99K30	Epidermal growth factor receptor kinase substrate 8-like protein 2	Eps8l2	1722900	1236400	1777300	1860500	2519800	2353700	1994800	2248700	869390	1541400	806050	1378600	11	88.845	15
Q9DBR7	Protein phosphatase 1 regulatory subunit 12A	Ppp1r12a	3111900	2015200	3477400	3101000	3406300	3142800	2881700	3044200	2945900	3450600	2869000	3758900	12	88.808	13
Q80YV3	Transformation/transcription domain-associated protein	Trrap	1521700	1617900	2029600	2004000	2929800	3073000	2676500	2748700	3269500	3446500	2875500	3551700	14	88.722	15
Q9D0L8	mRNA cap guanine-N7 methyltransferase	Rnmt	6988700	3941000	6255000	6331900	14638000	10241000	8406900	8720600	3325800	5379500	2091500	4453900	9	88.652	19
Q9CQ48	NudC domain-containing protein 2	Nudcd2	2531200	1366300	3361900	2751700	4979000	3570200	4425600	4175100	2327200	2435100	1861700	2799100	6	88.58	9
Q8CHG3	GRIP and coiled-coil domain-containing protein 2	Gcc2	2012500	1181500	2224800	1974700	1285400	1268800	970160	1152500	2080500	2044600	1919200	2559800	12	88.483	16
Q80W54	CAAX prenyl protease 1 homolog	Zmpste24	3427500	5294600	4907000	4725500	5291000	8827500	6288900	7233500	7892300	6697500	6180600	7910000	11	88.445	21
Q8BTS4	Nuclear pore complex protein Nup54	Nup54	7382700	5350700	6926300	7228500	3770900	4411700	3062000	3562800	6136200	6637800	5708100	8155900	12	88.435	17
Q61171	Peroxiredoxin-2	Prdx2	49854000	28170000	50856000	45136000	72552000	57739000	46592000	49802000	16273000	28975000	13121000	27434000	10	88.423	39
G5E829;Q9R0K7;Q6Q477	Plasma membrane calcium-transporting ATPase 1	Atp2b1	1243500	1442300	1662500	1387800	1765500	2188400	2012500	1843000	2084900	2279800	1801000	2809700	12	88.324	15
Q8CIM8	Integrator complex subunit 4	Ints4	1153000	917150	1706000	1494200	1821200	1988500	1974300	1914400	1968200	1622500	1856200	2278100	10	88.253	15
Q499X9	Methionine--tRNA ligase, mitochondrial	Mars2	471630	367030	596550	471270	586180	520270	520500	509840	650970	652250	685140	831000	6	88.248	7
Q80SW1	Putative adenosylhomocysteinase 2	Ahcyl1	2747900	1933300	3537300	3201000	3935200	3126100	3024800	2826300	2277000	2105500	2067500	3077900	12	88.192	15
Q9D8Y0;Q9D4J1	EF-hand domain-containing protein D2	Efhd2	8132500	4549600	7687400	7071000	10829000	9421700	8035900	9473200	1934900	4240900	2048500	6729900	10	88.163	13
P49025	Citron Rho-interacting kinase	Cit	1221400	950030	1637000	1550800	1753000	1641300	1652900	1608500	1824000	1773500	1818600	2235300	12	88.14	15
Q8K0C9	GDP-mannose 4,6 dehydratase	Gmds	4318200	2681200	4796900	4233200	5076800	4278600	3998000	3825200	2513900	3113500	2443700	3345700	11	88.116	13
Q60865	Caprin-1	Caprin1	13785000	8582500	15638000	13120000	10125000	8494000	7546100	8633600	10530000	12106000	12610000	18214000	11	88.113	18
Q62465	Synaptic vesicle membrane protein VAT-1 homolog	Vat1	12381000	11359000	13772000	13081000	13371000	14483000	10288000	10617000	8039600	9929400	5185900	8516500	8	88.049	20
P59999	Actin-related protein 2/3 complex subunit 4	Arpc4	11894000	7380200	11488000	11504000	18894000	15737000	12732000	13574000	4526700	8964500	3770200	7940400	9	88.002	16
P28271	Cytoplasmic aconitate hydratase	Aco1	2713300	1933500	2510900	2380800	3367600	3438500	2245600	2343200	1431500	2778600	1094700	2071800	11	87.981	18
P50518;Q9D593	V-type proton ATPase subunit E 1	Atp6v1e1	6548500	4151900	6842500	6416600	8880300	8370500	6770100	7333700	3873900	7909500	4174100	7919600	9	87.867	20
O88487	Cytoplasmic dynein 1 intermediate chain 2	Dync1i2	1056500	716020	1315800	1108200	1375700	1229400	1080900	1094200	882340	1313800	644800	942120	7	87.843	9
P97452	Ribosome biogenesis protein BOP1	Bop1	2382800	1813100	2994200	2643700	4604700	3974600	3965900	3959700	4298200	2964000	4450800	5302000	10	87.842	13
Q91Z53	Glyoxylate reductase/hydroxypyruvate reductase	Grhpr	4287200	2734000	3985400	3981900	5117100	4615100	3691500	3888700	2442200	3795600	2102800	3400300	7	87.814	14
Q8BGT5	Alanine aminotransferase 2	Gpt2	1718700	1394200	1823200	1808100	1089100	1383600	969150	1226900	1282000	1686500	1337700	2060500	9	87.728	11
Q9CYA0	Cysteine-rich with EGF-like domain protein 2	Creld2	5149700	2609200	5062100	4286000	6575800	5101300	6014200	5656400	4040600	8318900	5953000	6622700	9	87.699	18
Q8C5L7	RNA-binding protein 34	Rbm34	1566700	1221300	2050500	1751200	1154300	1112000	781430	887360	2296700	3572500	3188200	3552200	7	87.695	7
Q91WC0	Histone-lysine N-methyltransferase setd3	Setd3	726690	546660	804680	756430	906380	768370	705970	670310	429880	594440	444690	692410	5	87.59	5
CON__P00978			1484800	794090	1227200	1111600	6611600	4829900	1511700	1503000	6876700	32295000	1328100	1715800	7	87.58	8
Q99KI3	ER membrane protein complex subunit 3	Emc3	624010	947270	994150	916200	1028300	1605600	1483300	1637200	1495900	1184300	1190700	1560300	5	87.529	10
P57759	Endoplasmic reticulum resident protein 29	Erp29	6733500	3765400	6865900	5981500	9051400	7696000	7929400	8256100	4964300	11481000	6442800	8401400	8	87.516	18
Q8VE47	Ubiquitin-like modifier-activating enzyme 5	Uba5	2024900	1105000	1961400	1642400	2466400	2184600	2073000	1920900	743180	1376700	631910	1139800	7	87.507	7
Q99K70;Q7TT45	Ras-related GTP-binding protein C;Ras-related GTP-binding protein D	Rragc;Rragd	3064000	2653500	3254800	3382700	5258100	4746200	3672600	3854800	3350500	3715700	2801400	3863900	8	87.471	12
Q6P2B1	Transportin-3	Tnpo3	3450100	2247000	3654900	3604700	5968600	5197200	4167800	4277000	2787200	2597600	2281000	3221700	11	87.416	14
Q61029	Lamina-associated polypeptide 2, isoforms beta/delta/epsilon/gamma	Tmpo	4598600	6202800	10563000	9775500	6361500	10910000	12725000	13212000	12661000	9571100	12625000	15154000	15	87.342	15
P99026	Proteasome subunit beta type-4	Psmb4	8459600	4361700	8532300	7589000	13978000	10122000	8838500	9244300	2795800	6048100	2035900	4345600	8	87.232	19
Q8CIG8	Protein arginine N-methyltransferase 5	Prmt5	7502800	4578400	8182800	7408900	13375000	10697000	10121000	10069000	6762500	7331100	5647100	8054100	11	87.119	19
Q60520	Paired amphipathic helix protein Sin3a	Sin3a	2323600	2326600	3176900	2926700	3201400	3112700	2656800	2846200	3470600	3159800	2977500	3725200	12	87.03	19
Q9CQT1	Methylthioribose-1-phosphate isomerase	Mri1	3507000	2017400	3712000	3282200	4923500	3856600	3257100	3473800	1293800	2050200	887600	1837600	10	87.021	14
Q62018	RNA polymerase-associated protein CTR9 homolog	Ctr9	1438900	1161900	1610600	1514000	2598900	2269900	2241500	2280500	2013100	1553900	1655800	2171600	10	86.991	13
Q9CQD1	Ras-related protein Rab-5A	Rab5a	4989600	6027900	5978600	5948500	7305100	8486300	6494100	7058700	6595000	6261400	4621600	6624200	7	86.974	18
P62835	Ras-related protein Rap-1A	Rap1a	7613600	9744700	10362000	8760300	12150000	14951000	10893000	11099000	10684000	10067000	6141900	10226000	9	86.945	21
Q6PGF7	Exocyst complex component 8	Exoc8	1237400	877400	1397800	1300200	1653600	1554700	1406300	1347200	1468700	1466100	1312900	1701000	12	86.913	14
O35864	COP9 signalosome complex subunit 5	Cops5	5816700	3437000	5937500	5519900	10661000	7389800	6442600	6337900	3116500	4577600	2428900	4146900	10	86.894	22
Q8CE96	tRNA (adenine(58)-N(1))-methyltransferase non-catalytic subunit TRM6	Trmt6	4889200	2721200	5602900	4773600	10543000	7745400	7889700	7686900	3344300	3678900	3044400	4964400	11	86.848	15
Q6NZF1	Zinc finger CCCH domain-containing protein 11A	Zc3h11a	1942600	1683800	2475000	2169700	4554500	3792800	4927300	4509000	2815900	2562300	2911100	3515600	13	86.805	15
Q9WTK5	Nuclear factor NF-kappa-B p100 subunit;Nuclear factor NF-kappa-B p52 subunit	Nfkb2	1597000	1559400	1821600	2092000	2944400	3093300	2802600	2950100	1914800	2138000	1496100	2137200	9	86.793	13
P84078;P61205	ADP-ribosylation factor 1;ADP-ribosylation factor 3	Arf1;Arf3	14852000	9027200	14201000	15131000	31247000	17099000	12677000	14321000	7996700	9431200	4239400	8670900	10	86.764	26
Q9CR60	Vesicle transport protein GOT1B	Golt1b	672660	888030	1043300	958230	1516100	1796500	1626000	1789900	1546600	1229800	1127900	1514300	4	86.728	6
P24288	Branched-chain-amino-acid aminotransferase, cytosolic	Bcat1	5578000	3500600	5859000	5124100	8541000	6768200	5997300	6107100	2660600	4465600	2270200	4581600	12	86.617	18
P61202	COP9 signalosome complex subunit 2	Cops2	5912000	3696700	6719300	6080800	10395000	7819900	7512000	7257700	3137700	3939800	2695200	4568400	12	86.565	26
Q60737	Casein kinase II subunit alpha	Csnk2a1	2406300	1780800	3083000	2620100	4439500	3840300	3623500	3686700	3090500	3826300	3087600	4146900	9	86.546	13
Q8BG81	Polymerase delta-interacting protein 3	Poldip3	3466700	2899400	4419400	3915100	4638800	4512500	4821300	5031600	3694900	3666200	4668700	6007900	11	86.416	15
Q00422	GA-binding protein alpha chain	Gabpa	2040300	1443600	2073300	1981200	2716700	2274600	1826800	1887100	1964800	1748800	1659600	2252800	5	86.405	8
Q8CIB5	Fermitin family homolog 2	Fermt2	2511600	1709900	2469200	2476800	3269400	3007000	2430000	2453400	1012500	1534900	919960	1643600	9	86.355	11
A2AT37		Upf2	2531700	2099600	3054900	2838600	3576000	3422800	3348500	3239500	3581900	2798300	3004000	3944000	12	86.271	13
Q3UQ84	Threonine--tRNA ligase, mitochondrial	Tars2	2725000	2563200	3721200	3182300	3016600	3159300	3012800	3007000	3492200	2825000	3545700	4446800	13	86.244	17
A8C756	Thyroid adenoma-associated protein homolog	Thada	2538400	1835200	2790900	2659700	2563800	2542200	1843200	1921600	2915000	3244800	2575000	3354800	12	86.198	17
Q9D0G0	28S ribosomal protein S30, mitochondrial	Mrps30	1560300	1735900	2165300	1966600	2280100	2737500	2469400	2628600	2870900	2695700	2531500	3223000	10	85.956	19
P08752;B2RSH2;Q3V3I2;P50149	Guanine nucleotide-binding protein G(i) subunit alpha-2	Gnai2	5060000	5875100	6813000	6168500	5196700	6376100	4870500	5092900	5623800	5620200	5347700	6965500	10	85.901	20
P23506	Protein-L-isoaspartate(D-aspartate) O-methyltransferase	Pcmt1	1842000	1097900	1943700	1837800	3706500	2673100	2089800	2348100	843510	1252800	562530	1237300	5	85.849	7
Q9D0I8	mRNA turnover protein 4 homolog	Mrto4	4627300	4169300	6377200	5611800	7573300	6979000	6924500	6731300	3329400	3174300	2889000	5223600	12	85.788	20
P34022	Ran-specific GTPase-activating protein	Ranbp1	14863000	7813700	15574000	13823000	22373000	15994000	16638000	17704000	5392700	9260900	5167200	11634000	10	85.705	26
Q9ESJ0	Exportin-4	Xpo4	1619600	1141800	1805300	1686700	2755500	2236200	1916400	1866900	979750	1231000	947560	1460600	13	85.676	14
Q9CYR0	Single-stranded DNA-binding protein, mitochondrial	Ssbp1	2716100	2426300	2863400	2646300	3456700	3647400	3098200	3489300	3347600	3663400	3113900	4127900	7	85.528	14
Q923D5	WW domain-binding protein 11	Wbp11	3096100	2158700	3741000	3426600	3442600	3013300	3139700	3195200	1313000	1520600	1223000	2232700	9	85.511	15
P53026	60S ribosomal protein L10a	Rpl10a	28448000	24493000	40434000	33424000	31149000	33522000	29348000	31960000	24041000	16646000	25636000	36675000	9	85.51	34
O88477	Insulin-like growth factor 2 mRNA-binding protein 1	Igf2bp1	4456600	3964700	5327500	4669300	6686300	7114600	7198900	7388400	6929000	4815200	5812600	7430200	13	85.489	21
Q3UKJ7	WD40 repeat-containing protein SMU1;WD40 repeat-containing protein SMU1, N-terminally processed	Smu1	8821500	8292900	11381000	10665000	16456000	15687000	13775000	13828000	7664500	7608900	5171600	8975400	11	85.357	29
P36552	Oxygen-dependent coproporphyrinogen-III oxidase, mitochondrial	Cpox	3119100	1874800	3157200	2607500	2996600	2236300	1922200	1985100	2669900	2953800	1835100	2459200	9	85.274	17
Q9DC23	DnaJ homolog subfamily C member 10	Dnajc10	1712800	1870700	2233600	2226700	1931600	2460300	2011800	2185900	1860200	3143200	1946600	2756000	10	85.225	15
Q791V5	Mitochondrial carrier homolog 2	Mtch2	1195400	1924000	2249900	1925300	1954300	2887300	2820400	2950300	2192000	1820400	1818000	2655700	8	85.223	11
P46467	Vacuolar protein sorting-associated protein 4B	Vps4b	4854700	3624500	5788200	5292500	7760800	7356100	6594900	6704800	4880800	4933700	4556700	6101700	13	85.21	16
Q6PE01	U5 small nuclear ribonucleoprotein 40 kDa protein	Snrnp40	3224700	3037300	4452900	3874900	4678200	4734800	4126500	4434500	3395600	2911800	2752500	4073600	6	85.147	9
Q99N94	39S ribosomal protein L9, mitochondrial	Mrpl9	1478900	1817500	2415500	2058100	1933800	2604800	2325200	2514700	2823600	2358500	2582200	3427800	8	85.11	10
Q8CJF7	Protein ELYS	Ahctf1	2612900	2949600	4348200	3936900	3330200	4085600	4063700	4182500	6177600	4028400	5763200	6572600	12	85.108	15
Q91W39	Nuclear receptor coactivator 5	Ncoa5	932240	884690	1224300	983160	1288700	1504100	1518700	1435500	1638500	1270900	1545900	1775300	11	84.952	13
P15626;Q80W21;Q8R5I6;P19639;O35660	Glutathione S-transferase Mu 2;Glutathione S-transferase Mu 7	Gstm2;Gstm7	5482100	3002200	5961200	5245400	6841100	5082700	5107300	4760200	1654000	3349100	1373700	2955100	12	84.93	16
P63085	Mitogen-activated protein kinase 1	Mapk1	8863500	6421900	10230000	9048000	12942000	11378000	9360800	9904400	5378500	6758000	4172300	7605200	13	84.806	27
Q8BFZ9	Erlin-2	Erlin2	4110300	6594500	6203500	5441100	5953300	10545000	8944300	10403000	9504200	8094100	8188100	10630000	9	84.74	16
Q9ERA6	Tuftelin-interacting protein 11	Tfip11	1146700	1035100	1476600	1429300	2311200	2268400	2256800	2271800	2204200	1760600	1909800	2423200	11	84.673	15
B7ZMP1	Probable Xaa-Pro aminopeptidase 3	Xpnpep3	1592000	1130500	1505700	1412200	1792400	1441000	1480300	1411800	1519000	1954100	1598200	1986100	6	84.637	7
P16110	Galectin-3	Lgals3	49059000	43139000	42834000	46721000	51790000	55256000	32786000	42131000	15237000	31410000	8801300	24549000	11	84.377	49
Q61164	Transcriptional repressor CTCF	Ctcf	2639900	2422700	3707200	3302100	4022200	4379300	4548700	4388900	4738500	3276500	4704500	5635400	4	84.346	4
Q9D1Q6	Endoplasmic reticulum resident protein 44	Erp44	13156000	9411200	13438000	13036000	17471000	18287000	15666000	17749000	12465000	22666000	14019000	19274000	9	84.239	20
Q9D880	Mitochondrial import inner membrane translocase subunit TIM50	Timm50	1522400	2340600	2371600	2129600	2557200	3724500	3566300	3720600	2872100	2277000	2325600	3049600	11	84.158	15
P19253	60S ribosomal protein L13a	Rpl13a	32886000	28368000	43396000	38696000	41961000	44574000	37053000	41321000	47250000	36509000	39485000	55954000	10	84.13	37
Q3UMQ8	H/ACA ribonucleoprotein complex non-core subunit NAF1	Naf1	1350500	829380	1481900	1330500	2223300	1751700	1818500	1694500	1166600	997250	1092200	1642900	4	84.068	8
P53811	Phosphatidylinositol transfer protein beta isoform	Pitpnb	3042700	2031500	3497900	3169700	4507900	3531700	3354800	3318400	1234700	2105200	1056100	2293800	10	84.061	13
Q8CJG0;Q8CJG1	Protein argonaute-2	Ago2	2611100	2091400	2929100	2835300	3581900	3434200	2688700	2898800	2627400	2584800	2052200	2991900	9	83.987	14
Q9CXI5	Mesencephalic astrocyte-derived neurotrophic factor	Manf	11011000	6055400	11073000	9423500	14615000	10827000	11114000	11270000	7922100	14926000	8734400	10873000	6	83.883	16
Q9R0P4	Small acidic protein	Smap	8744600	4524200	9271300	8766000	8760300	6526300	7521500	7133000	2669000	3326100	2650600	5102800	4	83.881	7
Q5M8N4	Epimerase family protein SDR39U1	Sdr39u1	1593400	1535600	2421100	1928500	2082300	2408700	2780500	2626000	2570600	2131600	2410900	2765200	5	83.84	10
Q9D0M0	Exosome complex exonuclease RRP42	Exosc7	4151800	2530100	4621800	3976800	6216100	5101600	5150700	5125400	4410500	3940400	4206300	5504800	9	83.823	17
P70318	Nucleolysin TIAR	Tial1	1446400	1184700	1616900	1467300	1986700	1698400	1768800	1619700	878280	1129900	821240	1335800	9	83.79	13
Q3ULW8		Parp3	976390	920320	1100100	1055100	1327400	1354100	1007700	1148800	862980	772830	520570	727720	9	83.601	10
O88545	COP9 signalosome complex subunit 6	Cops6	5908100	3623100	6397900	5947200	9963800	7618200	7268000	6973300	3289300	4262500	2766200	4759000	9	83.51	17
P21107	Tropomyosin alpha-3 chain	Tpm3	32059000	14071000	34744000	25331000	40184000	21971000	27080000	30979000	12754000	23793000	9980900	22203000	23	83.306	22
Q9D1A2	Cytosolic non-specific dipeptidase	Cndp2	5491800	2990600	5684100	4828200	8455700	6115800	5847800	5419200	1758600	3399300	1419900	3155000	12	83.251	21
Q8BX02	KN motif and ankyrin repeat domain-containing protein 2	Kank2	1149000	1065300	1583400	1582100	1080100	1088300	984570	1003600	1675200	1413400	1530000	1806100	9	83.19	11
Q8BKH7	Target of rapamycin complex 2 subunit MAPKAP1	Mapkap1	42128	37257	46846	39405	59124	63268	48692	48305	44113	49833	41848	53155	2	83.178	2
P62983;P0CG49;P0CG50	Ubiquitin-40S ribosomal protein S27a;Ubiquitin;40S ribosomal protein S27a;Polyubiquitin-B;Ubiquitin;Polyubiquitin-C;Ubiquitin;Ubiquitin-related 1;Ubiquitin-related 2	Rps27a;Ubb;Ubc	19165000	17482000	23549000	24698000	27364000	22264000	16369000	17728000	21468000	21042000	20426000	24790000	7	83.154	26
P12367	cAMP-dependent protein kinase type II-alpha regulatory subunit	Prkar2a	3832700	2756700	4234400	3926900	5386500	4726800	4108300	4299200	3813500	3982100	3344200	5067200	13	83.026	18
Q8CEC0	Nuclear pore complex protein Nup88	Nup88	2943900	2206700	3409200	2961300	3189900	3543400	3307100	3533200	4242900	3966100	4522100	5373500	10	82.839	13
Q80VD1	Protein FAM98B	Fam98b	2452800	1696500	3153500	2816100	5204600	3891500	3999900	3892600	3523400	2523900	2747200	3379500	8	82.819	11
Q8JZK9;P54869	Hydroxymethylglutaryl-CoA synthase, cytoplasmic	Hmgcs1	3884700	2765500	4407100	4404800	3188400	2864000	1950300	1863100	1603500	2224800	1631300	2609300	9	82.805	14
P35123;Q99K46	Ubiquitin carboxyl-terminal hydrolase 4	Usp4	4671600	3069200	5106000	4930600	5306300	4715800	4063900	4185600	4164900	4534900	3980100	5203000	13	82.674	17
Q8VCB1	Nucleoporin NDC1	Ndc1	1641800	2800600	2677600	2447700	2114900	4236400	3019900	3730500	3934000	3259100	3446000	4595500	7	82.502	13
Q80W00	Serine/threonine-protein phosphatase 1 regulatory subunit 10	Ppp1r10	3101600	2251700	4081800	3415800	4892400	4259200	4551600	4755000	4836900	3533900	4326300	5347200	12	82.463	16
Q60902	Epidermal growth factor receptor substrate 15-like 1	Eps15l1	3008700	2056100	3348500	3251600	4529300	3618000	3361200	3386300	2545300	3000300	2287600	3333900	10	82.435	13
P70403	Protein CASP	Cux1	1477500	1408800	1874000	1719700	1589600	1724900	1585200	1712000	2074500	1862600	1798500	2398100	12	82.284	14
Q9WTX8	Mitotic spindle assembly checkpoint protein MAD1	Mad1l1	1154900	877490	1445500	1298500	1422100	1477500	1474400	1467700	1840600	1724500	1831000	2323200	12	82.091	12
P97801	Survival motor neuron protein	Smn1	53261	54322	77259	74654	159080	138160	192070	210830	77488	68786	83495	118420	2	82.09	2
Q8BMI3	ADP-ribosylation factor-binding protein GGA3	Gga3	691040	417540	720840	641820	1026900	772850	789820	758190	436250	549950	436380	696890	4	82.044	7
B8ZXI1	Queuine tRNA-ribosyltransferase subunit QTRTD1	Qtrtd1	1777000	960490	1843400	1548100	2828300	2092300	2203800	1973900	786790	1095900	748950	1353000	6	81.948	7
Q99KY4	Cyclin-G-associated kinase	Gak	1285900	957510	1589300	1503600	1669500	1514800	1502200	1443300	1389100	1363700	1254900	1538600	11	81.942	13
Q99PW4	TP53-regulating kinase	Tp53rk	1465000	812410	1621700	1310400	2146900	1751400	1628900	1632700	647910	843890	568210	963090	1	81.941	3
Q6DFV1	Condensin-2 complex subunit G2	Ncapg2	1031000	852630	1163900	1199400	2253900	2044300	1646600	1816800	1659600	1453800	1282400	1738000	12	81.792	13
Q571H0	Nucleolar pre-ribosomal-associated protein 1	Urb1	1011000	803370	1194100	1107200	2165400	1885200	1750700	1731000	1912100	1333200	1434900	1828200	9	81.716	13
Q9QZQ8;Q8CCK0	Core histone macro-H2A.1	H2afy	6951200	6647900	8300700	7523600	11126000	12973000	10898000	12274000	9215300	8428600	7472100	10179000	11	81.713	22
Q9D0D5	General transcription factor IIE subunit 1	Gtf2e1	2237000	1835500	2627200	2548400	2968100	3012500	3179300	3167800	2175900	2124700	2187300	3055900	9	81.694	13
Q9JLC8	Sacsin	Sacs	2428600	1837300	2986100	2892400	3982900	3757300	3224800	3201100	4166800	4294900	3489600	4426100	13	81.68	15
P56183	Ribosomal RNA processing protein 1 homolog A	Rrp1	1969800	1679200	2334200	2307300	1635100	1588700	1518400	1546100	1885400	1435100	1925300	2650100	9	81.619	11
P62317	Small nuclear ribonucleoprotein Sm D2	Snrpd2	13049000	8326700	14392000	13764000	22858000	17192000	15833000	16269000	7871800	7456600	6135200	10134000	10	81.584	20
Q9DCX2	ATP synthase subunit d, mitochondrial	Atp5h	1933800	3115600	3849500	3112700	3576200	5448500	5058700	5381300	5500300	3550200	4252500	5541900	8	81.555	21
A2AIV2	Protein virilizer homolog	Kiaa1429	1081900	840950	1194600	1171300	1948600	1514000	1345800	1296800	1731700	1406200	1536000	1928100	9	81.414	13
Q8BRH0	Transmembrane and TPR repeat-containing protein 3	Tmtc3	454790	699100	726180	646400	711930	1081500	1033600	1004000	1095200	1025800	1047300	1199900	8	81.355	13
Q9EQP2	EH domain-containing protein 4	Ehd4	4301500	4078200	4636400	5130200	4373600	5209600	3659200	4221500	2745700	3759800	2365200	3940700	11	81.349	15
P63328	Serine/threonine-protein phosphatase 2B catalytic subunit alpha isoform	Ppp3ca	5014000	3468000	5554600	5005000	4000000	4152700	3903800	3326100	1993600	4305400	1943000	4317000	10	81.248	16
P68368	Tubulin alpha-4A chain	Tuba4a	4526200	3845900	7135800	4755400	8276100	10807000	11069000	9329300	8380700	9388700	4950800	12511000	21	81.24	10
Q60692	Proteasome subunit beta type-6	Psmb6	22126000	11350000	22665000	20633000	34090000	25859000	25142000	23697000	7523900	15632000	6516900	12782000	9	81.225	28
Q9D051	Pyruvate dehydrogenase E1 component subunit beta, mitochondrial	Pdhb	6409500	6907900	8660100	7390100	10398000	13586000	12787000	13637000	10865000	10770000	8717200	13921000	9	81.149	22
Q6PGB6	N-alpha-acetyltransferase 50	Naa50	10485000	6242400	10682000	10529000	19299000	12242000	9632600	10248000	4920300	7104400	3762800	7283200	12	81.149	22
Q8VD75	Huntingtin-interacting protein 1	Hip1	1991200	1416900	2405000	2118700	2531300	2217700	2045200	1991200	1902900	2077600	1921400	2474600	9	81.094	10
P27048;P63163	Small nuclear ribonucleoprotein-associated protein B;Small nuclear ribonucleoprotein-associated protein N	Snrpb;Snrpn	13157000	9387600	15623000	12955000	18502000	16557000	14159000	14263000	7894600	8920500	6745500	10993000	9	81.035	32
Q9JIH2	Nuclear pore complex protein Nup50	Nup50	4716600	2905900	4906800	4419400	7140000	5825100	6278300	6091900	5178400	5275400	5918200	7574000	9	81.015	15
P62281	40S ribosomal protein S11	Rps11	25535000	23404000	36347000	31529000	27297000	29792000	24387000	26896000	43818000	31467000	35436000	45032000	10	80.919	35
Q8BRN9	Coiled-coil and C2 domain-containing protein 1B	Cc2d1b	2900500	2032500	3116600	2872100	2600500	2577900	2425900	2535500	1690200	2111700	1656400	2599000	10	80.878	14
P61027;Q9DD03	Ras-related protein Rab-10	Rab10	4861900	6157400	6735800	5775400	5237000	7131300	6040500	6371800	7105300	6561800	6086000	8336000	9	80.826	18
O70591	Prefoldin subunit 2	Pfdn2	8874300	4897800	8674700	8745000	15328000	10679000	9288700	10275000	3095700	5966300	2722400	5916600	7	80.826	13
P41216	Long-chain-fatty-acid--CoA ligase 1	Acsl1	1719200	2698800	2534500	2459600	2820700	4267400	3008400	3508400	3675700	3166100	2602500	3722600	10	80.735	13
Q8CB77	Transcription elongation factor B polypeptide 3	Tceb3	745190	671780	899970	838260	1059100	1057100	953820	1086400	742540	631920	979470	1285700	7	80.647	9
Q8BYJ6	TBC1 domain family member 4	Tbc1d4	572230	329080	587670	510310	615950	513100	466890	468040	516300	504570	496010	588790	4	80.529	6
P55302	Alpha-2-macroglobulin receptor-associated protein	Lrpap1	4435300	2803700	4768200	4257000	5997900	5064100	5546400	5686300	3663700	6583900	4372600	5439800	10	80.528	14
P18654	Ribosomal protein S6 kinase alpha-3	Rps6ka3	5523600	3917200	5954900	5722000	7455400	6718800	5545300	5501700	5040700	5612200	4236900	5809700	11	80.479	19
P14115	60S ribosomal protein L27a	Rpl27a	14930000	12464000	21635000	19239000	19395000	19203000	17458000	20130000	22739000	16526000	20406000	26220000	9	80.446	22
Q3V1T4	Prolyl 3-hydroxylase 1	Lepre1	1552300	1498400	2025200	1957800	1890300	2384300	2005600	2114900	1939600	2934100	2208300	2890800	10	80.4	14
Q8BP67	60S ribosomal protein L24	Rpl24	61119000	55119000	92757000	74889000	63887000	76676000	67991000	76752000	70760000	44890000	81988000	105880000	10	80.366	56
P35279;Q8BHD0	Ras-related protein Rab-6A	Rab6a	8277400	9580600	10269000	9850400	13362000	13665000	10631000	10323000	13391000	24307000	8812700	12822000	10	80.309	22
O08915	AH receptor-interacting protein	Aip	3849900	2560500	4160000	4035100	5424200	4681900	3829500	3860400	2059800	2532200	1788700	2902400	10	80.282	17
Q8CFI0	E3 ubiquitin-protein ligase NEDD4-like	Nedd4l	5436600	4106100	6217600	6237500	4588800	3982900	2858100	3108200	4543600	4345800	3938800	5866500	13	80.268	20
O54833	Casein kinase II subunit alpha	Csnk2a2	3271500	2115100	3773600	3189300	6738900	5376500	5398500	5258600	4087300	4070300	3689100	4785000	10	80.267	18
Q8C2Q3	RNA-binding protein 14	Rbm14	3904600	3544500	5290800	4437100	5995700	6776600	6504000	6693100	6172000	5013000	5708500	7403500	11	80.229	18
Q80U95	Ubiquitin-protein ligase E3C	Ube3c	1571700	1183300	2016800	1789400	2475300	2460500	2228800	2165800	2565500	2637200	2225000	2621700	9	80.168	16
Q62470	Integrin alpha-3;Integrin alpha-3 heavy chain;Integrin alpha-3 light chain	Itga3	2785300	2490800	3696300	3051300	2583600	2512300	2546600	2399700	3333800	2612000	3171400	3743400	12	80.167	15
Q9CYR6	Phosphoacetylglucosamine mutase	Pgm3	2569000	1522000	2306700	2213400	3225000	2723500	2317700	2237500	911600	2276600	634770	1274200	11	80.164	16
Q810V0	U3 small nucleolar ribonucleoprotein protein MPP10	Mphosph10	1815800	1595400	2801600	2363400	1896100	1872100	2004100	2030600	3168700	1875800	3775700	4603700	10	80.161	15
Q9R0P3	S-formylglutathione hydrolase	Esd	12256000	7002700	10969000	10765000	24782000	17827000	14019000	14563000	6499900	11452000	4264800	9839700	9	80.054	25
Q60996	Serine/threonine-protein phosphatase 2A 56 kDa regulatory subunit gamma isoform	Ppp2r5c	5545700	3749600	6089500	5710600	8498300	7645800	5742300	5892800	2637800	4030000	2181300	4014900	8	80.024	12
Q8C0E3	Tripartite motif-containing protein 47	Trim47	2023100	1126400	2087700	1748500	687800	704110	448030	481420	1795100	2055300	2143500	2521900	10	79.96	12
Q9R0E2	Procollagen-lysine,2-oxoglutarate 5-dioxygenase 1	Plod1	2409200	2090600	2730500	2755600	2078700	2495600	1995400	2334100	2173400	4254100	2673500	3716400	11	79.944	17
Q99JW2	Aminoacylase-1	Acy1	3206000	1990700	3574000	3357400	4669700	3627700	3537800	3631100	1373600	2159900	1206000	2169200	10	79.822	15
Q63850	Nuclear pore glycoprotein p62	Nup62	1810700	1317500	1958200	2097500	1834500	1463300	965370	1230700	2633500	1870900	1634900	2157100	6	79.812	7
Q8BL97	Serine/arginine-rich splicing factor 7	Srsf7	1691100	1201100	1996200	1797000	3135800	2737000	2588600	2641100	2532600	1859000	2055700	2479700	10	79.799	14
Q61074	Protein phosphatase 1G	Ppm1g	3099100	1677400	3367900	2855500	5205000	3765400	4457400	4057100	1826100	1641500	1683200	2828800	9	79.718	13
CON__P50448;P97290			323520	191230	161050	139660	2485000	1874900	451260	376460	2714600	13229000	565450	648690	6	79.683	10
Q64105	Sepiapterin reductase	Spr	5593600	3141900	5709500	4719000	9039700	6694800	6299900	6202500	2846400	3371800	2188900	3804100	8	79.666	18
Q7TSC1	Protein PRRC2A	Prrc2a	975870	794590	1334400	1227600	1015300	1005400	1120100	1264700	1264600	1336300	1538700	2014500	12	79.624	15
Q9QY76	Vesicle-associated membrane protein-associated protein B	Vapb	4176000	3792400	4777100	4213300	4375900	5343600	5218700	5653400	5555100	4825200	5001900	6569500	10	79.592	13
CON__P01966;P06467			2146300	3431800	3256300	3162700	27831000	49197000	12173000	23842000	156450000	167120000	23445000	29812000	9	79.562	44
E9Q634;P70248	Unconventional myosin-Ie	Myo1e	1797900	1914300	2344800	2301200	2421300	2991900	2449900	2742900	3716400	3301800	3650000	4376600	10	79.489	14
Q62418	Drebrin-like protein	Dbnl	4047000	2660600	4327900	3869800	4542700	4131700	3779000	3866600	2090100	3206100	2168800	3375100	9	79.483	16
Q9QZ88	Vacuolar protein sorting-associated protein 29	Vps29	7364100	4727000	7783900	7582200	11251000	9425700	8068000	7779600	3200100	5152300	2581600	5215500	9	79.477	17
Q3URQ0	Testis-expressed sequence 10 protein	Tex10	1876100	2061400	2522300	2331800	2651500	3496900	3354700	3492100	3743700	2727400	3390200	4043200	9	79.468	15
Q8K327	Chromosome alignment-maintaining phosphoprotein 1	Champ1	748370	753570	971750	876020	834880	848710	847850	855550	1052800	1105700	1021800	1370000	8	79.407	11
Q0KL02	Triple functional domain protein	Trio	1258000	1137400	1779000	1758300	1400600	1416100	1216800	1253700	2423800	2037900	2009100	2527600	12	79.363	14
Q8CFX1	GDH/6PGL endoplasmic bifunctional protein;Glucose 1-dehydrogenase;6-phosphogluconolactonase	H6pd	2014500	1311000	2042900	1903200	1965200	1948500	1586000	1812000	1489300	3491500	1762900	2609500	10	79.343	12
Q9CYA6	Zinc finger CCHC domain-containing protein 8	Zcchc8	537090	385710	536460	521680	659110	567390	547840	561050	519510	572190	441440	622580	8	79.132	10
Q8QZV7	Protein asunder homolog	Asun	801150	659470	890180	831620	1245100	1127100	1046400	1044800	974900	972100	855530	1154200	9	79.122	12
Q8R5L3	Vam6/Vps39-like protein	Vps39	363400	319590	448630	407070	571070	544500	515820	475900	489310	456330	399700	526490	6	78.954	7
Q9CX56	26S proteasome non-ATPase regulatory subunit 8	Psmd8	5022400	3264500	5030200	4961500	9985200	7088900	5998300	6133500	4355800	4735300	2958900	4738300	8	78.94	15
Q9CR00	26S proteasome non-ATPase regulatory subunit 9	Psmd9	5567900	3018400	6386100	5358200	9218700	7307300	8876900	8375600	4043100	4906500	3636700	5407100	9	78.921	19
Q80UM7	Mannosyl-oligosaccharide glucosidase	Mogs	1287500	2087200	2111100	1765100	1462400	2464400	2043100	2377500	2744500	2303700	2522700	3130600	10	78.881	15
P36916	Guanine nucleotide-binding protein-like 1	Gnl1	1914600	1472600	2152900	2018500	2652300	2732100	2163500	2316100	1773400	2113200	1348500	2041700	10	78.674	13
P05132	cAMP-dependent protein kinase catalytic subunit alpha	Prkaca	6815200	4757200	6855800	6691700	9333100	7367200	5526900	5639600	3365200	5122200	2247900	4207400	10	78.67	15
Q91V41	Ras-related protein Rab-14	Rab14	5568900	4473600	6434900	5746300	8145600	7560100	6471000	6628400	6511900	6436700	4333600	6526400	9	78.65	17
Q91VU7		Pus7	2539200	1415800	2844900	2608700	4791100	2916000	2634400	2773100	1887800	2218800	1360400	2373700	7	78.64	12
Q8BPM2	Mitogen-activated protein kinase kinase kinase kinase 5	Map4k5	1355800	1044600	1574900	1514400	1730100	1499500	1378600	1415800	1751200	1440900	1524700	1912600	9	78.627	10
Q99LC2	Cleavage stimulation factor subunit 1	Cstf1	924240	830210	1198100	1076700	1462600	1259500	1445700	1317800	1101800	1186700	1151900	1472200	8	78.625	8
Q91ZA3	Propionyl-CoA carboxylase alpha chain, mitochondrial	Pcca	392530	425540	550420	550550	474390	522790	462510	449410	540280	578620	438700	586410	5	78.623	6
Q9WUK2	Eukaryotic translation initiation factor 4H	Eif4h	8219500	4701700	11258000	8204900	10103000	7576700	11909000	11791000	3502900	4962600	3633600	6499300	11	78.503	17
Q8VDL4	ADP-dependent glucokinase	Adpgk	1626700	2151600	2279500	2096600	2296400	3246700	2752200	3102200	3335600	3095100	2749900	3480900	8	78.472	11
Q60598	Src substrate cortactin	Cttn	13252000	7856900	14133000	12830000	14492000	11876000	12336000	12657000	5847100	9926100	6086400	10064000	12	78.407	20
Q64010	Adapter molecule crk	Crk	1740500	966330	1814400	1666800	2082300	1686200	1589100	1626900	507690	942880	437580	983720	9	78.36	11
P59997	Lysine-specific demethylase 2A	Kdm2a	1366900	1384300	1606400	1499500	2724600	2775300	2349800	2490000	2306000	1932300	2037100	2570700	10	78.326	13
P14152	Malate dehydrogenase, cytoplasmic	Mdh1	25357000	13657000	26820000	23199000	34477000	28103000	25150000	26163000	7839200	17212000	5410900	15864000	11	78.241	31
Q9CQ62	2,4-dienoyl-CoA reductase, mitochondrial	Decr1	7856900	6320800	7599800	7183200	8538300	8876700	8436600	8878900	8647100	8427900	7704000	9654800	8	78.188	24
Q9CPU0	Lactoylglutathione lyase	Glo1	5407000	3177300	5301700	4916100	9423200	6873800	5494200	5555200	1826800	3512000	1217200	3129600	9	78.178	15
Q3TIV5	Zinc finger CCCH domain-containing protein 15	Zc3h15	5019300	4382600	5468100	5268800	7195800	7174900	6316400	6688500	3730000	4165900	3716200	5813300	11	78.155	15
Q9D020	Cytosolic 5-nucleotidase 3A	Nt5c3a	2400400	2269700	2793700	2636900	3828800	3346800	3137900	3241900	2228700	2212700	1775900	2609000	5	78.109	6
Q8R349	Cell division cycle protein 16 homolog	Cdc16	1689300	1364400	1908500	2077800	3150200	2582100	2002000	2222300	2616000	2012700	1811000	2367300	9	77.95	12
Q921S7	39S ribosomal protein L37, mitochondrial	Mrpl37	955350	1074100	1320000	1181500	1462200	1741500	1622900	1647800	1797800	1400300	1462700	1856000	8	77.941	18
Q8CGB3	Uveal autoantigen with coiled-coil domains and ankyrin repeats	Uaca	1061400	895390	1149600	1125700	854250	904030	794240	835570	1073400	1160000	1089900	1413800	11	77.912	11
Q9JHS4	ATP-dependent Clp protease ATP-binding subunit clpX-like, mitochondrial	Clpx	3447800	3928500	5655300	4945100	4733100	5415300	5540500	5340600	7404300	6375300	7075800	8381500	10	77.887	18
Q8BK58	HSPB1-associated protein 1	Hspbap1	980440	543680	992220	904360	1148200	976620	1031600	962880	530630	726470	528150	817780	6	77.826	6
Q9Z247	Peptidyl-prolyl cis-trans isomerase FKBP9	Fkbp9	6561300	5026000	8029100	7654500	8820800	8268000	8116800	8747500	5689000	11796000	7589300	10065000	10	77.801	18
O88271	Craniofacial development protein 1	Cfdp1	3863500	2240400	4237900	3887200	4818900	3426500	3948500	3835400	1304700	1640200	1233600	2633500	8	77.793	12
Q7TNP2	Serine/threonine-protein phosphatase 2A 65 kDa regulatory subunit A beta isoform	Ppp2r1b	2300500	1528700	2574700	2463300	2739700	2435500	2079800	1987800	2756700	2244400	2317600	2958700	18	77.736	15
Q8BLH7	HIRA-interacting protein 3	Hirip3	4862700	2981200	5955000	5261000	7693400	5600900	5924200	5823700	3144900	2423200	2657900	4230100	8	77.735	15
P13595	Neural cell adhesion molecule 1	Ncam1	3129900	3004700	4942700	3862100	2505600	3248500	2715100	2403000	2545000	3548200	2210300	3700200	9	77.715	14
Q9CYN2	Signal peptidase complex subunit 2	Spcs2	937100	1495200	1546000	1386900	1647100	2500800	2133000	2077800	2588000	1844400	2071800	2446800	8	77.648	11
Q810D6	Glutamate-rich WD repeat-containing protein 1	Grwd1	3054700	2583700	3995800	3545900	5627700	5759800	5624100	5488600	3107600	2199300	2461000	3980500	10	77.607	13
Q91ZJ5	UTP--glucose-1-phosphate uridylyltransferase	Ugp2	7972500	4999800	8136700	7609000	11500000	9856100	7455800	7981500	2262100	5841200	1924200	4356900	10	77.566	16
Q02248	Catenin beta-1	Ctnnb1	1598700	1641100	2555100	1840900	1823600	2008900	1576800	1588800	1845000	1968900	1971000	2535700	10	77.41	13
P70195	Proteasome subunit beta type-7	Psmb7	13603000	7087700	14608000	13407000	28234000	18209000	16091000	16248000	6031500	11236000	3769400	8163400	7	77.218	17
Q9JII6	Alcohol dehydrogenase [NADP(+)]	Akr1a1	8538900	5786100	8029900	7767300	17805000	15503000	11357000	12406000	3223000	7736100	1656200	5085900	10	77.194	20
Q05CL8	La-related protein 7	Larp7	2552300	1950700	3102600	2785900	5152200	5590300	6053000	6096800	3421700	2563100	2958800	3980400	12	77.18	17
P28474	Alcohol dehydrogenase class-3	Adh5	7110400	3763700	6559000	6352800	11567000	8169300	7155400	7062900	2558500	4583100	1678300	3502600	12	77.157	15
Q61249;Q9QZ29	Immunoglobulin-binding protein 1	Igbp1	1596800	1003700	1922100	1653000	3341000	2358000	2403400	2440400	1243300	1444800	956580	1467700	10	77.08	13
P54923	[Protein ADP-ribosylarginine] hydrolase	Adprh	3108500	2212600	3252900	3203900	3668800	3537000	2554000	2813300	1028900	2344100	846060	1892000	9	76.982	15
P51859	Hepatoma-derived growth factor	Hdgf	18655000	11502000	18722000	16897000	26143000	20023000	18790000	19827000	6042700	8796300	4099100	10558000	11	76.947	17
Q60949	TBC1 domain family member 1	Tbc1d1	2792000	1766300	3651800	3143300	3071500	2658000	1825200	2228200	3306400	2795400	2150100	3022400	7	76.933	9
P36536	GTP-binding protein SAR1a	Sar1a	1786700	1449400	2001300	2227800	2714100	2451800	1937900	2168100	1554500	1761900	1139200	1522900	8	76.917	10
P40201	Chromodomain-helicase-DNA-binding protein 1	Chd1	1531000	2162200	2158300	2057700	2198400	2787000	2475600	2642400	3119700	2420500	2964200	3819400	10	76.749	14
P70295	Ancient ubiquitous protein 1	Aup1	397800	497180	547660	489170	504220	715450	811630	776510	780140	625600	857570	960390	8	76.73	10
Q61990	Poly(rC)-binding protein 2	Pcbp2	13622000	9256500	11845000	11216000	17039000	15579000	11046000	11534000	7795600	6844500	6878700	10221000	10	76.713	16
Q9D1P4	Cysteine and histidine-rich domain-containing protein 1	Chordc1	6288200	3688400	6561900	5459100	9863200	6869900	7430900	7197100	2602200	4411600	2677200	5071000	8	76.639	13
Q9QZB7	Actin-related protein 10	Actr10	836010	601190	871470	816440	1143100	970850	835670	817850	704940	855710	613230	862560	8	76.604	12
D3YYU8	Obscurin-like protein 1	Obsl1	1565700	1020200	1898500	1585000	1808800	1699800	1636500	1592900	2216000	1781300	2219800	2762500	9	76.598	11
Q6P6L0	Filamin A-interacting protein 1-like	Filip1l	2738700	1952100	5185800	2913700	1989100	1864500	1669000	2326900	2207800	2662300	2081000	3174500	11	76.554	14
Q8C3R1	BRCA1-associated ATM activator 1	Brat1	596250	379290	663850	541870	856940	702520	663510	629510	606000	555130	525980	705540	6	76.512	7
B2RRE7	OTU domain-containing protein 4	Otud4	1051500	1031000	1273200	1275600	1519500	1710300	1597900	1690400	2212400	1994700	2334800	2879400	7	76.507	11
Q8BIW9	Chromosome transmission fidelity protein 18 homolog	Chtf18	611330	510400	888430	713810	1208500	1245300	1299400	1250100	980610	941020	905520	1125400	10	76.487	12
P61089;Q9CQ37	Ubiquitin-conjugating enzyme E2 N	Ube2n	16906000	10761000	17592000	17394000	34392000	22923000	19529000	19171000	5229400	8457200	3282000	8855900	8	76.48	17
P63005	Platelet-activating factor acetylhydrolase IB subunit alpha	Pafah1b1	5000600	3474600	5890800	5436200	7526800	5722400	4804000	4825500	2695700	3926400	1895400	3672800	10	76.455	13
Q8C570	mRNA export factor	Rae1	2637100	2172100	3216300	2970100	2880300	2956800	2733100	2754400	2679500	2605500	2570400	3357300	10	76.301	12
P98192	Dihydroxyacetone phosphate acyltransferase	Gnpat	1624000	1768600	2118800	2058300	2584600	3115000	3252100	3155100	2569000	2256000	2465600	2927500	10	76.3	15
Q5U458	DnaJ homolog subfamily C member 11	Dnajc11	901110	1558200	1663300	1372900	1504100	2652400	2351800	2548000	2466500	1878400	2002400	2639100	10	76.262	12
Q9R0P5	Destrin	Dstn	19179000	12141000	18365000	19667000	38665000	29542000	21418000	23630000	9496800	13024000	6528200	12557000	10	76.234	33
Q9WTX5	S-phase kinase-associated protein 1	Skp1	2287800	2129700	2052500	3057800	6173800	3372000	2296500	2062000	2725200	1557700	1458100	1761100	5	76.206	11
Q60972	Histone-binding protein RBBP4	Rbbp4	2895000	2927200	3541700	3660500	5795600	4880700	4730900	4974800	2870400	3149800	2516500	3979700	12	76.161	8
Q5EG47;Q8BRK8	5-AMP-activated protein kinase catalytic subunit alpha-1	Prkaa1	1258300	1066500	1439300	1327600	2019900	2176500	1750900	1776000	1301700	1538000	1083600	1547700	8	76.143	11
P45377	Aldose reductase-related protein 2	Akr1b8	10659000	6365800	10137000	9101700	21308000	17142000	12270000	12687000	5235000	9019100	3758000	6973400	10	76.046	16
Q91YU6	Leucine zipper putative tumor suppressor 2	Lzts2	299370	350950	487880	486250	228210	284320	211520	245470	529550	442100	458790	545540	6	76.003	8
Q91W96	Anaphase-promoting complex subunit 4	Anapc4	2133700	1398200	2203100	2303100	2562400	2125300	1842800	1760600	2238000	2025200	2033200	2547100	7	75.962	10
A6H8H2	DENN domain-containing protein 4C	Dennd4c	2608700	1963800	2756400	2759500	2838000	2889500	2218000	2290700	2877000	2853900	2651500	3333300	10	75.906	11
Q8VCN9	Tubulin-specific chaperone C	Tbcc	2108200	1242000	2302800	1993900	2549400	2295100	1905500	2075500	989680	1299100	801430	1346900	6	75.825	7
P05480;Q62270;P06240;Q922K9;P25911;P08103;Q62190	Neuronal proto-oncogene tyrosine-protein kinase Src	Src	6206900	5907100	7339800	7213900	7081400	6843400	5762200	6212300	7245500	6152400	5642900	7589400	11	75.789	14
Q6A009	E3 ubiquitin-protein ligase listerin	Ltn1	2401800	2006000	2977300	3067800	3704300	3304600	2623900	2631400	3298600	2826800	2452900	3167200	10	75.735	13
P47226	Testin	Tes	11721000	8978100	12317000	12090000	14341000	15958000	11161000	13010000	7413700	9863800	6017500	9931900	11	75.607	17
Q9R0Q7	Prostaglandin E synthase 3	Ptges3	19622000	11255000	20446000	19209000	31432000	24792000	21230000	22262000	12942000	13085000	9369600	16040000	6	75.593	19
P26350	Prothymosin alpha;Prothymosin alpha, N-terminally processed;Thymosin alpha	Ptma	1390500	614730	1416900	1300700	2003600	1337600	1101000	1189100	582540	879850	360740	841570	4	75.386	4
P23198	Chromobox protein homolog 3	Cbx3	9838200	9530300	13381000	12173000	16179000	15955000	18413000	17543000	9552900	7828800	8352100	12084000	7	75.255	39
Q8BJW5	Nucleolar protein 11	Nol11	1769700	1591400	1987400	1936100	2989000	2606500	2420100	2402200	3450000	2687300	2980800	3734500	9	75.195	12
Q921I9	Exosome complex component RRP41	Exosc4	1789000	1223400	1925300	1743300	2618500	2220000	2185300	2156800	1927700	2061500	1833600	2379600	6	75.182	14
P45952	Medium-chain specific acyl-CoA dehydrogenase, mitochondrial	Acadm	3901500	3637200	5261900	4431800	6065500	6219700	5953900	6074500	6272900	6000500	5472100	6331400	9	75.097	13
P62830	60S ribosomal protein L23	Rpl23	23948000	21802000	36898000	29127000	30221000	33157000	26698000	29328000	44981000	32228000	28700000	39977000	7	74.983	36
P02340	Cellular tumor antigen p53	Tp53	1909000	2059900	3087600	2811600	4976400	5490400	5694200	5839800	4050600	2453500	3823200	4993300	9	74.922	15
Q8R2U4	N-terminal Xaa-Pro-Lys N-methyltransferase 1;N-terminal Xaa-Pro-Lys N-methyltransferase 1, N-terminally processed	Ntmt1	2094400	1337300	2234400	2083700	3075300	2558700	2173800	2200200	1439300	1391900	1123400	1722000	7	74.839	9
Q61207	Prosaposin	Psap	1231800	1223900	1210400	1444000	1132600	1261300	1080500	1109900	1778600	4594000	2543100	3573600	9	74.813	11
Q91YR1	Twinfilin-1	Twf1	2721300	1685200	2519500	2513400	4127100	3498600	2949400	2926000	935480	1779300	745110	1681500	7	74.799	11
Q9D7H3	RNA 3-terminal phosphate cyclase	RtcA	1439600	1246300	1735900	1597900	2228400	2266300	1878200	1949900	1934100	1644400	1444300	1788600	8	74.758	16
Q9D7N3	28S ribosomal protein S9, mitochondrial	Mrps9	2044300	2308700	3270800	2982900	3284900	3873400	3627800	3940900	4240600	3062900	3740000	4352900	7	74.748	10
Q80U70	Polycomb protein Suz12	Suz12	1940400	1793600	2487500	2341200	2826600	2972200	2859700	2872300	3129400	2580200	2877100	3594100	11	74.726	15
Q9R020	Zinc finger Ran-binding domain-containing protein 2	Zranb2	3926100	1997400	3346300	2998000	4994300	4029100	4501600	4526900	3246100	3021500	3444800	4467700	8	74.725	12
Q8R3N1	Nucleolar protein 14	Nop14	4694100	3625800	6221300	5223600	4810900	4821400	5369300	5490600	6391100	5860400	8992400	10691000	8	74.705	14
Q922Y1	UBX domain-containing protein 1	Ubxn1	9044900	5245100	8996400	8026600	11067000	8567300	9904600	9671900	4977800	6734200	5107200	7488400	10	74.698	20
P51949	CDK-activating kinase assembly factor MAT1	Mnat1	1130200	799760	1229800	1255300	1705300	1402400	1496400	1502900	1030500	1327400	997780	1303400	6	74.558	8
Q8BW10	RNA-binding protein NOB1	Nob1	2023800	1722600	3100900	2537800	3256200	3143000	3666500	3238500	4097800	2847700	3737100	4337400	7	74.526	8
Q7TQK4	Exosome complex component RRP40	Exosc3	1142800	754260	1114700	1132300	2238100	1685500	1378700	1449400	1460000	1111700	977850	1340600	7	74.301	9
Q99KW3	TRIO and F-actin-binding protein	Triobp	2705400	2070200	2694100	2740000	2588000	2524300	2220600	2504900	2225000	3018500	2201700	3101000	11	74.132	14
Q922Q1;Q9CW42	Mitochondrial amidoxime reducing component 2	Marc2	2812400	4330100	4915000	4297100	3588500	5898000	4685300	5011700	6008300	4421000	4609900	5853700	11	74.097	18
Q9CWL8	Beta-catenin-like protein 1	Ctnnbl1	4074700	3366900	4846700	4343700	5754300	6041100	5668000	5624000	4482400	4456800	3739700	5270900	9	74.065	15
P35821	Tyrosine-protein phosphatase non-receptor type 1	Ptpn1	1767800	1674300	2432700	2151900	3229300	2926400	2286700	2497000	3311100	4070800	2178000	2925500	10	74.062	12
CON__P02672			242140	296730	362780	357430	1346800	2464800	820520	1243900	4312500	5887000	1237600	1462700	7	74.006	10
Q8K1A6	Coiled-coil and C2 domain-containing protein 1A	Cc2d1a	999280	897030	1207800	1126700	953310	928470	761460	873200	1447300	1362200	1343700	1656300	10	73.96	11
Q61335	B-cell receptor-associated protein 31	Bcap31	18001000	27259000	29818000	26639000	19849000	31294000	24507000	27609000	41374000	31339000	35225000	43636000	11	73.943	26
Q3TWW8	Serine/arginine-rich splicing factor 6	Srsf6	9442700	7989000	13912000	11182000	17078000	17655000	18794000	18370000	14498000	11131000	13842000	17017000	11	73.826	19
O88351	Inhibitor of nuclear factor kappa-B kinase subunit beta	Ikbkb	1876900	1481600	2145500	2074200	3267700	2901300	2568000	2575300	2211600	2805900	1705500	2618200	9	73.804	13
Q9DBG5	Perilipin-3	Plin3	2074000	1588000	2286300	2233500	1807800	1934700	1457800	1653000	720630	1351200	559250	1047000	7	73.791	10
Q9CRB2	H/ACA ribonucleoprotein complex subunit 2	Nhp2	2121400	1605900	2580700	2240800	3683600	3562200	3630900	3803800	3297700	2336700	2766500	3478100	5	73.586	14
Q8BKT7	THO complex subunit 5 homolog	Thoc5	4051500	2915700	4650200	4339600	5414000	5060700	4702500	4906600	4668900	3559000	4407400	5494200	11	73.565	19
P63325	40S ribosomal protein S10	Rps10	37756000	29723000	49145000	44535000	44645000	43020000	35215000	40042000	40741000	26780000	30880000	41629000	11	73.545	56
Q8C166	Copine-1	Cpne1	3704400	2397800	3456800	3318500	4063000	3867500	3581900	3607700	4038800	3645700	3543700	4645400	11	73.535	19
Q99LI8	Hepatocyte growth factor-regulated tyrosine kinase substrate	Hgs	1758200	1209200	1590900	1585300	2414700	2344700	1948100	1986000	1243900	1848900	1445400	2027300	9	73.466	10
O70378	ER membrane protein complex subunit 8	Emc8	2797400	3322000	4036200	3522600	4858200	6073600	6326200	6211000	5841300	4437100	5141100	6509800	6	73.437	10
Q70FJ1	A-kinase anchor protein 9	Akap9	849260	682580	1126300	905810	1436200	1370300	1588700	1354100	1635500	6261900	2404000	2609900	9	73.43	10
Q9CPR4	60S ribosomal protein L17	Rpl17	17508000	15997000	26577000	21666000	20436000	22686000	19846000	22571000	27774000	16804000	24837000	32314000	9	73.278	40
Q9CRA8	Exosome complex component RRP46	Exosc5	3526000	2125900	3633000	3349100	5667800	4348300	4212300	4141300	2644100	2490600	2178200	3178700	6	73.272	9
Q03958;REV__Q61087	Prefoldin subunit 6	Pfdn6	6297800	3025800	6852900	5476900	8976700	7140800	6289500	7674300	1829800	4355400	1678500	4231500	8	73.201	10
P10649	Glutathione S-transferase Mu 1	Gstm1	1708500	1149600	2041400	1758900	1867400	1918300	1517000	1621800	642990	1808600	604580	1419500	11	73.083	15
Q91VX2	Ubiquitin-associated protein 2	Ubap2	1756000	1284700	1791600	1686700	2050900	1839100	2016200	2071900	1211700	1908500	1743700	2349400	8	73.077	10
Q91VM9	Inorganic pyrophosphatase 2, mitochondrial	Ppa2	1327200	769010	1366700	1200600	1963400	1385700	1271300	1284300	1493500	1460300	1032000	1442600	8	73.067	8
Q9D1M0	Protein SEC13 homolog	Sec13	11758000	7425600	12346000	11289000	15100000	12941000	12047000	12372000	8592000	9463500	7877200	11061000	7	73.057	16
P62849	40S ribosomal protein S24	Rps24	17001000	15236000	24006000	19912000	19157000	21469000	17750000	17756000	25477000	19194000	18977000	27423000	7	73.05	42
Q7TNC4	Putative RNA-binding protein Luc7-like 2	Luc7l2	16242000	13501000	22097000	18742000	30976000	27898000	26082000	26256000	15830000	12304000	16859000	24460000	11	73.007	29
Q9WU62	Inner centromere protein	Incenp	1034300	1596100	1618600	1655100	2878800	4195200	5837400	6133500	2514500	2012000	3221600	3904800	10	72.993	14
P55096	ATP-binding cassette sub-family D member 3	Abcd3	2578800	3802400	4609300	4273200	4257500	6695700	6183600	6285200	5737500	4055400	4615700	5681400	11	72.89	19
Q8VCF0	Mitochondrial antiviral-signaling protein	Mavs	1070600	871010	1383700	1283300	1092400	1102100	1083000	1107300	1549600	1157300	1304700	1590300	6	72.851	6
Q3TEA8	Heterochromatin protein 1-binding protein 3	Hp1bp3	3818900	4266200	5575200	5131400	3524500	4531300	4003100	4911300	5184700	4938400	4710400	6541900	8	72.818	14
P21550	Beta-enolase	Eno3	16765000	12310000	16691000	17805000	19706000	21025000	13113000	17036000	5683700	14388000	3368600	8121100	12	72.804	21
Q7TNV0	Protein DEK	Dek	13287000	13109000	16033000	15189000	18221000	19433000	16174000	16571000	11870000	8829700	7916600	12619000	9	72.772	26
Q9D7S9	Charged multivesicular body protein 5	Chmp5	4047000	2706800	4098500	4046500	5279200	4675700	4083100	4551300	2475300	3825000	2190800	3694200	7	72.748	10
Q8VCM8	Nicalin	Ncln	1579400	2463000	2729900	2336200	2183500	3628900	3378600	3602000	3983400	2942500	3423700	4247900	8	72.746	9
P70441	Na(+)/H(+) exchange regulatory cofactor NHE-RF1	Slc9a3r1	1001800	611570	932430	858370	1230400	855710	902750	874190	378510	829200	378600	705210	8	72.715	10
Q80YQ2	Mediator of RNA polymerase II transcription subunit 23	Med23	1147900	941820	1334200	1297200	1954200	1734800	1538200	1564100	1471300	1477500	1336600	1704500	9	72.699	10
Q3TDQ1	Dolichyl-diphosphooligosaccharide--protein glycosyltransferase subunit STT3B	Stt3b	1527000	2314300	2435100	2278300	2077100	3366800	3016400	3203400	3301100	2716900	3150300	3851200	9	72.65	9
Q80VL1	Tudor and KH domain-containing protein	Tdrkh	455190	708530	720910	701080	711540	1078600	1130600	1109900	948360	652840	932320	1068800	6	72.557	9
Q8R010	Aminoacyl tRNA synthase complex-interacting multifunctional protein 2	Aimp2	8642500	5387200	9063800	8455900	16471000	13283000	11017000	11595000	11319000	9756800	8283400	11044000	7	72.484	21
Q8VEH6	COBW domain-containing protein 1	Cbwd1	458380	294050	535050	443780	864880	740950	840840	791600	570750	486330	478040	575150	5	72.479	5
Q9Z2N8;Q99MR0	Actin-like protein 6A	Actl6a	3438600	2261600	3748800	3417900	6391500	4978700	4529000	4645100	2452300	2272300	1802300	2971400	9	72.477	18
Q8BZH4	Pogo transposable element with ZNF domain	Pogz	1001000	1243300	1509400	1352500	1452100	1874600	1783800	1794700	2041800	1573300	1767000	2288000	7	72.447	9
P61161	Actin-related protein 2	Actr2	9994900	7002300	10198000	10418000	17479000	13399000	11288000	11450000	5262600	8232200	4275800	7722500	9	72.432	25
Q9D4F8	Gamma-tubulin complex component 4	Tubgcp4	899930	639760	1031300	923480	1183700	1019100	894260	898930	961510	958350	904910	1115100	6	72.43	8
O88844	Isocitrate dehydrogenase [NADP] cytoplasmic	Idh1	7365700	4761300	7549700	7027900	6286500	6195200	4589800	4992000	2234800	5410600	1613100	3426100	12	72.42	18
Q62074;Q02956	Protein kinase C iota type	Prkci	1478100	1108800	1797100	1660800	1620800	1513900	1456600	1449100	1740700	1649500	1650300	2051000	5	72.273	9
Q3UFY8	Mitochondrial ribonuclease P protein 1	Trmt10c	787880	967580	1103800	1074500	1259800	1504300	1364700	1422700	1715300	1393900	1400900	1836700	6	72.213	6
Q08093	Calponin-2	Cnn2	17709000	14385000	18711000	20910000	16080000	14621000	12925000	14844000	8588200	11280000	7635000	11547000	10	72.197	25
Q8K2T1	NmrA-like family domain-containing protein 1	Nmral1	1380800	867780	1497000	1278500	1849600	1619000	1522200	1450800	1058200	948370	917270	1263300	9	72.195	11
Q9JIG8	PRA1 family protein 2	Praf2	815540	773760	954420	863570	1044000	1221700	1071200	1103800	770230	867490	674180	1024000	3	72.091	9
O09044	Synaptosomal-associated protein 23	Snap23	1536400	1761100	2165900	1936200	2041900	2361700	2551800	2703200	2102700	2070400	2379100	2899600	6	71.92	9
Q8R1U1	Conserved oligomeric Golgi complex subunit 4	Cog4	1354900	1006200	1507200	1433300	1775600	1761600	1459300	1435100	1940200	3031000	1531100	1907100	10	71.915	12
O88456;Q9D7J7	Calpain small subunit 1	Capns1	2773200	2268700	2883000	2982000	3725600	3013100	2579600	2638400	1882700	1924400	1172400	1894600	7	71.892	13
Q9R112	Sulfide:quinone oxidoreductase, mitochondrial	Sqrdl	1002900	1546100	1447700	1567300	1344300	2329500	1459100	1883100	1988700	2203700	1312100	2046300	9	71.783	11
Q8K2V1	Serine/threonine-protein phosphatase 4 regulatory subunit 1	Ppp4r1	1403600	1024700	1502200	1467600	1761900	1645600	1333800	1358500	1364700	1476400	1173000	1576300	7	71.549	10
P20664	DNA primase small subunit	Prim1	6747200	4396200	7796800	7136400	10772000	8974500	9081900	8751500	4639100	5336700	4297000	6494000	8	71.53	14
Q9JIS8;Q924N4	Solute carrier family 12 member 4	Slc12a4	2099000	2672200	2998500	2894800	2973300	3420700	3162000	3281900	3852400	2948700	3376600	4248200	9	71.502	14
Q9D8B3;Q9D7F7	Charged multivesicular body protein 4b	Chmp4b	3666100	3565300	4579600	4380900	4689000	5453900	4912900	5395500	3812900	5533400	3397600	5036400	9	71.495	13
Q99LN9	Deoxyhypusine hydroxylase	Dohh	394320	338260	486480	536920	1086400	802560	666410	625510	953450	784070	729630	848870	7	71.472	9
Q91WK0	Leucine-rich repeat flightless-interacting protein 2	Lrrfip2	2236700	1490400	2274400	2253700	2616600	2279200	2120700	2338400	2007700	3757300	1815000	2502000	9	71.429	11
Q8R2U0	Nucleoporin SEH1	Seh1l	2060000	1410300	2164500	2008900	3379100	2993000	2667600	2708200	2575800	2984200	2218700	2900500	8	71.419	11
Q91YJ2	Sorting nexin-4	Snx4	1725100	1312900	1883500	1862900	2508500	2185400	1839300	1780000	1258900	1555400	1049500	1618600	8	71.408	10
Q8BZQ7	Anaphase-promoting complex subunit 2	Anapc2	1204000	831450	1614000	1491100	1496800	1313000	1080500	1235600	1503900	1252500	1173000	1527300	8	71.361	11
CON__Q1RMK2			176140	165850	162000	110210	1198100	1462700	2338300	2119900	2291900	8194200	6880800	7509800	7	71.323	12
P46638;P62492	Ras-related protein Rab-11B;Ras-related protein Rab-11A	Rab11b;Rab11a	15565000	17012000	18583000	17951000	20555000	23542000	18920000	19463000	14423000	16200000	9711400	16104000	9	71.309	21
Q69ZQ2	Pre-mRNA-splicing factor ISY1 homolog	Isy1	782560	582380	915990	811710	1285200	1032200	1167200	1252400	942630	907310	939880	1316700	6	71.248	7
P62869	Transcription elongation factor B polypeptide 2	Tceb2	4826900	3728500	5595600	5654300	10549000	6795700	5006200	5193000	4200900	4981600	2368500	3936200	9	71.162	14
CON__Q28085			119140	104410	85135	74290	896890	893740	143140	145790	1965400	5048200	239800	265630	8	71.137	8
Q9CQX2	Cytochrome b5 type B	Cyb5b	861670	1551900	1337300	1163600	1211900	1945600	1785800	1899200	2355900	2072700	1982200	2232200	5	71.107	6
Q9WV32	Actin-related protein 2/3 complex subunit 1B	Arpc1b	7207000	4269900	7645600	6884700	10544000	9451700	8005100	8343200	3871600	6084000	3517700	5252300	10	71.105	14
Q5SF07	Insulin-like growth factor 2 mRNA-binding protein 2	Igf2bp2	1535700	1997600	1859700	1945700	1697000	2549200	1831700	2366700	2227500	2324500	1646800	2610200	10	71.094	11
P34884	Macrophage migration inhibitory factor	Mif	2959900	2623800	2882900	3343900	6029600	4526700	3128800	3145900	1719300	1860000	875340	1974600	4	71.046	17
Q91VE6	MKI67 FHA domain-interacting nucleolar phosphoprotein	Nifk	1633700	1497500	2451300	2106800	843550	1284700	864560	1014800	2917600	2123400	3530100	4193100	6	71.01	8
Q8CCS6;Q5XFR0	Polyadenylate-binding protein 2	Pabpn1	2396200	1898600	3167600	2863400	3570200	2876400	2821800	2896400	2062100	1296800	1538100	2115300	4	70.982	8
Q8CJ53	Cdc42-interacting protein 4	Trip10	2183900	1638600	2053000	2252400	3166300	2572000	2076800	2192200	1594900	2030100	1267900	2003000	10	70.939	13
Q8R5J9	PRA1 family protein 3	Arl6ip5	1926300	2327000	3232900	2511600	4997700	5744800	5248400	5501800	5232900	3577100	4187900	4739500	6	70.779	17
CON__P01044-1;CON__Q2KJ62;CON__P01045-1			1669000	951940	1000100	867790	9071900	7251500	1931800	1810400	10117000	45110000	2271600	2615900	10	70.768	17
E9QAM5	Helicase with zinc finger domain 2	Helz2	868450	1245500	978020	1174700	1134600	1732300	1180800	1646000	1069600	1158000	861460	1476900	10	70.701	11
Q8BNV1	tRNA (uracil-5-)-methyltransferase homolog A	Trmt2a	1895200	1401500	2334300	2004400	3339700	3145700	3143900	3082200	2702000	2377200	2386200	3080200	8	70.512	12
Q9R1X4	Protein timeless homolog	Timeless	1283500	904760	1561000	1415500	1860700	1570600	1733100	1704600	1493300	1303100	1527400	1909500	7	70.51	10
O09061	Proteasome subunit beta type-1	Psmb1	10575000	5481400	10672000	9657500	15913000	12070000	12004000	11091000	3680000	7737600	3054400	5995300	8	70.484	20
Q99LG2	Transportin-2	Tnpo2	1854200	1428800	1874300	1999600	3767700	3460700	2531700	2796400	2552700	1957800	1486400	2045800	15	70.474	11
P54227;O70166;P63042	Stathmin	Stmn1	32296000	18518000	35198000	30563000	41048000	27877000	31906000	34859000	6532200	22090000	6103400	21514000	10	70.399	19
Q9CR62	Mitochondrial 2-oxoglutarate/malate carrier protein	Slc25a11	1788500	2493300	2935700	2507400	3096400	4057600	3634300	3600400	3803800	2930200	2574200	3431300	9	70.368	11
CON__Q9TTE1			653590	359660	289010	223950	13005000	5731500	3232800	2812300	10998000	40753000	4342200	4821400	7	70.319	7
Q8CH72	E3 ubiquitin-protein ligase TRIM32	Trim32	1206500	1136700	1504200	1417500	1218400	1271600	1127100	1132000	1926700	1553500	1747700	2073600	7	70.281	8
P28659;Q9Z0H4	CUGBP Elav-like family member 1	Celf1	2870700	2786700	3594300	3400400	2923500	2975800	2309900	2470500	3537900	3111100	2769000	3788100	10	70.14	14
Q91VA6	Polymerase delta-interacting protein 2	Poldip2	2725900	2301300	3439500	3143900	3430600	3282900	2715300	3001600	4754700	3983300	4089200	5041800	6	70.067	11
Q99M28	RNA-binding protein with serine-rich domain 1	Rnps1	3443500	2925200	4317400	3795100	5288500	5114500	5235100	5733000	6247500	5097800	6183500	7486400	6	70.038	8
Q80X41	Serine/threonine-protein kinase VRK1	Vrk1	1383000	1493600	1899600	1847600	2172500	2095000	2056100	1951000	1282500	1021600	963350	1476700	8	69.984	11
Q6ZPZ3	Zinc finger CCCH domain-containing protein 4	Zc3h4	912860	588610	1157900	934690	935210	862570	1031000	1028500	698250	653610	912960	1214000	8	69.963	10
P56546	C-terminal-binding protein 2	Ctbp2	5099900	4290800	6922900	5902800	6677300	6074100	5498300	5943700	6254100	6071000	5411600	7515600	11	69.841	12
P56959	RNA-binding protein FUS	Fus	9957000	7730300	12357000	11222000	22659000	14417000	13833000	14979000	7543500	6539900	5142600	8617500	9	69.4	22
Q8CCP0	Nuclear export mediator factor Nemf	Nemf	2308800	1724500	2585300	2415300	3288100	3022700	2959800	3015300	2763600	2265800	2487700	3195200	9	69.381	15
Q8K4L0	ATP-dependent RNA helicase DDX54	Ddx54	780450	709970	1070900	918960	410110	605210	479350	502160	1491500	1009500	1639300	1902400	7	69.357	10
CON__A2I7N0			1350600	698650	1001700	844590	9351800	6419200	5189200	4608900	9916500	46234000	7029800	8267800	9	69.325	15
Q9CQF3	Cleavage and polyadenylation specificity factor subunit 5	Nudt21	7287400	4813300	8273700	7186100	11781000	10198000	9163300	9495000	5841200	5681700	4732900	7143400	10	69.241	16
Q922V4	Pleiotropic regulator 1	Plrg1	848480	693950	878010	912680	1500000	1191400	956790	1015900	729140	640700	506020	817510	5	69.223	7
Q60716	Prolyl 4-hydroxylase subunit alpha-2	P4ha2	651570	739720	697950	815620	494330	741470	468550	617740	913290	1817400	1035100	1526600	6	69.215	8
P97760	DNA-directed RNA polymerase II subunit RPB3	Polr2c	1072400	755820	1396800	1225700	1059000	1153400	982900	1097500	1517400	1325700	1441600	1753700	3	69.2	5
Q3V1H1	Cytoskeleton-associated protein 2	Ckap2	343990	402640	460790	425620	997460	1224000	1291800	1329300	656870	665880	626540	773330	6	69.147	7
Q08288	Cell growth-regulating nucleolar protein	Lyar	2519800	2615900	3059600	2956900	4259800	4679600	4383200	4837900	2818600	2736700	3829000	5229100	9	69.142	14
O08917	Flotillin-1	Flot1	1042600	1257500	1300100	1258300	888130	1164300	998360	1112600	1215500	1403900	1001900	1425000	8	69.115	10
Q8VCT3	Aminopeptidase B	Rnpep	4789600	2531600	4876200	4037200	6404700	4847400	4777300	4506300	1672300	2761000	1396600	2656100	10	69.074	14
Q64324	Syntaxin-binding protein 2	Stxbp2	1040800	860280	1051100	1187800	1499000	1334800	1224400	1224600	631000	890940	543270	861210	7	69.007	7
O09110	Dual specificity mitogen-activated protein kinase kinase 3	Map2k3	1249400	1026100	1648600	1398800	2347900	2277700	2098200	2077700	2462900	2140800	2405800	2741300	10	68.948	14
Q9D0R4	Probable ATP-dependent RNA helicase DDX56	Ddx56	828800	841520	1303200	1114200	509340	650390	535700	586600	1557700	1169900	1901700	2182900	8	68.916	9
O09172	Glutamate--cysteine ligase regulatory subunit	Gclm	4738800	2756100	5348000	4711600	6684800	5804300	5107200	5043900	3051300	4221400	2953600	5011400	7	68.817	12
Q8R326	Paraspeckle component 1	Pspc1	3846800	2791900	4313900	4056900	7210400	6431500	6155700	6235900	2678500	3365600	2316300	3598800	10	68.765	14
Q8VE99	Coiled-coil domain-containing protein 115	Ccdc115	1048400	767580	1023400	965110	1610400	1471400	1780400	1720700	1105600	1085100	998450	1287400	7	68.719	9
CON__Q32PJ2			326920	229190	381500	289030	794640	700250	1357300	1355900	865840	5064600	1877400	2549300	10	68.668	12
Q9CQR6	Serine/threonine-protein phosphatase 6 catalytic subunit;Serine/threonine-protein phosphatase 6 catalytic subunit, N-terminally processed	Ppp6c	2824100	1883300	3122700	2995000	4649700	3976400	3565300	3374500	2678200	2639000	2149100	2958600	7	68.646	10
Q9JJA4	Ribosome biogenesis protein WDR12	Wdr12	3031100	2210100	3472400	3286900	5787700	5078200	4674700	4812200	4202400	3456700	3993900	4967100	9	68.638	13
Q8VC30	Bifunctional ATP-dependent dihydroxyacetone kinase/FAD-AMP lyase (cyclizing);ATP-dependent dihydroxyacetone kinase;FAD-AMP lyase (cyclizing)	Dak	1475000	936180	1874200	1523900	1633900	1390300	1367200	1216300	734030	935530	612580	808500	7	68.61	9
Q8R1X6	Spartin	Spg20	2087100	1523900	2423100	2495200	1788100	1682400	1573000	1694700	1588100	1788200	1455600	2156400	11	68.596	12
P49722	Proteasome subunit alpha type-2	Psma2	5829000	3265400	6310400	5217700	9711200	7089700	6905100	6511300	2701000	5194900	1849800	3591700	9	68.567	18
Q61205	Platelet-activating factor acetylhydrolase IB subunit gamma	Pafah1b3	4704900	3116800	4622500	4459800	6791000	6278400	4587700	5219800	1878500	3249600	1185400	2580700	6	68.518	13
Q91WM3	U3 small nucleolar RNA-interacting protein 2	Rrp9	1781900	1708900	2232700	2138800	2969000	2745500	2916900	3032800	1991600	1994300	2374100	2877000	9	68.516	12
Q80UK8	Integrator complex subunit 2	Ints2	624120	529640	776080	683710	956720	964050	894680	937140	1017000	889670	948760	1125500	8	68.503	9
Q8C6G8	WD repeat-containing protein 26	Wdr26	1378500	901410	1410100	1311800	2194200	1859800	1530300	1626600	1615600	1522000	1218600	1706200	7	68.463	9
O35887	Calumenin	Calu	7385400	5062000	8726900	8283100	12195000	11036000	11456000	13160000	6879900	16528000	8243400	11936000	11	68.382	12
Q99LJ0	CTTNBP2 N-terminal-like protein	Cttnbp2nl	1805400	1300300	1707700	1812200	1689100	1503000	1495100	1551200	1448400	1761000	1580800	2062700	10	68.377	12
O70252	Heme oxygenase 2	Hmox2	2585800	2866600	3670700	2901300	2732400	3753100	3672300	3828600	4471600	3092900	4248100	5171500	6	68.364	8
Q99PG2	Opioid growth factor receptor	Ogfr	554890	390340	612330	652720	957140	856390	871480	936610	668500	673850	577530	748130	7	68.307	10
Q9EPL9	Peroxisomal acyl-coenzyme A oxidase 3	Acox3	85594	83125	107710	103870	108270	151020	120090	133930	108600	121030	86765	108550	2	68.218	2
Q8BX70	Vacuolar protein sorting-associated protein 13C	Vps13c	1550000	1033900	1764200	1765700	2167500	1942600	1637800	1631600	1946800	1723700	1795300	2021400	9	68.159	11
Q8R146	Acylamino-acid-releasing enzyme	Apeh	4243100	2307600	4250500	3835500	5682000	4363900	4239900	4329400	1305400	2408800	1065500	2130900	9	68.152	15
P70699	Lysosomal alpha-glucosidase	Gaa	708360	579040	708030	678840	567230	671480	401780	467480	582060	729250	478440	700480	8	68.152	10
P70227;Q9Z329	Inositol 1,4,5-trisphosphate receptor type 3	Itpr3	1364700	2406500	2186300	2093300	944440	1727400	1174200	1262900	2124400	1941600	1721400	2260800	10	68.139	12
Q9D071	MMS19 nucleotide excision repair protein homolog	Mms19	908970	628330	1075000	984870	1313900	1183000	991830	1017800	1129200	941320	920780	1138800	10	68.129	14
Q99J99	3-mercaptopyruvate sulfurtransferase	Mpst	3527400	2166100	3649300	3282000	3681300	3030800	3077800	2737700	1996700	1733500	2012500	2501100	9	68.055	10
Q52KI8	Serine/arginine repetitive matrix protein 1	Srrm1	2365400	2012000	3059000	2416000	3913100	4047300	3814300	4613500	3343600	2946500	3882600	4944000	10	68.004	17
Q8CHW4	Translation initiation factor eIF-2B subunit epsilon	Eif2b5	1057600	744400	1197700	1062100	2039800	1595100	1378600	1369500	1040200	931140	830560	1179600	8	67.958	10
Q6NSR8	Probable aminopeptidase NPEPL1	Npepl1	829720	455700	999200	809540	1122800	783440	865270	846490	295480	477600	245650	448470	6	67.905	10
Q8BWQ6	UPF0505 protein C16orf62 homolog		1903800	1328200	1969000	1964200	2855800	2723500	2078700	2029500	1976100	1916400	1462300	1877900	5	67.887	11
Q9JKB3;Q9Z2C8	Y-box-binding protein 3	Ybx3	1365700	1016300	1938500	1736800	203060	264730	137650	173790	741330	407250	519070	1065800	6	67.824	7
P47758	Signal recognition particle receptor subunit beta	Srprb	2032300	3329900	3493100	3198300	2950900	5034400	4666100	4865500	5657000	4238700	5205000	5979700	6	67.819	12
A2ABV5	Mediator of RNA polymerase II transcription subunit 14	Med14	910290	858390	1113300	1073700	1491100	1403500	1416500	1315300	1510800	1368300	1502700	1868300	8	67.764	10
P83741;Q80UE6	Serine/threonine-protein kinase WNK1	Wnk1	2889400	1875400	2978600	2896500	3626600	2808900	2596300	2520500	2657000	2513200	2322100	3207700	10	67.733	12
Q9CQA5	Mediator of RNA polymerase II transcription subunit 4	Med4	369120	331550	464550	455620	759540	677370	615500	632750	800360	687580	738460	869430	5	67.696	8
Q9JKV1	Proteasomal ubiquitin receptor ADRM1	Adrm1	6368100	4588600	7817300	6862600	10024000	7578800	7830200	7555300	5525200	5313900	6166200	8674300	8	67.671	13
Q8BWM0	Prostaglandin E synthase 2;Prostaglandin E synthase 2 truncated form	Ptges2	290740	324200	402150	355320	426390	494100	452260	431570	283620	247900	205360	276510	3	67.669	4
Q8BH58	TIP41-like protein	Tiprl	1496700	882600	1606600	1486700	3015900	2196900	2154800	2226800	627010	972420	500340	1075900	5	67.624	9
Q8BMP6	Golgi resident protein GCP60	Acbd3	726470	784980	1035000	938710	1082000	1205400	1113600	1195200	1146500	1119300	773570	1062100	8	67.614	10
Q8BJZ4	28S ribosomal protein S35, mitochondrial	Mrps35	1218800	1521600	1728500	1652100	1600800	2054800	1898000	2095600	2240300	1859200	2087900	2507800	4	67.561	8
Q99KG3	RNA-binding protein 10	Rbm10	1206900	1008300	1660800	1390100	1066500	1160000	1200800	1239900	1361500	1162100	1180200	1607800	4	67.466	6
O09106	Histone deacetylase 1	Hdac1	1463800	1473800	1737600	1810100	2869600	2556200	1933700	1996600	2325800	2132000	1632800	2227000	7	67.427	16
P62307	Small nuclear ribonucleoprotein F	Snrpf	2252200	1522100	2216100	2112100	2238500	1889300	1985300	1905800	711480	815300	740430	1149200	5	67.409	20
Q8BKX6	Serine/threonine-protein kinase SMG1	Smg1	1743100	1754800	1666600	1807900	2370400	2346200	1555900	1745400	1699200	2057000	982640	1690900	6	67.385	7
Q8BKE6	Cytochrome P450 20A1	Cyp20a1	2323900	3251100	3588600	3138400	3200000	4621300	4352300	4373700	4622600	3501700	4302900	5049000	9	67.334	12
Q61733	28S ribosomal protein S31, mitochondrial	Mrps31	1594700	1921100	2483100	2216300	2142200	2946800	2976000	3113100	3078500	2529700	2918000	3795800	8	67.261	14
P54731	FAS-associated factor 1	Faf1	2117900	1479000	2257100	2246100	2827600	2472100	1854300	2062600	1285200	1722200	1101700	1876400	7	67.207	14
Q7TQK5	Coiled-coil domain-containing protein 93	Ccdc93	2682800	2565300	3678900	3372100	3866100	4201700	3663100	4061600	4101400	3494600	3478200	4353900	7	67.156	8
Q3U2P1	Protein transport protein Sec24A	Sec24a	1701200	1099700	1860800	1729300	2436300	2059300	1888000	1883900	901110	1312600	889570	1416000	7	67.116	12
Q6PAC3	DDB1- and CUL4-associated factor 13	Dcaf13	2000600	2211100	3161700	2728400	1450100	2074700	1446900	1607400	4923800	3763100	5182100	6086000	9	67.053	10
Q9Z1N5	Spliceosome RNA helicase Ddx39b	Ddx39b	14108000	8594000	15072000	13808000	22546000	16693000	14837000	14001000	5113200	7969100	3782500	7213600	17	67.003	33
Q09XV5	Chromodomain-helicase-DNA-binding protein 8	Chd8	790030	785530	1100100	994710	849240	884570	822170	801000	1330500	1027700	1214700	1421300	9	66.998	8
Q8BWW4	La-related protein 4	Larp4	2231800	1980500	3085700	2867200	3307900	3211700	3418500	3543800	4177800	3099700	4125500	5186200	8	66.995	16
Q9JHI5	Isovaleryl-CoA dehydrogenase, mitochondrial	Ivd	3010200	2503300	2701300	2914200	3728300	4009100	3434900	3741600	3105600	4397700	2774900	4192900	9	66.989	11
O88448	Kinesin light chain 2	Klc2	4491400	3112000	4945900	4627100	5294900	4884700	4081400	4335900	4724400	6508700	4388200	6073200	11	66.972	16
P33610	DNA primase large subunit	Prim2	3354600	2294300	3563700	3483000	4815500	3859700	3166300	3197800	1824100	2240700	1575500	2266500	9	66.97	12
Q8K1N2	Pleckstrin homology-like domain family B member 2	Phldb2	847010	610280	971410	890970	1232800	1005400	939700	925370	802980	966170	837510	1022200	10	66.871	10
Q9R1P1	Proteasome subunit beta type-3	Psmb3	4770100	2743700	4771000	4536700	11002000	6456000	5516300	5333300	2017600	4008700	1141400	2441500	8	66.836	15
Q99K74	Mediator of RNA polymerase II transcription subunit 24	Med24	1009300	821020	1162900	1098400	1403500	1384100	1302400	1306800	1499700	1342200	1409700	1615700	6	66.815	11
P68037	Ubiquitin-conjugating enzyme E2 L3	Ube2l3	7905200	4455800	8417400	7311200	14811000	9936700	8152100	9035500	3135900	5028500	2018300	4597100	7	66.766	12
Q4KML4	Costars family protein ABRACL	Abracl	5114600	3859700	5046400	5237500	12951000	9052000	6090400	6517100	2676900	4166200	1181700	3087600	3	66.746	13
P41105	60S ribosomal protein L28	Rpl28	22731000	18059000	31055000	26662000	26279000	27931000	23126000	26523000	27675000	20283000	24945000	33781000	8	66.738	19
Q99M87	DnaJ homolog subfamily A member 3, mitochondrial	Dnaja3	673360	888960	1059200	950900	771990	981450	885500	931000	1373400	1145200	1171900	1507500	8	66.682	8
P20108	Thioredoxin-dependent peroxide reductase, mitochondrial	Prdx3	6715500	4394600	6602400	6413000	14671000	9009300	8685100	9427300	9640500	9244300	6943600	8480000	6	66.636	16
E9Q6J5		Bod1l	473720	353430	517030	499720	595890	472640	601170	569680	348970	411830	453940	568810	7	66.532	9
Q5U4D9	THO complex subunit 6 homolog	Thoc6	542850	388880	555840	552270	835680	680320	706700	727460	682430	612160	653150	752430	7	66.512	11
P62965;P22935	Cellular retinoic acid-binding protein 1	Crabp1	13727000	8386400	17420000	18417000	13321000	12298000	11748000	14846000	3674500	6901700	3459900	8058100	8	66.498	19
Q8BHK9	DNA excision repair protein ERCC-6-like	Ercc6l	2222600	1694600	2473500	2345500	3348100	3168400	2874000	2790200	2245200	2062800	1983900	2683700	9	66.482	12
Q9Z0P5	Twinfilin-2	Twf2	858990	535130	826190	732780	1470600	1174400	960780	914540	288060	571760	224120	503030	7	66.468	6
Q9Z127	Large neutral amino acids transporter small subunit 1	Slc7a5	429740	463150	668520	583040	597220	579420	549590	586320	577170	550480	631240	737880	4	66.441	6
Q9EQI8	39S ribosomal protein L46, mitochondrial	Mrpl46	1535200	1762500	2303200	2063400	2316500	2711900	2586600	2483200	2906300	2461700	2335500	2917200	8	66.419	13
Q3U821		Wdr75	1358500	1201100	1626800	1537300	2337800	2135500	2073500	2158600	2857800	2259500	2657000	3157600	9	66.38	16
P61082	NEDD8-conjugating enzyme Ubc12	Ube2m	5884100	3381500	6066400	5562500	7878400	5898900	4760700	4818500	2112800	3133600	1560100	3300000	7	66.378	12
Q9R0U0	Serine/arginine-rich splicing factor 10	Srsf10	1159300	1119100	1355900	1262800	1333500	1540600	1733700	1814400	1255700	1178300	1499600	1888400	9	66.347	10
Q8BWT1	3-ketoacyl-CoA thiolase, mitochondrial	Acaa2	1112500	1157500	1464500	1421700	1839800	1916800	1714500	1754400	1525300	1702600	1280000	1811600	8	66.334	9
Q80X85	28S ribosomal protein S7, mitochondrial	Mrps7	1816800	2452800	3034700	2655700	2489500	3764600	3206900	3566800	3326100	2111600	2983500	3901500	6	66.323	8
E9Q3L2		Pi4ka	812970	841350	947170	947590	808370	956550	757610	728160	954370	1032900	808070	1199200	9	66.319	13
Q99ME2	WD repeat-containing protein 6	Wdr6	1431100	1203800	1568000	1568600	2437600	2331500	1806100	1752900	1897800	1843600	1492900	1991500	10	66.264	11
Q8C129	Leucyl-cystinyl aminopeptidase	Lnpep	1249600	1606500	1537000	1450600	1607400	1889300	1440000	1507700	2010300	1832400	1677700	2108400	8	66.248	11
O70293;Q8VEB1	G protein-coupled receptor kinase 6	Grk6	164340	193380	212870	198030	172980	219930	204260	210240	253290	250540	274900	338650	4	66.219	4
Q6PGH1	Protein BUD31 homolog	Bud31	1045200	774990	1109900	1045500	906680	886760	775210	814250	513780	693700	456110	787010	7	66.143	9
Q80U63	Mitofusin-2	Mfn2	270570	441320	359440	407700	406160	620650	473840	543370	629430	600660	523100	716800	7	66.036	6
Q9D358	Low molecular weight phosphotyrosine protein phosphatase	Acp1	3566500	2035600	3652100	3306500	6643600	5035400	4274000	4471800	2096600	3711000	1523600	2623700	7	65.936	32
Q9WU56	tRNA pseudouridine synthase A, mitochondrial	Pus1	694820	549950	645140	640500	907280	778140	746090	670320	594800	681390	495460	711430	8	65.904	9
Q99PP7	E3 ubiquitin-protein ligase TRIM33	Trim33	4335800	2864700	5091700	4476300	5373900	4684500	4402300	4363400	4341800	4419700	4101200	5477200	9	65.81	11
Q9Z108;Q8CJ67	Double-stranded RNA-binding protein Staufen homolog 1	Stau1	3954300	3705900	5469800	4871200	5454400	5250900	5663000	5636500	6957300	4515600	6639400	8339500	9	65.734	15
Q9D706	RNA polymerase II-associated protein 3	Rpap3	3444400	2383000	3876100	3634800	4923700	4069700	3826200	3837100	3753200	2837700	3395800	4574100	9	65.71	11
Q811U4	Mitofusin-1	Mfn1	1742500	2634900	3012800	2762700	2455500	3866300	3676500	3643100	4716000	3560600	4494300	5068700	10	65.684	11
Q99LR1	Monoacylglycerol lipase ABHD12	Abhd12	440950	591340	642650	650720	725620	1035000	854460	939480	1030500	864120	790870	1062600	5	65.677	8
P50295	Arylamine N-acetyltransferase 2	Nat2	385820	254680	371260	343540	455140	439440	326780	356190	164280	228960	133950	207330	3	65.667	4
Q8K1X1	WD repeat-containing protein 11	Wdr11	2340500	1756600	2918100	2576600	2791500	2795100	2318400	2328900	2296100	2325900	1790900	2494700	8	65.563	11
Q8BG51	Mitochondrial Rho GTPase 1	Rhot1	1810600	2959000	3092700	2750600	2562700	3853800	3473900	3558100	4115600	3155500	3596300	4379300	8	65.521	14
Q6ZPR5	Sphingomyelin phosphodiesterase 4	Smpd4	394870	600630	622790	569010	780130	1365300	1108500	1178700	1016200	800430	755840	959270	7	65.516	7
Q9JII5	DAZ-associated protein 1	Dazap1	2064400	1510000	2366700	2053100	2768300	2287600	2025600	2162300	1316500	1356300	1018500	1559100	6	65.501	9
Q6PCM2;Q8BND4	Integrator complex subunit 6	Ints6	486950	438570	674500	560790	653660	752410	727500	755790	742950	640720	726330	904140	5	65.475	5
Q60790;P58069	Ras GTPase-activating protein 3	Rasa3	1724900	1946000	1818500	1989900	1915800	2381800	1793500	2086600	2267900	2515600	2290900	3217800	10	65.432	13
P18155	Bifunctional methylenetetrahydrofolate dehydrogenase/cyclohydrolase, mitochondrial;NAD-dependent methylenetetrahydrofolate dehydrogenase;Methenyltetrahydrofolate cyclohydrolase	Mthfd2	2277500	1965400	2727500	2683200	2238900	2303700	1853000	2151700	3156800	5107700	3620700	4581100	8	65.383	15
P45591	Cofilin-2	Cfl2	3342700	1876200	3211900	2988300	3812500	3152300	2760300	2940400	1182000	4043300	957710	1835600	7	65.382	8
Q3TX08	tRNA (guanine(26)-N(2))-dimethyltransferase	Trmt1	1406500	880410	1581000	1418000	2942700	2318900	2424600	2381300	998050	1063200	928360	1437900	8	65.364	11
P43006	Excitatory amino acid transporter 2	Slc1a2	17295	1288.4	694490	0	153	723890	1513200	333130	5809.3	1390000	1494.2	2329100	2	65.308	3
Q63918	Serum deprivation-response protein	Sdpr	7380500	6636500	7524500	8762800	5635700	6018300	5028400	6807200	5665400	5867900	5493700	8041900	9	65.237	14
Q62384	Zinc finger protein ZPR1	Zpr1	3787100	2171500	3812000	3540400	5418700	4144800	4128000	3948200	1183700	2107000	1134300	2438500	9	65.158	15
A2AGH6;Q8BQM9	Mediator of RNA polymerase II transcription subunit 12	Med12	331090	293970	398110	401490	553550	495320	484270	480390	510620	636300	543360	622540	7	65.124	7
Q99LS3	Phosphoserine phosphatase	Psph	8285800	4875400	8295200	7959700	11203000	9054000	7186100	7807700	2552400	5620000	1857000	4078700	8	65.096	24
Q9CVB6	Actin-related protein 2/3 complex subunit 2	Arpc2	19476000	11489000	18794000	18158000	31435000	25517000	20395000	21365000	6418900	12831000	5412500	12541000	10	65.093	23
Q99MS7	EH domain-binding protein 1-like protein 1	Ehbp1l1	1256800	1006300	1370900	1511300	1347000	1317000	972260	1085600	1629000	1699500	1392400	1762700	9	65.092	9
P14131	40S ribosomal protein S16	Rps16	12404000	11105000	17710000	14945000	14133000	15403000	12510000	13871000	20513000	14693000	16875000	22039000	9	65.059	22
Q6NZQ2		Ddx31	1718700	1456600	2246000	2105600	1964500	2265400	2133600	2214100	3445700	2414200	3627100	4218700	9	64.831	10
Q9D8X5	CCR4-NOT transcription complex subunit 8	Cnot8	496980	402300	636870	633620	375320	402290	272160	266260	852930	696470	815410	910350	3	64.789	5
Q9CX00	IST1 homolog	Ist1	5144900	3709100	5401200	5176500	8256200	7273400	6283100	6317900	3209700	5017300	3022400	5044400	8	64.767	14
Q9Z0E0	Neurochondrin	Ncdn	1416400	1038200	1907400	1534000	1995400	2071200	1856400	1641900	1830600	2070100	1741300	2790200	9	64.742	13
P97313	DNA-dependent protein kinase catalytic subunit	Prkdc	706690	662720	977280	909530	2793700	987990	796560	743540	1600500	3403900	833710	913960	9	64.732	9
Q8R323	Replication factor C subunit 3	Rfc3	1387100	1315800	2093700	1833900	2496500	2750200	2746000	2856900	2583200	2178700	2313600	2934000	7	64.712	11
Q7TPD0	Integrator complex subunit 3	Ints3	2142100	1615100	2646700	2410000	3988800	3547300	3184000	3241300	3487900	2917700	3009600	3831600	10	64.688	12
Q8R502;Q80WG5	Volume-regulated anion channel subunit LRRC8C	Lrrc8c	863640	1292400	1216000	1247100	1486000	1646600	1352300	1546700	2162700	1588000	1779700	2269900	6	64.656	7
Q8BYL4	Tyrosine--tRNA ligase, mitochondrial	Yars2	1190500	1017200	1431000	1267200	1759100	1668200	1679200	1709100	2028000	1940000	2233300	2453900	8	64.615	10
Q9CZM2	60S ribosomal protein L15	Rpl15	9288600	7463900	12541000	10774000	10799000	11598000	10620000	11324000	12543000	10058000	12884000	15466000	9	64.588	21
Q922H1	Protein arginine N-methyltransferase 3	Prmt3	4593900	2869900	4810300	4172800	6668800	5066500	4430600	4581500	2904800	2959100	2542700	3901400	7	64.535	10
Q5NC05	Transcription termination factor 2	Ttf2	696270	592680	768270	766930	1043400	1046500	1037300	972150	827240	820230	832100	1051100	9	64.487	9
Q497V5	S1 RNA-binding domain-containing protein 1	Srbd1	949550	1005200	1400000	1213000	1691700	2068200	1855500	1866800	1646600	1625800	1329600	1781800	7	64.451	10
Q8BK35		Gltscr2	2209900	1828300	3430800	2857000	1265800	1163300	1002500	1102600	2115700	1189100	4354300	5143400	7	64.421	7
Q921C5	Protein bicaudal D homolog 2	Bicd2	1799400	1191800	1883300	1883400	1955500	1654800	1309200	1471100	1220000	1513400	1046000	1594100	7	64.415	7
Q3UE37	Ubiquitin-conjugating enzyme E2 Z	Ube2z	3041400	2001200	3088400	3023600	4711700	4157500	3959800	3617700	1208900	1666500	1076100	2064800	8	64.302	13
Q61183;Q9WVP6	Poly(A) polymerase alpha	Papola	1243500	779400	1253600	1247900	2020000	1351900	1069600	1075700	677890	827230	479530	899060	6	64.296	7
O89001	Carboxypeptidase D	Cpd	1114900	1403200	1798700	1447800	1862600	2371500	2205700	2379900	2478700	2351900	2573600	2931100	10	64.264	12
Q9Z0S1	3(2),5-bisphosphate nucleotidase 1	Bpnt1	3396200	1933500	3382700	3125000	5550000	4153800	3574400	3661200	1128100	2306100	945270	2269400	8	64.117	12
Q6A0A9	Constitutive coactivator of PPAR-gamma-like protein 1	FAM120A	4279600	3725700	5348400	5293600	3893500	4587200	3913300	4263000	4813100	5021400	5049000	6492300	8	64.101	13
Q7TQI3	Ubiquitin thioesterase OTUB1	Otub1	3899800	2702800	4255600	4378700	8134400	5956100	4572400	4636000	2049100	2991800	1348200	2826700	8	64.063	17
Q8K1N4	Spermatogenesis-associated serine-rich protein 2	Spats2	915560	743670	1075900	952070	919710	1118800	894590	972500	1147600	953540	1051900	1386600	5	64.005	7
O70493	Sorting nexin-12	Snx12	8095600	5079800	8200800	8112500	12061000	9789600	9182200	9233900	3181400	6252800	2754100	5511200	10	63.984	16
Q9EQ28	DNA polymerase delta subunit 3	Pold3	1247400	1004400	1593800	1409600	1365000	1249000	1284100	1212700	1268900	1206500	1332200	1554500	7	63.899	10
Q8BHX1	HAUS augmin-like complex subunit 1	Haus1	672490	384780	735980	645560	847700	638820	599760	651180	789260	994240	697950	993930	9	63.873	9
Q8BTW3	Exosome complex component MTR3	Exosc6	569550	333320	635410	553240	932940	666690	662040	680390	613770	563470	575900	793440	6	63.821	8
Q3TPX4	Exocyst complex component 5	Exoc5	1521000	1115200	1686700	1608100	1987500	1825300	1499800	1560700	1660600	1646400	1363700	1903200	9	63.813	11
Q91YN5	UDP-N-acetylhexosamine pyrophosphorylase;UDP-N-acetylgalactosamine pyrophosphorylase;UDP-N-acetylglucosamine pyrophosphorylase	Uap1	2019400	1156400	1986800	1721700	3188300	2363700	2039100	1909500	736080	1281000	658760	1250500	9	63.789	12
Q64133	Amine oxidase [flavin-containing] A	Maoa	2212100	3463800	3579300	3307700	3332600	5310800	5017600	5107000	4609500	4029000	4219500	5187200	10	63.713	13
P61087	Ubiquitin-conjugating enzyme E2 K	Ube2k	3301300	1845200	3181400	2928500	4675700	3512800	2769300	2925000	972370	1753900	724590	1774500	8	63.657	15
P58044	Isopentenyl-diphosphate Delta-isomerase 1	Idi1	7479100	5762600	8155700	8859800	9712700	6802500	4803600	4673000	3835900	4440400	2871500	4624200	6	63.611	10
Q80TH2;Q80TE7	Protein LAP2	Erbb2ip	1177000	1176200	1622000	1405700	784340	921860	756880	699560	1464400	1289800	1550800	1759500	7	63.458	11
Q3U0V2	Tumor necrosis factor receptor type 1-associated DEATH domain protein	Tradd	958930	586070	1010600	880500	1170400	1084300	907060	953210	930560	911700	727300	938530	4	63.428	9
Q8BVI4	Dihydropteridine reductase	Qdpr	6271800	3690700	5575800	5148200	9165200	7939500	5582500	6381000	2095300	4371700	1539100	3811200	6	63.416	15
Q9DC40	Telomere length regulation protein TEL2 homolog	Telo2	764260	538690	930690	840450	819080	837020	728290	743160	1014000	894670	987280	1109100	6	63.323	10
Q99J09	Methylosome protein 50	Wdr77	1348900	828980	1532500	1349400	2593800	1979100	1909300	1872200	1168500	1474600	1102000	1524200	4	63.298	7
Q91YP2	Neurolysin, mitochondrial	Nln	2391000	1438700	2395100	2109700	3448500	2469700	2455800	2152000	1733900	2465000	1572500	2172200	8	63.277	13
O88587	Catechol O-methyltransferase	Comt	1213300	1140700	1479300	1280400	1680900	1745200	1467400	1546700	1185200	1249400	986260	1494100	3	63.244	4
Q9JJ11	Transforming acidic coiled-coil-containing protein 3	Tacc3	1898200	1289800	2050700	1922400	1919800	1931100	1373500	1625200	1772500	2311300	1758800	3041400	7	63.199	7
Q6P549;Q9ES52	Phosphatidylinositol 3,4,5-trisphosphate 5-phosphatase 2	Inppl1	2096400	1521800	2122000	2135900	4532200	3301600	2920500	2749800	2839300	2466600	2034600	2705900	11	63.165	13
P47941	Crk-like protein	Crkl	3498400	2098300	3793600	3418100	4429900	3556000	3601300	3494900	1620900	2599200	1475900	2588200	9	63.151	11
Q8BH43	Wiskott-Aldrich syndrome protein family member 2	Wasf2	994190	720370	1155500	997520	1036100	963780	921870	967620	602580	805300	713020	957270	6	63.144	7
P62141	Serine/threonine-protein phosphatase PP1-beta catalytic subunit	Ppp1cb	1015200	795990	1197300	1072100	1316600	1201200	1273900	1201900	791540	926120	794640	1163300	13	63.113	7
P54729	NEDD8 ultimate buster 1	Nub1	1550300	1023500	1741500	1589600	1904300	1739300	1390400	1478400	1181900	1272400	976490	1410400	6	63.099	7
Q6ZPY7	Lysine-specific demethylase 3B	Kdm3b	1260500	840740	1464900	1319000	1545600	1297800	1167400	1192600	1360900	1143200	1166700	1533800	8	63.094	11
E9PZJ8	Activating signal cointegrator 1 complex subunit 3	Ascc3	674010	624080	818960	801050	848340	878270	717900	723770	990620	883180	829200	1030400	9	63.092	10
Q9CZY3	Ubiquitin-conjugating enzyme E2 variant 1	Ube2v1	8164600	4586300	9210800	7613500	14276000	10757000	9149200	9468400	3950000	5441900	2957900	6045500	9	63.021	18
Q8C863;Q8BZZ3	E3 ubiquitin-protein ligase Itchy	Itch	412910	371340	517010	500210	535830	496880	467820	414520	422300	426310	381970	539850	5	62.985	7
Q91VN6	Probable ATP-dependent RNA helicase DDX41	Ddx41	2592200	2367800	3427000	3082100	4008300	4176800	4576000	4312500	4329500	3325600	4145000	4970400	8	62.908	13
Q9D2N9	Vacuolar protein sorting-associated protein 33A	Vps33a	613010	482260	687640	638300	791930	837240	704350	785440	595940	618120	590440	811850	5	62.847	6
Q9Z179	SHC SH2 domain-binding protein 1	Shcbp1	1277500	1106300	1409100	1538000	3853500	3851000	3818200	3810500	2019100	1996700	1969500	2682600	6	62.845	11
Q91YU8	Suppressor of SWI4 1 homolog	Ppan	1163800	929550	1543600	1327600	1143800	1151200	1132200	1173100	1373600	1452100	2194500	2561700	8	62.832	13
O09167	60S ribosomal protein L21	Rpl21	8708500	7837200	13241000	11031000	10192000	11748000	11861000	12196000	12500000	10005000	12932000	16155000	10	62.825	21
Q8BYY4	Tetratricopeptide repeat protein 39B	Ttc39b	226380	204720	270710	295910	354850	340210	263700	256580	216310	294190	168800	243650	5	62.812	5
O88532	Zinc finger RNA-binding protein	Zfr	1628700	1174400	1831600	1702200	2140400	1925900	1753700	1881000	2083000	1727800	1907600	2486400	10	62.704	10
P35278	Ras-related protein Rab-5C	Rab5c	4369500	5670900	5928400	5252900	4823800	6529200	5739500	5782700	5068600	4655400	3976900	5468900	6	62.695	8
P11352	Glutathione peroxidase 1	Gpx1	806430	556480	998210	932580	3482100	2951600	3544400	3762300	796840	1197000	954860	1857800	7	62.688	9
Q8BNU0	Armadillo repeat-containing protein 6	Armc6	733420	477860	879020	771950	1421400	1219100	1225300	1172900	1025100	901970	957240	1167400	8	62.636	10
Q91VY9	Zinc finger protein 622	Znf622	3286100	2680600	3997100	3669800	5955100	5922500	5847200	6002300	4499300	3634300	4751000	6262400	9	62.591	11
Q80TE0	RNA polymerase II-associated protein 1	Rpap1	632830	425280	642830	663260	977490	808830	727200	714820	648750	631040	521720	728180	7	62.529	11
Q8VCD5	Mediator of RNA polymerase II transcription subunit 17	Med17	1318500	1187600	1556800	1482700	2159300	2119000	1979600	2052700	2062700	2004800	2003400	2495300	9	62.435	11
Q7TPW1	Nexilin	Nexn	2873400	1854300	2898600	2857100	2913100	2214400	2249500	2479300	2817700	2922000	2826600	3635700	10	62.366	11
Q62388	Serine-protein kinase ATM	Atm	905410	818820	1178300	1183500	1623200	1625900	1417000	1441400	1473700	1337200	1410400	1676900	9	62.364	10
Q8BZX4	Splicing regulatory glutamine/lysine-rich protein 1	Srek1	790080	667960	994710	763510	1260200	1254300	1240300	1323200	1176000	933170	1290200	1403300	7	62.286	9
Q8K3Z9	Nuclear envelope pore membrane protein POM 121	Pom121	503520	570780	804210	701220	572680	690600	764300	799190	1208100	897270	1195500	1317900	8	62.235	9
Q148V7	LisH domain and HEAT repeat-containing protein KIAA1468	Kiaa1468	530940	371880	609850	595280	618900	616100	520620	501890	452150	504040	358700	516250	5	62.126	8
Q923K4	tRNA modification GTPase GTPBP3, mitochondrial	Gtpbp3	657830	675310	935900	772920	922190	1050900	1030400	1106000	1199500	900980	1107000	1244300	6	62.103	10
P62911;P17932	60S ribosomal protein L32	Rpl32	8197500	6985700	10622000	9745300	13493000	11525000	8384700	9632800	15649000	10730000	7796300	11723000	9	62.009	19
Q6WKZ8	E3 ubiquitin-protein ligase UBR2	Ubr2	252390	188560	266460	291870	232920	210770	172190	173610	240660	271090	232200	301660	4	61.914	5
Q91X20	Set1/Ash2 histone methyltransferase complex subunit ASH2	Ash2l	1926100	1561500	1986000	1957400	3188100	3068900	2713200	3002900	1662300	1912600	1491700	2199600	8	61.884	9
O70492	Sorting nexin-3	Snx3	1409700	945550	1504900	1450500	1897300	1697600	1531200	1568900	688890	946420	557430	1088000	6	61.859	6
Q8C1D8	Protein IWS1 homolog	Iws1	1696200	1113500	1808300	1619300	2079200	1786800	1682100	1718800	1315900	1251100	1223800	1694700	9	61.698	12
Q6KCD5	Nipped-B-like protein	Nipbl	486800	540950	652700	640060	586080	711170	620030	589470	790710	651930	669100	877810	7	61.672	8
Q9D287	Pre-mRNA-splicing factor SPF27	Bcas2	1713900	1661300	2063100	2247400	3574500	2720300	2286100	2499600	3626500	2298200	3031500	3300400	7	61.619	11
Q9CZX9	ER membrane protein complex subunit 4	Emc4	1002300	1643900	1811500	1518000	1676400	2878500	2822000	2877900	2711900	1948100	2549600	2890100	6	61.614	9
Q6ZPU9	KIF1-binding protein	Kbp	504620	363370	549750	525340	716280	628010	562430	569870	342380	454030	300700	484840	7	61.604	9
Q91WR3	Activating signal cointegrator 1 complex subunit 2	Ascc2	463940	426810	614270	559910	540630	536040	494210	522490	599410	528380	561950	759950	7	61.552	7
P97465	Docking protein 1	Dok1	361860	350720	425430	403830	262100	319580	269460	292910	318360	347140	301540	385420	4	61.539	4
Q80UU9	Membrane-associated progesterone receptor component 2	Pgrmc2	983610	1179500	1468900	1263400	1557000	1919800	1699400	1964000	2144700	1419500	1671800	2044500	7	61.531	11
P70188	Kinesin-associated protein 3	Kifap3	264690	205120	347220	280570	240750	250870	214660	226420	379030	415460	351790	453560	3	61.521	4
P47791	Glutathione reductase, mitochondrial	Gsr	5001100	3236000	4754800	4905900	6809900	5673600	4876800	5004200	2233800	4624900	2051100	3777300	8	61.483	12
O88441	Metaxin-2	Mtx2	638070	959010	1045600	963140	1001400	1449600	1380200	1410800	1191000	974260	910230	1216300	5	61.395	6
Q8K3H0;Q8K3G9	DCC-interacting protein 13-alpha	Appl1	766680	520710	842270	770680	1089700	837570	819450	746590	586300	943090	534560	805010	6	61.393	6
Q9ES28	Rho guanine nucleotide exchange factor 7	Arhgef7	440540	363820	497390	463000	410810	458580	287480	298290	571080	998940	459310	632040	7	61.352	8
P19182	Interferon-related developmental regulator 1	Ifrd1	4085900	3134600	5366500	4323900	4240900	4333400	3917200	4035400	3417600	3608500	3332500	4825900	9	61.345	17
P53996	Cellular nucleic acid-binding protein	Cnbp	10299000	4356700	6901700	6046900	22724000	9466700	7033200	6931600	4410900	7420100	4019000	6652400	8	61.316	11
P97477	Aurora kinase A	Aurka	689640	867070	886880	1022300	2459900	2908800	2395900	2549700	2369400	1986900	2212100	2580800	8	61.268	12
Q8VBT0	Thioredoxin-related transmembrane protein 1	Tmx1	405400	572820	658600	642620	709850	1017200	1284700	1308300	959310	801250	983860	1172300	5	61.202	7
Q9CZ42	ATP-dependent (S)-NAD(P)H-hydrate dehydratase	Carkd	3761800	3475100	4506800	4304700	5300000	5710700	5080800	5833100	4611900	4739200	4295600	5550700	9	61.189	12
Q9R0P6	Signal peptidase complex catalytic subunit SEC11A	Sec11a	5496500	7957500	8286900	7718100	8180800	13300000	12009000	12382000	12875000	9973700	11821000	13768000	6	61.174	14
P10518	Delta-aminolevulinic acid dehydratase	Alad	621330	374940	647880	575380	926530	805220	670410	707610	204640	443650	172190	418980	7	61.174	8
Q9R207	Nibrin	Nbn	845420	529260	923540	816530	1039700	896080	891810	868370	816570	977050	842390	1085900	8	61.156	9
Q91XD6	Vacuolar protein-sorting-associated protein 36	Vps36	833100	577930	875330	820600	1136700	994160	816900	835890	625460	717440	528750	781390	7	61.082	8
Q8CHY6	Transcriptional repressor p66 alpha	Gatad2a	553420	494920	630840	664770	981420	799490	659690	750610	661110	807840	605210	824970	7	61.067	8
P62858	40S ribosomal protein S28	Rps28	15156000	8696800	18353000	15487000	9927300	8380000	10393000	11489000	6661000	8516100	4442400	10535000	4	61.008	22
Q9CXY6	Interleukin enhancer-binding factor 2	Ilf2	6073600	4725900	7154000	6796100	8120400	7472900	7116000	6927600	4494000	3977100	4159500	6194300	8	60.968	19
P63001;P60764;Q05144	Ras-related C3 botulinum toxin substrate 1;Ras-related C3 botulinum toxin substrate 3	Rac1;Rac3	26775000	21491000	31134000	28414000	31948000	33988000	25789000	26265000	12496000	17834000	9990300	19157000	7	60.899	15
Q9DC33	High mobility group protein 20A	Hmg20a	358870	374780	501690	442900	364600	417040	429450	450370	421980	307600	399750	541460	4	60.885	5
Q62425	Cytochrome c oxidase subunit NDUFA4	Ndufa4	2622400	3484100	5223700	4029600	4976100	5762500	5959800	5425300	5465400	3520200	3394500	4875500	5	60.882	10
Q64008	Ras-related protein Rab-34	Rab34	2625900	1973200	2817600	2550000	4660500	3739000	3297200	3265000	3223500	2779100	2369600	3009500	9	60.873	12
P23780	Beta-galactosidase	Glb1	965350	600930	1042100	992860	1608600	1236200	966790	1169000	641360	940300	475790	823930	4	60.857	6
Q6ZPL9	ATP-dependent RNA helicase DDX55	Ddx55	340410	310600	422380	413160	215440	252990	204640	209650	507030	418240	458960	534580	4	60.83	6
Q9D2E2	Target of EGR1 protein 1	Toe1	759000	559910	834110	857790	1390400	1134600	887090	936630	991100	873100	686540	930490	8	60.763	10
P19783	Cytochrome c oxidase subunit 4 isoform 1, mitochondrial	Cox4i1	2239700	3745000	4723100	3771000	3988500	5608700	5973800	5743300	5952800	4173500	4756200	5580700	5	60.695	13
P51863	V-type proton ATPase subunit d 1	Atp6v0d1	2002400	1845700	2004600	2207300	3769400	3431300	2493700	2522700	3493600	2279400	2115400	2810400	8	60.662	11
Q9D8S4	Oligoribonuclease, mitochondrial	Rexo2	6106300	3619600	6756300	5643400	8781400	6526200	6745900	6607600	3657900	5554600	3672200	5738500	6	60.641	12
Q9CY57	Chromatin target of PRMT1 protein	Chtop	2395200	2002100	3411200	2849800	2637200	2753600	3495900	3492500	1392900	648510	2250300	3036000	4	60.639	12
CON__P17690			1277300	1528300	1429200	1523400	2716600	3534100	2014400	2399300	7603700	10960000	3218400	3425800	8	60.627	12
Q810U5	Coiled-coil domain-containing protein 50	Ccdc50	610380	392290	652120	591470	399750	340200	398380	448460	247730	419300	286860	492230	5	60.614	6
CON__Q3SZR3			956560	420760	246790	175340	11024000	7577100	2204500	2013300	15438000	65513000	3410200	3628500	8	60.609	16
CON__Q0V8M9;Q61704			552930	389090	261280	247180	3323300	3375600	447840	503760	5429700	16720000	647780	780430	9	60.603	13
Q8VHR5	Transcriptional repressor p66-beta	Gatad2b	1181200	979850	1616800	1478500	1522700	1409900	1294500	1435500	1898000	1361100	1710000	2027800	8	60.592	9
P18572	Basigin	Bsg	5940600	6783400	6565300	6343000	6969800	8217300	7195500	8010600	7212400	7144800	8030900	10025000	7	60.499	17
Q8BLY7	Hermansky-Pudlak syndrome 6 protein homolog	Hps6	181590	155620	211190	196840	147910	172330	124620	133270	278390	252690	274280	319930	3	60.482	3
Q9CQ06	39S ribosomal protein L24, mitochondrial	Mrpl24	241220	338420	442800	377910	374520	505070	466980	482300	586520	466460	475530	568900	5	60.356	5
Q8BFR4	N-acetylglucosamine-6-sulfatase	Gns	3636900	2473500	3986700	3616500	3624100	3519700	2504400	2888700	2538400	4754000	2723500	3749200	9	60.294	10
Q61263	Sterol O-acyltransferase 1	Soat1	1908500	3212400	3162800	2964800	2846400	4652400	3850200	4029800	5384200	4206400	5313400	6508000	7	60.275	10
Q9D0D4	Probable dimethyladenosine transferase	Dimt1	2740200	2390600	3910300	3602900	2447000	2638000	2797000	3063900	3980600	2787200	4434000	5343900	8	60.186	10
Q6P1G0	HEAT repeat-containing protein 6	Heatr6	1676200	1141200	1788300	1788800	2338300	2123600	1717000	1758000	2046500	1609300	1565200	1977400	6	60.155	10
Q8BYM8	Probable cysteine--tRNA ligase, mitochondrial	Cars2	847530	568760	812530	701210	1093300	938270	912160	981810	898510	943620	876190	1133900	7	60.149	11
Q9R099	Transducin beta-like protein 2	Tbl2	1607800	2315700	2667200	2256900	2046500	3147900	2755500	3090100	3168000	2331900	2925600	3629900	7	60.116	9
Q9D892	Inosine triphosphate pyrophosphatase	Itpa	941170	530620	867950	728290	2133900	1539400	1377000	1389600	356660	624330	233970	543030	6	60.102	7
Q6PGH2	Hematological and neurological expressed 1-like protein	Hn1l	2865500	1599000	2991400	2864300	3252700	2776400	3361400	3371600	619040	963750	753210	1749100	6	60.095	10
Q6ZWV7	60S ribosomal protein L35	Rpl35	11349000	8400300	15409000	13152000	13622000	11867000	11974000	12683000	10378000	7223600	12032000	16747000	3	59.998	8
Q9JMH9	Unconventional myosin-XVIIIa	Myo18a	435930	275070	509000	404100	381490	340120	362590	323730	360470	688520	380920	416560	9	59.966	10
Q99LH1	Nucleolar GTP-binding protein 2	Gnl2	941030	966040	1415100	1363500	1691400	1714000	1586300	1521500	2600100	1984100	1919300	2559400	8	59.964	10
Q9JKY0	Cell differentiation protein RCD1 homolog	Rqcd1	2770300	1852800	3149800	2801100	3537900	3206200	2849200	2953400	3676100	3339500	3438300	4370300	8	59.948	14
Q8VBW6	NEDD8-activating enzyme E1 regulatory subunit	Nae1	1536200	895990	1648800	1531400	2746500	1880600	1518200	1732100	704380	966850	455950	900480	6	59.936	8
Q9JK38	Glucosamine 6-phosphate N-acetyltransferase	Gnpnat1	3402100	1833400	3051000	2946800	5628300	3721600	3052900	2942200	1818100	2537600	1183000	1983400	6	59.916	11
Q60631	Growth factor receptor-bound protein 2	Grb2	2407900	1675400	2436500	2372600	3039300	2640400	1992800	2293700	1031100	1845100	959950	2248500	9	59.876	9
Q9R233	Tapasin	Tapbp	1983600	4621800	2420800	3119200	2047600	4845000	2469600	4036900	2735100	3325900	1790700	3848200	6	59.869	14
Q80UW8	DNA-directed RNA polymerases I, II, and III subunit RPABC1	Polr2e	2037400	1414800	2258600	2083600	2344100	2033400	1861600	1899800	1990600	2168700	1804400	2422800	5	59.844	7
Q8VD04	GRIP1-associated protein 1	Gripap1	744200	448490	821230	750570	703560	687520	555470	601200	562990	832750	487940	780500	8	59.801	9
P70362	Ubiquitin fusion degradation protein 1 homolog	Ufd1l	3863000	2380100	3814700	3499200	5723900	4822500	4430100	4553300	1528300	2502300	1423900	2623600	7	59.78	18
Q8BTV2	Cleavage and polyadenylation specificity factor subunit 7	Cpsf7	1501900	1045300	1665800	1571800	2036500	1718900	1590000	1598600	1856600	1618000	1764300	2257600	7	59.676	10
Q91WG8	Bifunctional UDP-N-acetylglucosamine 2-epimerase/N-acetylmannosamine kinase;UDP-N-acetylglucosamine 2-epimerase (hydrolyzing);N-acetylmannosamine kinase	Gne	1855400	1287400	1884900	1852500	2338900	2028900	1511200	1702900	1544100	1915100	1229100	1844000	8	59.659	10
P10922	Histone H1.0;Histone H1.0, N-terminally processed	H1f0	7147500	8286000	10584000	9420100	4550000	6552100	4805900	5739000	11506000	10876000	7347500	9329200	8	59.65	14
Q62348	Translin	Tsn	2495600	1389000	2640700	2361700	4613500	3100400	3271200	3024600	823600	1686000	732090	1699400	6	59.64	9
Q9D3D9	ATP synthase subunit delta, mitochondrial	Atp5d	5099500	5202500	5333700	5201000	8261300	7585700	7122200	7339800	11617000	8292900	7111900	8192700	2	59.609	8
CON__ENSEMBL:ENSBTAP00000018574			1038800	797330	833000	735290	6714600	5995700	1993600	1974600	8513000	27611000	2993100	3486700	7	59.583	11
Q9CPS7	RNA-binding protein PNO1	Pno1	2078900	1921400	3234200	2739300	2266000	2668400	2562800	2554700	3374200	2223900	3065400	3839000	7	59.508	11
Q9DBZ5	Eukaryotic translation initiation factor 3 subunit K	Eif3k	4389700	2912700	4550200	5080500	9435000	6437200	5009600	4860200	5011900	3388400	3118100	4393300	8	59.45	16
Q8R3S6	Exocyst complex component 1	Exoc1	1421200	1175500	1636600	1675800	1883900	2026600	1650600	1722000	1810600	1849300	1638100	2110300	9	59.344	12
Q9CQU5	ZW10 interactor	Zwint	3496100	2673300	3940800	4439500	2944000	2748100	2244400	2344000	3451300	3688900	3428800	4963200	7	59.305	11
P97372	Proteasome activator complex subunit 2	Psme2	799520	550750	653500	846610	1212900	909550	618550	769450	226030	418180	122260	283150	3	59.305	3
P58774	Tropomyosin beta chain	Tpm2	8190800	4534900	8904100	7722200	10412000	6408200	7486700	8619200	2739900	5700200	2360200	5146800	23	59.279	10
Q8BWQ4	Cap-specific mRNA (nucleoside-2-O-)-methyltransferase 2	Cmtr2	242850	154780	281120	239710	262900	239000	255020	221290	253560	235960	256020	332320	4	59.203	5
Q3UHJ0	AP2-associated protein kinase 1	Aak1	1690400	1195700	1875100	1736300	1365600	1355100	1389500	1325200	1018500	1439000	1076600	1710100	6	59.176	7
Q9CQY5	Magnesium transporter protein 1	Magt1	869840	1463000	1364900	1285700	1204100	1922900	1509400	1630300	1780400	1846700	1487100	1835000	6	59.131	8
Q99KH8;Q99JT2;Q9Z2W1	Serine/threonine-protein kinase 24;Serine/threonine-protein kinase 24 35 kDa subunit;Serine/threonine-protein kinase 24 12 kDa subunit	Stk24	2559300	1691700	2386500	2513800	2904400	2360700	2052800	2182800	1203600	1771200	1155900	1906500	5	59.119	9
Q8BVU0	Leucine-rich repeat and calponin homology domain-containing protein 3	Lrch3	541790	466520	727300	669950	613110	582680	542200	522770	720170	717960	744550	903970	7	59.113	7
Q3UHH1	Zinc finger SWIM domain-containing protein 8	Zswim8	426500	407750	591390	592980	806790	873940	760660	761230	783800	625220	588470	764100	6	59.102	8
Q80V86	Integrator complex subunit 8	Ints8	781580	635670	931110	846760	1204700	1164600	993660	986340	1144500	2158200	1051300	1263700	7	59.066	9
Q9D4H1	Exocyst complex component 2	Exoc2	1922200	1399900	2157800	2125900	2592700	2385300	1935400	2067500	2383900	2371300	1938700	2632800	7	59.062	11
Q9EST4	Proteasome assembly chaperone 2	Psmg2	2545400	1563900	2833800	2459800	3446700	2719500	2614200	2444000	1469300	1983700	1349400	2112700	5	59	10
E9PYH6	Histone-lysine N-methyltransferase	Setd1a	454170	385250	589450	484230	850610	781670	744130	705200	658900	563420	550370	727370	7	58.999	7
Q9CXW3	Calcyclin-binding protein	Cacybp	13721000	8187100	14705000	13708000	26192000	17857000	16543000	16815000	5085200	9013000	4190700	9843100	9	58.933	17
Q8BTY2;Q5DTL9	Sodium bicarbonate cotransporter 3	Slc4a7	1046400	1144900	1679900	1400200	1064000	1048400	1070700	1106700	1483100	1178800	1671500	1850600	7	58.932	7
Q7TSZ8	Nucleus accumbens-associated protein 1	Nacc1	454280	528470	590600	562860	835790	879040	664240	661960	858640	855370	596590	790120	7	58.879	7
P0DOV2			4645400	4729600	4091500	5262500	6147200	6314800	3338100	4609400	2124100	3383200	1279600	2760200	9	58.867	14
P39054	Dynamin-2	Dnm2	1270800	966570	1289300	1315400	1660500	1708600	1276800	1367300	965630	1204200	734480	1137500	13	58.834	11
Q9QWY8	Arf-GAP with SH3 domain, ANK repeat and PH domain-containing protein 1	Asap1	872060	644520	840610	900030	872850	863420	649660	661800	744860	1037600	657890	950670	5	58.829	6
Q3UMR5	Calcium uniporter protein, mitochondrial	Mcu	2943800	2285700	3533100	3319900	4140700	4031100	3546800	3735600	2613400	2783400	2421400	3616900	9	58.795	12
Q5RJG1	Nucleolar protein 10	Nol10	753870	754090	1079700	991070	751020	906340	863530	841120	1917200	1433700	1819000	2011100	7	58.774	8
Q8R1Q8	Cytoplasmic dynein 1 light intermediate chain 1	Dync1li1	4073800	2711200	4725500	4326000	5827800	4928200	4363100	4548200	4623800	5084300	3628800	4983300	8	58.749	15
Q9CWZ7	Gamma-soluble NSF attachment protein	Napg	2179900	1873400	2876600	2382000	3362800	3379000	3830700	3533600	1936600	2542400	1599200	3235300	6	58.719	8
O70311	Glycylpeptide N-tetradecanoyltransferase 2	Nmt2	837630	645990	969840	877490	1650700	1404500	1263300	1232900	924340	825320	609850	915930	10	58.681	7
Q60952	Centrosome-associated protein CEP250	Cep250	1242300	1582100	1724100	1685800	1492400	2372300	2157600	2270900	2555700	1946300	2583600	3102600	6	58.662	6
P61620	Protein transport protein Sec61 subunit alpha isoform 1	Sec61a1	4729700	7504700	8610500	7618100	6847500	12178000	9093600	10350000	10431000	7126100	9307900	11781000	9	58.641	11
P62900	60S ribosomal protein L31	Rpl31	10070000	8098300	13256000	11641000	12475000	11697000	9869100	10822000	10831000	7868600	8062800	11509000	7	58.617	21
P21278;P30677	Guanine nucleotide-binding protein subunit alpha-11	Gna11	3719900	3678500	4317200	4062000	5004400	5094100	4088800	4008100	4812200	4929400	4426400	6113900	9	58.594	15
P58854	Gamma-tubulin complex component 3	Tubgcp3	1029100	892450	1462700	1285100	1538900	1569300	1472500	1441900	1451300	1440700	1441200	1811700	7	58.567	7
P70268	Serine/threonine-protein kinase N1	Pkn1	553870	434230	585230	649960	647970	601120	549310	559560	508690	602890	436980	634620	7	58.535	6
Q91V81	RNA-binding protein 42	Rbm42	563020	421610	724480	648260	748150	742570	705310	738730	616480	465550	464880	691110	3	58.458	7
Q9CY27	Very-long-chain enoyl-CoA reductase	Tecr	4593100	6931700	7047400	6748100	6102300	9211600	6681800	8151000	9323100	8202900	7078700	9825200	7	58.354	12
Q8BIA4	F-box/WD repeat-containing protein 8	Fbxw8	1073300	875130	1478800	1402500	1113900	1222000	868130	1016500	2278300	1766900	1848800	2301600	8	58.316	10
Q06138	Calcium-binding protein 39	Cab39	2846400	1696200	2981300	2947300	4572900	3402300	2790700	2765000	1271800	2076900	994840	2152500	7	58.307	11
Q9CZH3	Proteasome assembly chaperone 3	Psmg3	1864100	1038500	1736000	1618400	3252800	2412700	2060400	2046300	763160	1034100	548150	1062800	5	58.269	7
Q8VDS8	Syntaxin-18	Stx18	1198000	1298100	1701100	1561400	1403800	1749100	1567900	1608500	1855900	2192000	1806900	2256300	5	58.255	7
Q9QUJ7	Long-chain-fatty-acid--CoA ligase 4	Acsl4	2498300	2939800	3071000	3427500	2860000	3268000	2749100	2789700	3310800	2998400	3028300	3714800	8	58.246	9
Q6P9R4	Rho guanine nucleotide exchange factor 18	Arhgef18	342470	265050	349510	351610	342070	379950	307830	313280	354280	484600	365660	472460	3	58.165	3
Q9R0I7;Q3V2Q8;Q8JZS6	YLP motif-containing protein 1	Ylpm1	1095000	876870	1549500	1224200	1670900	1524400	1634000	1470700	1568900	1490300	1678600	2135500	9	58.133	9
P08228	Superoxide dismutase [Cu-Zn]	Sod1	27336000	13373000	31220000	25091000	47475000	35480000	30957000	36481000	10462000	16378000	7158600	18279000	8	58.061	29
P53810	Phosphatidylinositol transfer protein alpha isoform	Pitpna	3594000	2509100	3722100	3756100	7157000	5338200	4088600	4448900	1291000	2650100	919410	2417900	9	58.038	12
Q8VDF2	E3 ubiquitin-protein ligase UHRF1	Uhrf1	1699400	1756000	2362400	2329300	1681400	2120700	2181200	2257000	2913400	2402000	3328700	3992800	9	58	10
P84099	60S ribosomal protein L19	Rpl19	37612000	25298000	42090000	43278000	48343000	41402000	31123000	36247000	32351000	27559000	32025000	44431000	8	57.964	37
Q9D5T0	ATPase family AAA domain-containing protein 1	Atad1	3057500	4244900	4887800	4173100	4325100	5991500	5898500	5954500	6252100	5240000	5568200	7023600	8	57.945	13
Q7TME2	Sperm-associated antigen 5	Spag5	992160	701980	1324600	1205800	2345300	2239000	2724000	2625400	1986500	1421700	1862200	2334900	8	57.929	9
Q9DCS9	NADH dehydrogenase [ubiquinone] 1 beta subcomplex subunit 10	Ndufb10	1384300	2258600	2561300	2210600	2099500	3165800	3034300	2821500	3484500	2594900	3038500	3818200	6	57.908	11
Q7TNE3	Sperm-associated antigen 7	Spag7	4802700	2749400	5417600	5407900	6640700	4209100	4606600	4452400	1704400	2738500	1690600	3231100	8	57.872	10
Q922H2	[Pyruvate dehydrogenase (acetyl-transferring)] kinase isozyme 3, mitochondrial	Pdk3	1590500	1549500	2045500	2032400	2448300	2410800	2073200	2216600	2160800	2018300	1815800	2452400	7	57.845	8
P60867	40S ribosomal protein S20	Rps20	15214000	12029000	18892000	16463000	15582000	15411000	13141000	14091000	14667000	11224000	12910000	17630000	8	57.786	19
Q91VK1	Basic leucine zipper and W2 domain-containing protein 2	Bzw2	2769100	1745400	2900200	2907200	5669300	3575600	2866700	2912900	1442900	1954500	1056500	1941700	10	57.703	16
P47753	F-actin-capping protein subunit alpha-1	Capza1	4607300	3246500	4672400	4488300	5948700	5452400	3845500	4442400	2935300	4739300	2270300	3897300	7	57.695	10
P08556	GTPase NRas	Nras	2171900	2240500	2769800	2521100	2435600	2832700	2511900	2509100	2318600	2239600	2219000	3107600	6	57.67	9
Q8C5N3	Pre-mRNA-splicing factor CWC22 homolog	Cwc22	391060	401000	483140	460280	605700	666750	604730	611440	838930	606790	667140	840420	5	57.67	7
P61924	Coatomer subunit zeta-1	Copz1	2210500	1521000	1667500	2337000	3613200	2567800	1998000	1899000	1043500	949880	749800	1111300	4	57.66	12
P67871	Casein kinase II subunit beta	Csnk2b	5012800	3529700	5352900	5318700	9346800	7896300	7682300	7370100	6589400	5961700	5829600	7313700	5	57.65	18
Q921W4	Quinone oxidoreductase-like protein 1	Cryzl1	1259900	724080	1239300	1156900	1191700	983650	825660	818620	562810	883720	519590	833730	7	57.607	9
Q9Z2I0	LETM1 and EF-hand domain-containing protein 1, mitochondrial	Letm1	1769500	2885100	2605300	2478100	2648400	4347400	3852200	3800200	3957900	3559300	3265300	4527900	8	57.573	12
Q9JK23	Proteasome assembly chaperone 1	Psmg1	1233100	761340	1330100	1251000	1983000	1453100	1295000	1283100	803870	989490	685770	1039800	8	57.521	6
Q4VBE8	WD repeat-containing protein 18	Wdr18	1808400	1606700	2264800	1893900	2597100	3207100	2939700	3153100	3414100	2435100	2930300	3521500	8	57.471	13
Q9JHS9	Spliceosome-associated protein CWC15 homolog	Cwc15	543710	603800	872960	764090	650960	779320	844100	861370	831090	709120	823830	1049900	5	57.453	8
Q80X73	Protein pelota homolog	Pelo	1449000	1152300	1753300	1640500	2334700	2090000	1964800	1744100	1918500	1708100	1418000	2004400	6	57.45	9
Q9EQC5	N-terminal kinase-like protein	Scyl1	1401400	1143300	1889900	1754000	1874600	2080800	1954900	1873000	1674200	1587600	1491300	1986300	7	57.444	7
CON__Q03247			721210	599700	701540	671170	1831600	2004500	976790	1126200	3428800	5569800	1092800	1392300	8	57.415	11
Q99J77		Nans	2263900	1440500	2194300	2000400	3194400	2905000	2312100	2371600	967190	1761100	813170	1452300	8	57.36	11
Q6P1H6	Ankyrin repeat and LEM domain-containing protein 2	Ankle2	725020	689200	942360	853260	858950	943890	915700	864620	1178400	1090600	1128800	1369400	8	57.337	9
Q8BGE6	Cysteine protease ATG4B	Atg4b	349590	265600	422490	371560	469170	427320	393140	373150	305460	344360	269790	379560	5	57.326	5
Q9CRA5	Golgi phosphoprotein 3	Golph3	1514500	1220700	1648600	1639300	1669600	1528100	1210300	1363800	1062800	1144300	952830	1431100	6	57.316	7
Q9DCD5	Tight junction-associated protein 1	Tjap1	538390	400930	636370	610160	360770	392230	285630	317060	628050	742880	608110	805930	4	57.313	6
Q9QYE6	Golgin subfamily A member 5	Golga5	1010700	1114700	1395300	1261800	1072000	1346700	1216700	1344200	1583000	1418400	1426700	1853400	7	57.283	9
Q9CZA6	Nuclear distribution protein nudE homolog 1	Nde1	1728400	1269600	1779500	1716100	2255300	1900000	2006900	1999100	1602200	1728500	1631000	2313800	6	57.278	7
Q01730	Ras suppressor protein 1	Rsu1	3699700	2716900	4131000	4119000	5490300	4653100	3576900	3829100	1411700	2454600	971470	2113100	8	57.236	13
Q61425	Hydroxyacyl-coenzyme A dehydrogenase, mitochondrial	Hadh	8948600	5924700	7655000	7043300	11056000	9181300	7344500	7986800	7784700	12651000	6931700	8995600	8	57.147	19
Q9WUM3	Coronin-1B	Coro1b	9250800	6399000	9849200	9593300	7374500	7272300	4493200	5176200	4491000	7183900	3746700	6101300	9	57.136	12
Q8VBT9	Tether containing UBX domain for GLUT4	Aspscr1	1231400	853590	1262400	1238600	1736700	1607100	1234800	1277200	770790	1125900	613110	1087200	8	57.109	11
Q9JHI7	Exosome complex component RRP45	Exosc9	3069900	1982700	3313700	2980300	5286600	4042100	3601100	3553500	3050300	2788700	2329800	3478000	6	57.017	11
Q9CRB9	MICOS complex subunit Mic19	Chchd3	5862400	10181000	11698000	9704900	8505400	14888000	13886000	15493000	15163000	11232000	13066000	16461000	8	57.004	14
Q8VE37	Regulator of chromosome condensation	Rcc1	4528600	4017100	5247300	4547800	6836500	7333000	6609800	6948900	6451700	5187000	5046900	6456900	8	56.989	12
Q99JF5	Diphosphomevalonate decarboxylase	Mvd	3115900	1809900	3485000	3110400	3629500	3115300	2501600	2517700	1144700	1822400	915560	1456800	7	56.955	11
Q8BMQ2	General transcription factor 3C polypeptide 4	Gtf3c4	821400	506960	820070	784960	1326200	1170900	1055500	1042800	985420	908440	907750	1115200	6	56.894	7
Q99L04	Dehydrogenase/reductase SDR family member 1	Dhrs1	2361100	3143300	3018900	2878000	2666400	4050600	2820000	3361100	4032000	3417400	2688700	3677400	8	56.862	11
Q9JIY5	Serine protease HTRA2, mitochondrial	Htra2	1671700	1326200	1820200	1645300	1771900	1689700	1428600	1684500	1576500	2144800	1391400	1871200	6	56.85	8
Q923Q2	StAR-related lipid transfer protein 13	Stard13	1281700	1040300	1459000	1321300	1449600	1499500	1255700	1174400	942210	1051400	777610	1157200	8	56.718	8
Q8VCH8	UBX domain-containing protein 4	Ubxn4	1028900	1103500	1325500	1235000	1241300	1434100	1399100	1446600	1580700	1511600	1526200	1806600	7	56.684	11
O08663	Methionine aminopeptidase 2	Metap2	826760	840560	1006900	968760	1814200	1561500	1540200	1339900	825450	941090	752210	1346300	6	56.592	10
O35130	Ribosomal RNA small subunit methyltransferase NEP1	Emg1	1039300	843060	1360200	1217000	1495700	1349900	1312800	1227600	1290500	1191700	1051100	1424000	5	56.556	9
Q8R3P6	von Willebrand factor A domain-containing protein 9	Vwa9	750000	581450	840750	807690	1211500	1076200	1021600	976940	1042900	930760	918220	1123300	8	56.533	10
Q8R0S2;Q5DU25	IQ motif and SEC7 domain-containing protein 1	Iqsec1	717020	686760	926130	873160	770540	851830	738220	718900	1004700	938960	928180	1169000	5	56.528	5
Q9CPT5	Nucleolar protein 16	Nop16	2072800	1691100	3140200	2594900	1918100	1899900	2558300	2397300	1813800	1559500	3388900	4165200	7	56.522	8
Q9D0J4	ADP-ribosylation factor-like protein 2	Arl2	3488600	2186200	3467500	3586600	3996300	3499400	2860000	2893600	2158300	2671700	1699900	2514200	6	56.48	11
Q9CR67	Transmembrane protein 33	Tmem33	732630	874780	939830	894430	1172600	1575800	1287500	1300600	1623600	1305000	1251800	1550700	6	56.456	10
Q99MK8;Q3UYH7	Beta-adrenergic receptor kinase 1	Adrbk1	1054400	849790	1292500	1207400	1173300	1103600	1064600	1004400	1025000	1258300	958250	1317800	8	56.446	9
Q2KN98	Cytospin-A	Specc1l	1021600	820100	1224500	1201900	974760	938660	946780	954980	1063300	1030400	1148000	1437400	6	56.446	5
Q8K4P0	pre-mRNA 3 end processing protein WDR33	Wdr33	355310	288810	436100	411870	556090	457180	436040	449400	552340	470150	498140	587900	5	56.369	6
P62996	Transformer-2 protein homolog beta	Tra2b	3424600	2797900	4744100	3627500	5615000	5605000	5245400	5498700	5025600	4088500	4536300	5412500	7	56.302	13
CON__Q9N2I2			165620	164340	147020	139060	613870	590750	184360	219800	907640	2982900	257720	311470	4	56.273	6
Q91V61	Sideroflexin-3	Sfxn3	466170	801470	780490	702430	574610	948090	839880	920090	826420	894730	732740	1090400	8	56.255	9
O08807	Peroxiredoxin-4	Prdx4	6756800	3933400	6679300	6116100	9666600	8955700	8592400	9596200	5258600	9747900	6399400	8239400	7	56.236	13
Q9QXK2	E3 ubiquitin-protein ligase RAD18	Rad18	1995200	1401500	2213900	2142300	2052200	1893900	1831800	1824800	2150900	1879300	2298600	2876600	8	56.227	8
[truncated: 3,167 more rows]
