# Supplementary material for: Ferroptosis-armed dendritic cell vaccines for glioma immunotherapy
Source: Nat Commun. 2026 May 7;17:6158. doi: 10.1038/s41467-026-72737-6 (PMC13365579; doi:10.1038/s41467-026-72737-6)
Supplement: Supplementary file 4 — Supplementary Dataset 2 [file 41467_2026_72737_MOESM4_ESM.xlsx]

## Sheet: Supplementary Dataset 2
Supplementary Dataset 2
Uniprot IDs	Protein names	Gene names	Significant RSL3vsMTX_FDR0 05	adj P Val RSL3vsMTX	logFC RSL3vsMTX	Significant RSL3vsFT_FDR0 05	adj P Val RSL3vsFT_	logFC RSL3vsFT	Significant MTXvsFT_FDR0 05	adj P Val MTXvsFT_	logFC MTXvsFT
P35456	Urokinase plasminogen activator surface receptor	Plaur	+	2.1e-05	1.23	+	3.7e-07	2.77	+	9.4e-06	1.54
P63158	High mobility group protein B1	Hmgb1	+	6.5e-06	-1.34	+	2.1e-05	-1.46		0.49	-0.12
CON__P02070			+	0.00045	1.74	+	2.1e-05	3.8	+	0.00038	2.07
CON__Q1RMK2			+	0.0017	1.89	+	2.1e-05	5.07	+	0.00014	3.18
P29533	Vascular cell adhesion protein 1	Vcam1		0.0023	-0.53	+	2.1e-05	-1.49		0.00012	-0.97
P97329	Kinesin-like protein KIF20A	Kif20a		0.0041	-0.45	+	2.1e-05	1.47	+	1.1e-06	1.91
P62307	Small nuclear ribonucleoprotein F	Snrpf	+	1.9e-05	-1.07	+	2.2e-05	-1.39		0.05	-0.32
P70671	Interferon regulatory factor 3	Irf3		0.00012	-0.56		2.2e-05	-0.97		0.0026	-0.4
Q3UPH1	Protein PRRC1	Prrc1		9.9e-05	-0.79	+	2.4e-05	-1.3		0.0043	-0.5
P0C7N9	Proteasome assembly chaperone 4	Psmg4	+	5.2e-06	-2.56	+	4.7e-05	-2.24		0.28	0.32
Q9CQ92	Mitochondrial fission 1 protein	Fis1	+	5.2e-06	-1.25	+	4.7e-05	-1.07		0.21	0.18
O70310	Glycylpeptide N-tetradecanoyltransferase 1	Nmt1		9.4e-06	-0.97		4.7e-05	-0.95		0.89	0.02
Q9D6N5	Dr1-associated corepressor	Drap1	+	1.3e-05	-1.03	+	4.7e-05	-1.09		0.68	-0.06
Q80XU3	Nuclear ubiquitous casein and cyclin-dependent kinase substrate 1	Nucks1	+	1.5e-05	-2.33	+	4.7e-05	-2.57		0.48	-0.24
P16254	Signal recognition particle 14 kDa protein;Signal recognition particle 14 kDa protein, N-terminally processed	Srp14		2.5e-05	-0.75		4.7e-05	-0.89		0.25	-0.14
Q08093	Calponin-2	Cnn2		0.0027	-0.41	+	4.7e-05	-1.02		0.0006	-0.61
Q3UGS4	Protein FAM195B	Fam195b		0.015	-0.34	+	4.7e-05	-1.15		0.00017	-0.81
P30681	High mobility group protein B2	Hmgb2	+	1.3e-05	-1.3	+	5.1e-05	-1.36		0.76	-0.06
P26645	Myristoylated alanine-rich C-kinase substrate	Marcks		0.003	-0.68	+	6.8e-05	-1.62		0.00095	-0.95
Q9D1J3	SAP domain-containing ribonucleoprotein	Sarnp	+	3.4e-05	-1.4	+	7.1e-05	-1.6		0.39	-0.2
P49962	Signal recognition particle 9 kDa protein	Srp9		6.8e-05	-0.81	+	7.1e-05	-1.04		0.13	-0.23
P27546	Microtubule-associated protein 4	Map4		0.00064	-0.41		7.1e-05	-0.74		0.0057	-0.33
CON__P00735;P19221			+	0.0035	1.38	+	7.1e-05	3.3	+	0.0012	1.91
O54879	High mobility group protein B3	Hmgb3		0.017	-0.5	+	7.1e-05	-1.57	+	0.00042	-1.07
Q6RT24	Centromere-associated protein E	Cenpe		0.11	0.25	+	7.1e-05	1.29	+	0.00014	1.03
P84084	ADP-ribosylation factor 5	Arf5		1.9e-05	-0.83		8.2e-05	-0.85		0.9	-0.02
P16045	Galectin-1	Lgals1	+	2.3e-05	-1.34	+	8.2e-05	-1.41		0.78	-0.06
Q62189	U1 small nuclear ribonucleoprotein A	Snrpa	+	2.9e-05	-1.19	+	8.2e-05	-1.3		0.59	-0.11
P23249	Putative helicase MOV-10	Mov10		0.00044	-0.53		8.2e-05	-0.89		0.011	-0.36
CON__P15497;Q00623			+	0.011	1.38	+	8.2e-05	3.85	+	0.00076	2.47
Q9CYZ2	Tumor protein D54	Tpd52l2	+	6.9e-05	-1.08	+	8.5e-05	-1.32		0.24	-0.23
Q923D5	WW domain-binding protein 11	Wbp11		9.4e-05	-0.88	+	8.5e-05	-1.13		0.14	-0.25
Q3TC93	HCLS1-binding protein 3	Hs1bp3		0.023	-0.33	+	8.5e-05	-1.06		0.0005	-0.73
P39749	Flap endonuclease 1	Fen1	+	7.6e-06	-1.07		8.6e-05	-0.88		0.17	0.19
Q8VHK9	ATP-dependent RNA helicase DHX36	Dhx36	+	1.4e-05	-1.01		8.6e-05	-0.95		0.7	0.06
Q9DAW9;Q08091	Calponin-3	Cnn3		0.023	-0.3		8.6e-05	-0.97		0.00057	-0.66
Q6ZWX6	Eukaryotic translation initiation factor 2 subunit 1	Eif2s1	+	6.1e-06	-1.17		9.2e-05	-0.91		0.067	0.26
P62137	Serine/threonine-protein phosphatase PP1-alpha catalytic subunit	Ppp1ca		2.1e-05	-0.76		0.0001	-0.75		0.91	0.01
Q99PL6	UBX domain-containing protein 6	Ubxn6		0.00055	-0.76	+	0.0001	-1.24		0.019	-0.48
Q8CGZ0	Calcium homeostasis endoplasmic reticulum protein	Cherp		0.0015	0.69	+	0.0001	1.32		0.0065	0.63
Q8K0Q5	Rho GTPase-activating protein 18	Arhgap18		0.0018	-0.72	+	0.0001	-1.43		0.005	-0.71
Q8BHG1	Nardilysin	Nrd1	+	2.2e-05	-1.12	+	0.00011	-1.1		0.92	0.02
Q8BH64	EH domain-containing protein 2	Ehd2		0.00014	0.8	+	0.00011	-1.03	+	1.1e-06	-1.83
Q8K039	Uncharacterized protein KIAA1143 homolog			0.00072	-0.73	+	0.00011	-1.22		0.016	-0.5
Q8K396	Meiotic nuclear division protein 1 homolog	Mnd1		0.0056	-0.34		0.00011	-0.8		0.0026	-0.46
P97477	Aurora kinase A	Aurka		0.95	0.01	+	0.00011	1.27	+	6.3e-05	1.26
Q60668	Heterogeneous nuclear ribonucleoprotein D0	Hnrnpd		2.5e-05	-0.97		0.00012	-0.95		0.9	0.02
Q9Z1X4	Interleukin enhancer-binding factor 3	Ilf3		3.6e-05	-0.88		0.00012	-0.9		0.91	-0.02
Q8VE88	Protein FAM114A2	Fam114a2	+	4.2e-05	-1.02	+	0.00012	-1.07		0.78	-0.05
P55194	SH3 domain-binding protein 1	Sh3bp1		0.00014	-0.63		0.00012	-0.79		0.2	-0.17
Q9D8X2	Coiled-coil domain-containing protein 124	Ccdc124		0.00033	-0.78	+	0.00012	-1.13		0.056	-0.36
Q6PGH1	Protein BUD31 homolog	Bud31		0.015	-0.31		0.00012	-0.85		0.0013	-0.54
Q80VY9	Putative ATP-dependent RNA helicase DHX33	Dhx33	+	9.4e-06	1.21		0.00013	0.96		0.11	-0.25
Q99020	Heterogeneous nuclear ribonucleoprotein A/B	Hnrnpab	+	9.8e-06	-1.41	+	0.00013	-1.13		0.14	0.28
O35295	Transcriptional activator protein Pur-beta	Purb		1.4e-05	-0.75		0.00013	-0.66		0.39	0.09
Q7TMW6	Cytosolic Fe-S cluster assembly factor NARFL	Narfl		4.3e-05	-0.71		0.00013	-0.74		0.88	-0.02
P63001;P60764;Q05144	Ras-related C3 botulinum toxin substrate 1;Ras-related C3 botulinum toxin substrate 3	Rac1;Rac3		0.00013	-0.84	+	0.00013	-1.03		0.26	-0.19
Q8BRF7	Sec1 family domain-containing protein 1	Scfd1		0.00022	-0.61		0.00013	-0.81		0.12	-0.21
Q62159	Rho-related GTP-binding protein RhoC	Rhoc		0.00028	-0.66		0.00013	-0.92		0.083	-0.26
CON__Q2KIF2			+	0.021	1.35	+	0.00013	3.9	+	0.0013	2.55
Q6P3D0	U8 snoRNA-decapping enzyme	Nudt16	+	7.1e-05	-1.29	+	0.00014	-1.41		0.61	-0.13
Q9JLV6	Bifunctional polynucleotide phosphatase/kinase;Polynucleotide 3-phosphatase;Polynucleotide 5-hydroxyl-kinase	Pnkp		0.0002	-0.58		0.00014	-0.75		0.17	-0.17
P21981	Protein-glutamine gamma-glutamyltransferase 2	Tgm2		0.00048	-0.56		0.00014	-0.84		0.055	-0.28
Q91VJ2	Protein kinase C delta-binding protein	Prkcdbp		0.0083	0.33		0.00014	-0.77	+	8e-06	-1.1
Q3UE37	Ubiquitin-conjugating enzyme E2 Z	Ube2z	+	1.1e-05	-1.31	+	0.00015	-1.05		0.16	0.25
Q8BHY2	Nucleolar complex protein 4 homolog	Noc4l		0.0001	0.69		0.00015	0.79		0.45	0.1
P60766	Cell division control protein 42 homolog	Cdc42		0.00014	-0.64		0.00015	-0.77		0.34	-0.12
Q9JHH9	Coatomer subunit zeta-2	Copz2		0.00036	-0.63		0.00015	-0.88		0.091	-0.26
CON__Q3ZBS7			+	0.00057	1.69	+	0.00015	2.54		0.056	0.85
Q80YV3	Transformation/transcription domain-associated protein	Trrap		0.0027	0.39		0.00015	0.75		0.0096	0.36
P52912	Nucleolysin TIA-1	Tia1		0.0046	-0.38		0.00015	-0.8		0.0065	-0.42
CON__Q3MHN2			+	0.0056	1.37	+	0.00015	2.99	+	0.0048	1.63
E9Q5G3	Kinesin-like protein KIF23	Kif23		0.62	0.09	+	0.00015	1.27	+	0.00016	1.18
F8VQB6	Unconventional myosin-X	Myo10	+	4.4e-06	1.8	+	0.00016	1.06		0.0012	-0.74
O89109	Intermediate conductance calcium-activated potassium channel protein 4	Kcnn4	+	2.3e-05	1.95	+	0.00016	1.75		0.52	-0.2
P50295	Arylamine N-acetyltransferase 2	Nat2		9.5e-05	-0.93	+	0.00016	-1.03		0.6	-0.1
Q9JII5	DAZ-associated protein 1	Dazap1		0.00013	-0.64		0.00016	-0.74		0.43	-0.1
Q8CAY6	Acetyl-CoA acetyltransferase, cytosolic	Acat2	+	0.00014	-1.29	+	0.00016	-1.52		0.4	-0.23
Q920E5	Farnesyl pyrophosphate synthase	Fdps		0.003	-0.87	+	0.00016	-1.68		0.011	-0.81
Q9ER41	Torsin-1B	Tor1b		0.74	-0.03		0.00016	0.66		7.6e-05	0.69
Q8CHP5	Partner of Y14 and mago	Wibg	+	7.3e-05	-1.4	+	0.00017	-1.47		0.78	-0.08
Q9WUH1	Transmembrane protein 115	Tmem115	+	0.0011	1.36	+	0.00017	2.2		0.036	0.84
Q9CQA5	Mediator of RNA polymerase II transcription subunit 4	Med4		0.0048	0.39		0.00017	0.81		0.0078	0.42
Q8BTK5	SET and MYND domain-containing protein 4	Smyd4		0.0073	0.46	+	0.00017	1.01		0.0059	0.55
Q9WVM1	Rac GTPase-activating protein 1	Racgap1		0.017	0.39	+	0.00017	1		0.003	0.62
Q5SVR0;Q3UYK3	TBC1 domain family member 9B	Tbc1d9b		0.98	0		0.00017	-0.65		0.00012	-0.66
P97471	Mothers against decapentaplegic homolog 4	Smad4		8e-05	-0.8		0.00018	-0.85		0.79	-0.04
CON__Q3KUS7;P04186			+	0.029	1.38	+	0.00018	3.96	+	0.0021	2.58
CON__Q0IIK2;CON__Q29443;Q921I1			+	0.044	1.3	+	0.00018	4.13	+	0.0016	2.82
Q8BJW6	Eukaryotic translation initiation factor 2A;Eukaryotic translation initiation factor 2A, N-terminally processed	Eif2a	+	6.6e-06	-1.25		0.00019	-0.86		0.017	0.39
Q3UHC0	Trinucleotide repeat-containing gene 6C protein	Tnrc6c	+	1.5e-05	1.99	+	0.00019	1.63		0.21	-0.37
Q8VE62	Polyadenylate-binding protein-interacting protein 1	Paip1		0.00063	-0.62		0.00019	-0.89		0.088	-0.28
CON__ENSEMBL:ENSBTAP00000031900			+	0.021	1.24	+	0.00019	3.28	+	0.0032	2.04
Q9D7I8	Protein FAM83D	Fam83d		0.083	0.35	+	0.00019	1.31		0.0011	0.96
Q3TKY6	Peptidyl-prolyl cis-trans isomerase CWC27 homolog	Cwc27		1.3e-05	-0.84		0.0002	-0.65		0.12	0.19
Q9CQC9	GTP-binding protein SAR1b	Sar1b		0.00016	-0.62		0.0002	-0.71		0.48	-0.09
Q9QUI0	Transforming protein RhoA	Rhoa		0.00046	-0.58		0.0002	-0.8		0.14	-0.22
Q5SV85	Synergin gamma	Synrg		0.00054	-0.44		0.0002	-0.62		0.11	-0.18
Q9DBG5	Perilipin-3	Plin3		0.002	-0.78	+	0.0002	-1.35		0.025	-0.57
Q9CQK7	RWD domain-containing protein 1	Rwdd1	+	3e-05	-1.41	+	0.00021	-1.24		0.48	0.16
Q8QZZ7	EKC/KEOPS complex subunit Tprkb	Tprkb	+	5.8e-05	-1.19	+	0.00021	-1.16		0.91	0.03
Q8CIB5	Fermitin family homolog 2	Fermt2		8.7e-05	-0.97	+	0.00021	-1		0.88	-0.03
O08789	Max-binding protein MNT	Mnt		0.00032	-0.94	+	0.00021	-1.21		0.24	-0.26
Q6P069	Sorcin	Sri		0.00032	-0.95	+	0.00021	-1.21		0.23	-0.26
Q8VC30	Bifunctional ATP-dependent dihydroxyacetone kinase/FAD-AMP lyase (cyclizing);ATP-dependent dihydroxyacetone kinase;FAD-AMP lyase (cyclizing)	Dak		0.00084	-0.68	+	0.00021	-1.02		0.074	-0.34
Q9CQQ8	U6 snRNA-associated Sm-like protein LSm7	Lsm7	+	2.5e-05	-1.55	+	0.00022	-1.32		0.35	0.23
Q9Z1B5	Mitotic spindle assembly checkpoint protein MAD2A	Mad2l1	+	5.8e-05	-1.11	+	0.00022	-1.08		0.87	0.04
Q9CPX6	Ubiquitin-like-conjugating enzyme ATG3	Atg3		0.00044	-0.66		0.00023	-0.87		0.19	-0.21
CON__Q3SZV7			+	0.021	1.42	+	0.00023	3.63	+	0.0042	2.22
CON__ENSEMBL:ENSBTAP00000034412				0.065	1.19	+	0.00023	3.97	+	0.0018	2.78
Q3UHB1	5-nucleotidase domain-containing protein 3	Nt5dc3		0.00013	0.58		0.00024	0.63		0.72	0.05
Q80Y86	Mitogen-activated protein kinase 15	Mapk15		0.00021	-0.84		0.00024	-0.97		0.46	-0.14
Q8R0F6	Integrin-linked kinase-associated serine/threonine phosphatase 2C	Ilkap		0.00022	-0.72		0.00024	-0.85		0.43	-0.13
O89086	RNA-binding protein 3	Rbm3	+	0.00035	-1.2	+	0.00024	-1.52		0.25	-0.33
Q08297	DNA repair protein RAD51 homolog 1	Rad51		0.00063	0.61		0.00024	0.85		0.13	0.24
P97855	Ras GTPase-activating protein-binding protein 1	G3bp1		0.13	-0.2		0.00024	-0.82		0.0012	-0.62
Q5HZJ0	Ribonuclease 3	Drosha		0.82	-0.04		0.00024	0.92		0.00014	0.96
P27048;P63163	Small nuclear ribonucleoprotein-associated protein B;Small nuclear ribonucleoprotein-associated protein N	Snrpb;Snrpn		8.2e-05	-0.7		0.00025	-0.7		0.97	0.01
Q9JMG1	Endothelial differentiation-related factor 1	Edf1		0.0016	-0.67	+	0.00025	-1.07		0.051	-0.4
Q8BTI7	Serine/threonine-protein phosphatase 6 regulatory ankyrin repeat subunit C	Ankrd52	+	4.4e-06	1.9	+	0.00026	1.01		0.00051	-0.89
Q6DID3	Protein SCAF8	Scaf8	+	5.2e-06	1.44		0.00026	0.85		0.0024	-0.58
Q8K330	Protein phosphatase Slingshot homolog 3	Ssh3	+	1.4e-05	-1.18		0.00026	-0.88		0.08	0.3
Q99MN1	Lysine--tRNA ligase	Kars	+	3.6e-05	-1.27	+	0.00026	-1.09		0.39	0.18
Q921Y0	MOB kinase activator 1A	Mob1a	+	4e-05	-1.44	+	0.00026	-1.26		0.48	0.18
Q91V76	Ester hydrolase C11orf54 homolog		+	4.3e-05	-1.72	+	0.00026	-1.53		0.54	0.19
Q3UEB3	Poly(U)-binding-splicing factor PUF60	Puf60	+	4.9e-05	-1.12	+	0.00026	-1.01		0.59	0.11
Q62446	Peptidyl-prolyl cis-trans isomerase FKBP3	Fkbp3	+	4.9e-05	-1.62	+	0.00026	-1.46		0.59	0.16
O88851	Putative hydrolase RBBP9	Rbbp9	+	6.4e-05	-1.18	+	0.00026	-1.11		0.76	0.07
P51859	Hepatoma-derived growth factor	Hdgf	+	7.4e-05	-1.41	+	0.00026	-1.35		0.84	0.06
Q91VM5	RNA binding motif protein, X-linked-like-1	Rbmxl1	+	0.00015	-1.12	+	0.00026	-1.22		0.66	-0.11
B2RRE7	OTU domain-containing protein 4	Otud4		0.00038	0.71		0.00026	0.88		0.3	0.18
Q99JF5	Diphosphomevalonate decarboxylase	Mvd		0.00041	-0.98	+	0.00026	-1.25		0.26	-0.27
Q8K1A0	Methyltransferase-like protein 5	Mettl5		0.00043	-0.62		0.00026	-0.81		0.23	-0.18
Q9R0P4	Small acidic protein	Smap		0.00058	-0.98	+	0.00026	-1.32		0.18	-0.34
Q6A028	Switch-associated protein 70	Swap70		0.0007	-0.91	+	0.00026	-1.26		0.14	-0.35
Q9QZM0	Ubiquilin-2	Ubqln2		0.00074	-0.75	+	0.00026	-1.04		0.14	-0.29
CON__A2I7N0			+	0.045	1.24	+	0.00026	3.62	+	0.0034	2.38
Q8BKZ9	Pyruvate dehydrogenase protein X component, mitochondrial	Pdhx		0.13	0.2		0.00026	0.81		0.0013	0.61
Q64FW2	All-trans-retinol 13,14-reductase	Retsat		0.16	0.3	+	0.00026	1.33	+	0.0012	1.03
P58501	PAX3- and PAX7-binding protein 1	Paxbp1		0.26	0.14		0.00026	0.77		0.00083	0.63
Q9WV03;Q9WTJ8	Protein FAM50A	Fam50a	+	7.4e-05	-1.17	+	0.00027	-1.11		0.83	0.05
Q9WUA2	Phenylalanine--tRNA ligase beta subunit	Farsb		9.2e-05	-0.85		0.00027	-0.83		0.96	0.01
Q9DD18	D-tyrosyl-tRNA(Tyr) deacylase 1	Dtd1		0.00046	-0.91	+	0.00027	-1.17		0.25	-0.26
Q9Z2G0	Protein fem-1 homolog B	Fem1b		0.00048	-0.49		0.00027	-0.63		0.25	-0.14
C0HKD9;C0HKD8				0.0032	-0.55		0.00027	-0.96		0.035	-0.41
Q6P9P6	Kinesin-like protein KIF11	Kif11		0.0064	-0.38		0.00027	0.73	+	1.4e-05	1.11
Q9Z0N1;Q9Z0N2	Eukaryotic translation initiation factor 2 subunit 3, X-linked;Eukaryotic translation initiation factor 2 subunit 3, Y-linked	Eif2s3x;Eif2s3y	+	1.5e-05	-1.09		0.00028	-0.81		0.074	0.29
Q8BFQ4	WD repeat-containing protein 82	Wdr82		2.4e-05	-0.77		0.00028	-0.61		0.19	0.16
Q9CQW1	Synaptobrevin homolog YKT6	Ykt6	+	2.4e-05	-1.39	+	0.00028	-1.1		0.19	0.28
Q63932	Dual specificity mitogen-activated protein kinase kinase 2	Map2k2		3e-05	-0.89		0.00028	-0.73		0.27	0.16
Q6ZQ38	Cullin-associated NEDD8-dissociated protein 1	Cand1	+	6.6e-05	-1.35	+	0.00028	-1.24		0.68	0.11
P62320	Small nuclear ribonucleoprotein Sm D3	Snrpd3		8.4e-05	-0.8		0.00028	-0.77		0.87	0.03
Q9CXA2	Trans-L-3-hydroxyproline dehydratase	L3hypdh		0.00022	-0.79		0.00028	-0.9		0.57	-0.1
O35955	Proteasome subunit beta type-10	Psmb10	+	0.00028	-1.1	+	0.00028	-1.28		0.48	-0.18
Q8K012	Formin-binding protein 1-like	Fnbp1l		0.00044	-0.52		0.00028	-0.66		0.3	-0.13
P70303	CTP synthase 2	Ctps2		0.0034	-0.5		0.00028	-0.87		0.036	-0.37
Q91WE4	UPF0729 protein C18orf32 homolog			0.015	0.55	+	0.00028	1.25		0.0091	0.7
O09110	Dual specificity mitogen-activated protein kinase kinase 3	Map2k3		0.016	0.33		0.00028	0.75		0.0091	0.42
Q9D0W5	Peptidyl-prolyl cis-trans isomerase-like 1	Ppil1	+	8.9e-06	-1.25		0.00029	-0.82		0.013	0.43
Q8VCN9	Tubulin-specific chaperone C	Tbcc		0.00021	-0.83		0.00029	-0.91		0.65	-0.09
Q01405	Protein transport protein Sec23A	Sec23a		0.00046	-0.63		0.00029	-0.79		0.3	-0.16
A2AUM9	Centrosomal protein of 152 kDa	Cep152		0.0012	-0.78	+	0.00029	-1.15		0.11	-0.36
Q3U821		Wdr75		0.002	0.51		0.00029	0.8		0.07	0.29
B7ZNG4	Tastin	Troap		0.37	0.2	+	0.00029	1.3	+	0.0008	1.1
P06797;Q9JI81	Cathepsin L1;Cathepsin L1 heavy chain;Cathepsin L1 light chain	Ctsl	+	6.2e-06	2.26	+	0.0003	1.37		0.0043	-0.89
Q9Z1N5	Spliceosome RNA helicase Ddx39b	Ddx39b	+	7.6e-05	-1.35	+	0.0003	-1.26		0.75	0.09
O08915	AH receptor-interacting protein	Aip		0.00014	-0.76		0.0003	-0.79		0.88	-0.03
P97864	Caspase-7;Caspase-7 subunit p20;Caspase-7 subunit p11	Casp7		0.00014	-0.91		0.0003	-0.93		0.89	-0.03
P62965;P22935	Cellular retinoic acid-binding protein 1	Crabp1	+	0.00082	-1.15	+	0.0003	-1.56		0.19	-0.41
Q8JZK9;P54869	Hydroxymethylglutaryl-CoA synthase, cytoplasmic	Hmgcs1		0.61	-0.09	+	0.0003	-1.08		0.00051	-0.98
Q9QXA5	U6 snRNA-associated Sm-like protein LSm4	Lsm4	+	5.7e-05	-1.18	+	0.00031	-1.04		0.53	0.14
Q91WV0	Protein Dr1	Dr1		5.8e-05	-0.82		0.00031	-0.73		0.55	0.09
O88569	Heterogeneous nuclear ribonucleoproteins A2/B1	Hnrnpa2b1	+	0.00013	-1.1	+	0.00031	-1.11		0.97	-0.01
Q9D684	Ras and Rab interactor 2	Rin2	+	0.00016	1.1	+	0.00031	1.14		0.86	0.05
P97765	WW domain-binding protein 2	Wbp2		0.00021	-0.87		0.00031	-0.95		0.7	-0.08
Q9EPQ7	StAR-related lipid transfer protein 5	Stard5		0.06	-0.51	+	0.00031	-1.54	+	0.0038	-1.03
P51432	1-phosphatidylinositol 4,5-bisphosphate phosphodiesterase beta-3	Plcb3		0.26	-0.13		0.00031	-0.67		0.0012	-0.54
Q99LH1	Nucleolar GTP-binding protein 2	Gnl2		0.00056	0.65		0.00032	0.83		0.29	0.18
O08583;Q9JJW6	THO complex subunit 4;Aly/REF export factor 2	Alyref;Alyref2	+	4.3e-05	-1.57	+	0.00033	-1.33		0.35	0.25
P33610	DNA primase large subunit	Prim2		0.00024	-0.73		0.00033	-0.81		0.66	-0.08
O88271	Craniofacial development protein 1	Cfdp1	+	0.00025	-1.1	+	0.00033	-1.22		0.65	-0.12
P28667	MARCKS-related protein	Marcksl1	+	7.9e-06	-1.42		0.00034	-0.88		0.0065	0.54
Q9ERK4	Exportin-2	Cse1l	+	1.9e-05	-1.34		0.00034	-0.99		0.086	0.35
P11031	Activated RNA polymerase II transcriptional coactivator p15	Sub1	+	4.4e-05	-1.67	+	0.00034	-1.4		0.35	0.27
O35841	Apoptosis inhibitor 5	Api5	+	5.2e-05	-1.49	+	0.00034	-1.27		0.41	0.22
P32233	Developmentally-regulated GTP-binding protein 1	Drg1		6.4e-05	-0.87		0.00034	-0.77		0.54	0.1
O70492	Sorting nexin-3	Snx3		0.00011	-0.89		0.00034	-0.85		0.87	0.03
Q6ZWZ2	Ubiquitin-conjugating enzyme E2 R2	Ube2r2		0.0007	-0.74		0.00034	-0.96		0.26	-0.22
Q91WD4	UPF0415 protein C7orf25 homolog			0.0012	-0.57		0.00034	-0.81		0.15	-0.24
Q8BU03	Periodic tryptophan protein 2 homolog	Pwp2		0.007	0.49		0.00034	0.93		0.027	0.44
CON__ENSEMBL:ENSBTAP00000018229			+	0.018	1.46	+	0.00034	3.28	+	0.012	1.83
Q63844	Mitogen-activated protein kinase 3	Mapk3		0.056	-0.37	+	0.00034	-1.08		0.0045	-0.71
P52431	DNA polymerase delta catalytic subunit	Pold1		0.26	-0.11		0.00034	-0.56		0.0014	-0.45
Q7TSS2	Ubiquitin-conjugating enzyme E2 Q1	Ube2q1		0.00099	-0.47		0.00035	-0.64		0.19	-0.17
Q71FD7	Filamin-binding LIM protein 1	Fblim1		0.065	-0.32		0.00035	-0.96		0.0045	-0.64
Q91YJ3	Thymocyte nuclear protein 1	Thyn1		0.00026	-0.78		0.00036	-0.86		0.69	-0.08
Q8C4J7	Transducin beta-like protein 3	Tbl3		0.031	0.35		0.00036	0.88		0.0082	0.53
Q07813	Apoptosis regulator BAX	Bax	+	0.00013	-1.13	+	0.00037	-1.1		0.91	0.03
Q9CR41	Huntingtin-interacting protein K	Hypk	+	0.0002	-1.35	+	0.00037	-1.41		0.86	-0.06
Q8CIH9	Amidophosphoribosyltransferase	Ppat		0.00059	-0.84	+	0.00037	-1.04		0.34	-0.21
Q8BFQ8	Parkinson disease 7 domain-containing protein 1	Pddc1		0.0053	-0.58	+	0.00037	-1.03		0.041	-0.45
Q99JT9	1,2-dihydroxy-3-keto-5-methylthiopentene dioxygenase	Adi1		0.014	-0.74	+	0.00037	-1.56		0.017	-0.82
CON__P01966;P06467			+	0.048	1.57	+	0.00037	4.34	+	0.0062	2.77
P28352	DNA-(apurinic or apyrimidinic site) lyase;DNA-(apurinic or apyrimidinic site) lyase, mitochondrial	Apex1	+	9.9e-05	-1.3	+	0.00038	-1.21		0.74	0.09
Q6PGH2	Hematological and neurological expressed 1-like protein	Hn1l	+	0.00014	-1.57	+	0.00038	-1.54		0.95	0.02
Q3THK3	General transcription factor IIF subunit 1	Gtf2f1		0.00015	-0.88		0.00038	-0.88		1	0
Q923Q2	StAR-related lipid transfer protein 13	Stard13		0.0077	-0.27		0.00038	-0.52		0.03	-0.24
D3Z7P3	Glutaminase kidney isoform, mitochondrial	Gls		0.023	0.26		0.00038	0.61		0.012	0.35
Q569Z5	Probable ATP-dependent RNA helicase DDX46	Ddx46		0.039	-0.2		0.00038	0.53		4.1e-05	0.73
Q01730	Ras suppressor protein 1	Rsu1	+	0.00022	-1.22	+	0.00039	-1.28		0.83	-0.06
Q99K43	Protein regulator of cytokinesis 1	Prc1		0.066	-0.25		0.00039	0.76	+	5.5e-05	1.01
Q9CQ21	Malignant T-cell-amplified sequence 2	Mcts2		0.00017	-0.96		0.0004	-0.96		1	0
Q61792	LIM and SH3 domain protein 1	Lasp1	+	0.00073	-1.13	+	0.0004	-1.43		0.31	-0.31
CON__A2I7N3				0.14	1.19	+	0.0004	4.45	+	0.003	3.26
Q8BGF3	WD repeat-containing protein 92	Wdr92		9.8e-05	-0.68		0.00041	-0.62		0.7	0.05
O35646	Calpain-6	Capn6	+	0.00011	-1.41	+	0.00041	-1.32		0.76	0.09
P49312	Heterogeneous nuclear ribonucleoprotein A1;Heterogeneous nuclear ribonucleoprotein A1, N-terminally processed	Hnrnpa1	+	1.5e-05	-1.28		0.00042	-0.88		0.035	0.41
P62313	U6 snRNA-associated Sm-like protein LSm6	Lsm6	+	7.3e-05	-1.19	+	0.00042	-1.04		0.49	0.16
Q8BMJ3	Eukaryotic translation initiation factor 1A, X-chromosomal	Eif1ax	+	8.4e-05	-1.05		0.00042	-0.94		0.58	0.12
O88456;Q9D7J7	Calpain small subunit 1	Capns1		0.00096	-0.62		0.00042	-0.82		0.26	-0.2
Q05769	Prostaglandin G/H synthase 2	Ptgs2	+	0.0012	1.25	+	0.00042	1.7		0.21	0.45
Q9R059	Four and a half LIM domains protein 3	Fhl3		0.0018	-0.77	+	0.00042	-1.12		0.15	-0.35
Q8BQX5	Transmembrane and coiled-coil domain-containing protein 6	Tmco6		0.031	-0.27		0.00042	-0.65		0.011	-0.38
CON__Q9TTE1				0.18	1.14	+	0.00042	4.67	+	0.0026	3.54
P63154	Crooked neck-like protein 1	Crnkl1		0.89	0.02		0.00042	0.71		0.00051	0.7
Q9JK92	Heat shock protein beta-8	Hspb8		0.0003	0.72		0.00043	0.78		0.73	0.06
O55098	Serine/threonine-protein kinase 10	Stk10		0.00052	-0.5		0.00043	-0.6		0.47	-0.09
Q91ZU1	Ankyrin repeat and SOCS box protein 6	Asb6		0.0017	0.48		0.00043	0.68		0.16	0.21
Q9D9Z5	DET1- and DDB1-associated protein 1	Dda1		0.036	-0.33		0.00043	-0.83		0.01	-0.5
Q8BIG4	F-box only protein 28	Fbxo28		0.24	-0.15		0.00043	0.71		0.00013	0.86
P14901	Heme oxygenase 1	Hmox1	+	8.9e-06	1.83	+	0.00044	1.1		0.0062	-0.73
P62309	Small nuclear ribonucleoprotein G	Snrpg		4.5e-05	-0.95		0.00044	-0.76		0.25	0.19
Q9Z1K6	E3 ubiquitin-protein ligase ARIH2	Arih2		5.6e-05	-0.86		0.00044	-0.71		0.32	0.15
Q61333	Tumor necrosis factor alpha-induced protein 2	Tnfaip2		0.031	0.27		0.00044	-0.65		4.3e-05	-0.92
Q9JLI6	Selenocysteine lyase	Scly	+	0.00044	-1.17	+	0.00045	-1.34		0.58	-0.17
Q9D0A3	Arpin	Arpin		0.0013	-0.9	+	0.00045	-1.23		0.21	-0.33
Q6NSR8	Probable aminopeptidase NPEPL1	Npepl1	+	0.00027	-1.16	+	0.00048	-1.21		0.86	-0.05
Q64010	Adapter molecule crk	Crk	+	0.00035	-1.18	+	0.00048	-1.29		0.71	-0.11
Q8BTU1	Cilia- and flagella-associated protein 20	Cfap20	+	0.00035	-1	+	0.00048	-1.1		0.71	-0.09
P61082	NEDD8-conjugating enzyme Ubc12	Ube2m	+	0.00046	-1.05	+	0.00048	-1.21		0.57	-0.15
O08911	Mitogen-activated protein kinase 12	Mapk12		0.0021	-0.99	+	0.00048	-1.45		0.15	-0.45
Q9EPC1	Alpha-parvin	Parva		0.0033	-0.89	+	0.00048	-1.39		0.1	-0.5
Q8VCG3	WD repeat-containing protein 74	Wdr74		0.0034	0.36		0.00048	0.57		0.094	0.21
P54823	Probable ATP-dependent RNA helicase DDX6	Ddx6		0.032	-0.25		0.00048	-0.6		0.013	-0.35
O88708;CON__Q2YDI2	Origin recognition complex subunit 4	Orc4		0.096	0.22		0.00048	0.7		0.0053	0.48
Q99PW4	TP53-regulating kinase	Tp53rk	+	7.1e-05	-1.08		0.00049	-0.9		0.38	0.17
P61089;Q9CQ37	Ubiquitin-conjugating enzyme E2 N	Ube2n	+	7.2e-05	-1.77	+	0.00049	-1.49		0.39	0.28
Q9CX34	Suppressor of G2 allele of SKP1 homolog	Sugt1	+	0.00013	-1.37	+	0.00049	-1.26		0.7	0.11
P05622	Platelet-derived growth factor receptor beta	Pdgfrb		0.00017	0.76		0.00049	-0.73	+	4.6e-06	-1.49
Q9CQT1	Methylthioribose-1-phosphate isomerase	Mri1	+	0.00021	-1.22	+	0.00049	-1.21		0.98	0.01
P70318	Nucleolysin TIAR	Tial1		0.00023	-0.6		0.00049	-0.61		0.95	-0.01
P22907	Porphobilinogen deaminase	Hmbs	+	0.00027	-1.22	+	0.00049	-1.26		0.89	-0.04
P63087	Serine/threonine-protein phosphatase PP1-gamma catalytic subunit	Ppp1cc		0.00029	-0.49		0.00049	-0.52		0.85	-0.02
Q9CZ28	Vacuolar-sorting protein SNF8	Snf8		0.00059	-0.66		0.00049	-0.78		0.48	-0.12
G5E8P1		Brd1		0.002	0.46		0.00049	0.66		0.17	0.2
Q8BH74	Nuclear pore complex protein Nup107	Nup107		0.0022	0.47		0.00049	0.68		0.15	0.21
Q9JLC8	Sacsin	Sacs		0.0022	0.4		0.00049	0.58		0.15	0.18
Q8R0G9	Nuclear pore complex protein Nup133	Nup133		0.003	0.41		0.00049	0.63		0.12	0.22
Q6PD19	UPF0668 protein C10orf76 homolog			0.022	-0.28		0.00049	-0.61		0.018	-0.33
Q80YR6	DNA endonuclease RBBP8	Rbbp8		0.022	0.53	+	0.00049	1.15		0.019	0.62
Q505F5	Leucine-rich repeat-containing protein 47	Lrrc47		8.9e-05	-0.86		0.0005	-0.74		0.51	0.11
Q9WVA4	Transgelin-2	Tagln2	+	0.00012	-1.44	+	0.0005	-1.31		0.65	0.14
Q99JW2	Aminoacylase-1	Acy1	+	0.00016	-1.01		0.0005	-0.96		0.81	0.06
Q64152	Transcription factor BTF3	Btf3	+	0.00094	-1.03	+	0.0005	-1.3		0.34	-0.27
Q9D662	Protein transport protein Sec23B	Sec23b		0.0072	-0.4		0.0005	-0.7		0.054	-0.3
E9Q5F9	Histone-lysine N-methyltransferase SETD2	Setd2	+	5.2e-06	1.32		0.00051	0.65		0.00046	-0.67
Q9R1Q6	Transmembrane protein 176B	Tmem176b	+	1.1e-05	2.35	+	0.00051	1.45		0.01	-0.9
Q8R3C6	Probable RNA-binding protein 19	Rbm19	+	1.2e-05	1.73	+	0.00051	1.09		0.013	-0.64
P83917	Chromobox protein homolog 1	Cbx1	+	4.5e-05	-1.26		0.00051	-0.98		0.2	0.28
P97823	Acyl-protein thioesterase 1	Lypla1	+	4.7e-05	-1.1		0.00051	-0.86		0.2	0.24
Q8R146	Acylamino-acid-releasing enzyme	Apeh	+	0.00017	-1.31	+	0.00051	-1.25		0.86	0.06
Q9D8T2	Gasdermin-D	Gsdmdc1	+	0.00021	-1.03	+	0.00051	-1.01		0.96	0.01
Q8CGY8	UDP-N-acetylglucosamine--peptide N-acetylglucosaminyltransferase 110 kDa subunit	Ogt		0.00026	0.61		0.00051	0.62		0.93	0.01
P12032	Metalloproteinase inhibitor 1	Timp1	+	0.00029	1.32	+	0.00051	1.38		0.88	0.05
Q8VD62	UPF0696 protein C11orf68 homolog	Bles03		0.00071	-0.99	+	0.00051	-1.19		0.46	-0.2
Q62188	Dihydropyrimidinase-related protein 3	Dpysl3		0.0016	-0.7		0.00051	-0.95		0.23	-0.25
Q3B7Z2;Q5QNQ6	Oxysterol-binding protein 1	Osbp		0.0029	-0.47		0.00051	-0.7		0.13	-0.23
P48193	Protein 4.1	Epb41		0.007	-0.6	+	0.00051	-1.04		0.059	-0.44
Q8BW00	Probable peptidyl-tRNA hydrolase	Ptrh1		0.021	0.38		0.00051	0.81		0.021	0.43
Q99LX5	Multiple myeloma tumor-associated protein 2 homolog	Mmtag2	+	0.026	1.05	+	0.00051	2.35	+	0.019	1.3
Q80SY5	Pre-mRNA-splicing factor 38B	Prpf38b		0.09	0.26		0.00051	0.82		0.0064	0.55
Q9CRA5	Golgi phosphoprotein 3	Golph3		0.14	-0.15		0.00051	-0.53		0.0045	-0.38
O08848	60 kDa SS-A/Ro ribonucleoprotein	Trove2		0.23	-0.15		0.00051	-0.66		0.0029	-0.51
P62315	Small nuclear ribonucleoprotein Sm D1	Snrpd1		2.1e-05	-0.83		0.00052	-0.56		0.041	0.26
Q9Z130	Heterogeneous nuclear ribonucleoprotein D-like	Hnrnpdl		4.3e-05	-0.97		0.00052	-0.75		0.17	0.23
Q78ZA7	Nucleosome assembly protein 1-like 4	Nap1l4	+	7.5e-05	-1.09		0.00052	-0.9		0.36	0.18
Q9D1E6	Tubulin-folding cofactor B	Tbcb	+	9.9e-05	-1.17	+	0.00052	-1.02		0.52	0.15
Q6P8I4	PEST proteolytic signal-containing nuclear protein	Pcnp	+	0.00011	-1.19	+	0.00052	-1.06		0.59	0.13
Q8BWU5	Probable tRNA N6-adenosine threonylcarbamoyltransferase	Osgep		0.00034	-0.63		0.00052	-0.68		0.81	-0.04
Q8BK67	Protein RCC2	Rcc2		0.00043	-0.47		0.00052	-0.51		0.71	-0.05
P52760	Ribonuclease UK114	Hrsp12		0.0011	-0.91	+	0.00052	-1.17		0.33	-0.25
Q9D735	Uncharacterized protein C19orf43 homolog			0.0011	-0.84	+	0.00052	-1.07		0.33	-0.23
Q9CXL3	Uncharacterized protein C7orf50 homolog			0.044	-0.44	+	0.00052	-1.11		0.012	-0.67
CON__Q1RMN8				0.063	1.52	+	0.00052	4.18	+	0.0093	2.66
CON__P02676;Q8K0E8				0.094	0.76	+	0.00052	2.37	+	0.0065	1.6
P62317	Small nuclear ribonucleoprotein Sm D2	Snrpd2	+	4.5e-05	-1.01		0.00053	-0.77		0.17	0.24
Q05816	Fatty acid-binding protein, epidermal	Fabp5	+	9.1e-05	-1.63	+	0.00053	-1.39		0.45	0.24
P63073	Eukaryotic translation initiation factor 4E	Eif4e	+	0.00014	-1.16	+	0.00053	-1.06		0.7	0.1
Q8C878	NEDD8-activating enzyme E1 catalytic subunit	Uba3	+	0.00015	-1.02		0.00053	-0.95		0.75	0.07
Q9DAR7	m7GpppX diphosphatase	Dcps	+	0.00045	-1.26	+	0.00053	-1.4		0.69	-0.13
Q9CR75	Tumor necrosis factor receptor superfamily member 12A	Tnfrsf12a	+	0.00053	1.09	+	0.00053	1.23		0.61	0.15
Q8BYL4	Tyrosine--tRNA ligase, mitochondrial	Yars2		0.0013	0.53		0.00053	0.69		0.29	0.16
P62627	Dynein light chain roadblock-type 1	Dynlrb1		0.002	-0.93	+	0.00053	-1.29		0.21	-0.36
CON__REFSEQ:XP_001252647				0.15	1.19	+	0.00053	4.35	+	0.0047	3.16
Q3UKJ7	WD40 repeat-containing protein SMU1;WD40 repeat-containing protein SMU1, N-terminally processed	Smu1		1.7e-05	-0.86		0.00054	-0.56		0.025	0.3
P63034	Cytohesin-2	Cyth2		9.9e-05	0.83		0.00054	0.72		0.48	-0.12
Q62376	U1 small nuclear ribonucleoprotein 70 kDa	Snrnp70		0.00012	-0.67		0.00054	-0.59		0.56	0.08
Q9JL62	Glycolipid transfer protein	Gltp	+	0.00013	-1.76	+	0.00054	-1.56		0.6	0.19
Q9CQ60	6-phosphogluconolactonase	Pgls	+	0.0003	-1.4	+	0.00054	-1.43		0.92	-0.04
Q8C3P7	N6-adenosine-methyltransferase subunit METTL3	Mettl3		0.00084	-0.73		0.00054	-0.88		0.45	-0.15
Q8BZW8	NHL repeat-containing protein 2	Nhlrc2		0.0015	-0.48		0.00054	-0.63		0.27	-0.16
O08736	Caspase-12	Casp12		0.0017	0.49		0.00054	-0.66	+	1.5e-05	-1.15
Q9QWT9	Kinesin-like protein KIFC1	Kifc1		0.0077	0.33		0.00054	0.58		0.065	0.24
Q62465	Synaptic vesicle membrane protein VAT-1 homolog	Vat1		0.011	-0.46		0.00054	-0.85		0.048	-0.39
P98083	SHC-transforming protein 1	Shc1		0.064	-0.22		0.00054	-0.6		0.01	-0.38
P42232	Signal transducer and activator of transcription 5B	Stat5b		0.068	-0.26		0.00054	-0.71		0.0094	-0.46
CON__Q2KJ83				0.13	0.75	+	0.00054	2.58	+	0.0055	1.83
P06795;P21447;P21440	Multidrug resistance protein 1B;Multidrug resistance protein 1A	Abcb1b;Abcb1a		0.5	0.07		0.00054	0.59		0.0016	0.51
P46062	Signal-induced proliferation-associated protein 1	Sipa1		0.68	-0.05		0.00054	-0.67		0.0011	-0.61
Q8K2Q7	BRO1 domain-containing protein BROX	Brox	+	2.4e-05	-1.53	+	0.00055	-1.05		0.049	0.48
Q99J36	THUMP domain-containing protein 1	Thumpd1	+	5.9e-05	-1.66	+	0.00055	-1.31		0.23	0.35
P63085	Mitogen-activated protein kinase 1	Mapk1		0.00022	-0.7		0.00055	-0.68		0.9	0.02
Q8R5K4	Nucleolar protein 6	Nol6	+	8.8e-06	1.4		0.00056	0.79		0.0036	-0.61
O88952	Protein lin-7 homolog C	Lin7c		0.00095	-0.45		0.00056	-0.55		0.43	-0.1
Q99LT0	Protein dpy-30 homolog	Dpy30	+	0.0026	1.02	+	0.00056	1.45		0.19	0.44
Q3UHH8	Glucoside xylosyltransferase 1	Gxylt1		0.018	0.31		0.00056	0.63		0.032	0.32
Q8R3P0	Aspartoacylase	Aspa		0.019	-0.68	+	0.00056	-1.39		0.032	-0.7
CON__P02672				0.055	1.13	+	0.00056	2.93	+	0.012	1.81
Q9D8S3	ADP-ribosylation factor GTPase-activating protein 3	Arfgap3		0.65	0.05		0.00056	-0.61		0.00039	-0.66
Q9WVQ5	Methylthioribulose-1-phosphate dehydratase	Apip	+	0.0003	-1.33	+	0.00057	-1.35		0.96	-0.02
Q8BWZ3	N-alpha-acetyltransferase 25, NatB auxiliary subunit	Naa25		0.00013	-0.87		0.00058	-0.77		0.59	0.1
Q80ZV0	Ribonuclease H2 subunit B	Rnaseh2b	+	0.00019	-1.11	+	0.00058	-1.04		0.78	0.07
Q8VDK1	Nitrilase homolog 1	Nit1		0.0002	-0.73		0.00058	-0.69		0.83	0.04
P97372	Proteasome activator complex subunit 2	Psme2	+	0.00033	-1.64	+	0.00058	-1.69		0.92	-0.04
Q80WE4	Kinesin-like protein KIF20B	Kif20b		0.0015	0.65		0.00058	0.85		0.31	0.2
Q8VDS4	Regulation of nuclear pre-mRNA domain-containing protein 1A	Rprd1a		0.0019	-0.53		0.00058	-0.72		0.26	-0.19
Q8BJW5	Nucleolar protein 11	Nol11		0.0024	0.48		0.00058	0.68		0.21	0.19
P59110	Sentrin-specific protease 1	Senp1		0.0097	0.4		0.00058	0.72		0.059	0.32
CON__Q32PJ2			+	0.023	1.28	+	0.00058	2.69	+	0.027	1.42
CON__ENSEMBL:ENSBTAP00000016285			+	0.03	1.42	+	0.00058	3.17	+	0.022	1.75
Q8BRN9	Coiled-coil and C2 domain-containing protein 1B	Cc2d1b		0.14	-0.17		0.00058	-0.58		0.006	-0.41
P09602	Non-histone chromosomal protein HMG-17	Hmgn2	+	1.1e-05	-1.87	+	0.00059	-1.12		0.0081	0.75
P23591	GDP-L-fucose synthase	Tsta3	+	3.5e-05	-1.36		0.00059	-0.97		0.087	0.39
Q07139	Protein ECT2	Ect2	+	5.8e-05	1.11		0.00059	0.85		0.19	-0.26
Q9CVI2	Protein FAM133B	Fam133b		6.9e-05	0.98		0.00059	0.77		0.25	-0.21
P70362	Ubiquitin fusion degradation protein 1 homolog	Ufd1l	+	7.5e-05	-1.13		0.00059	-0.91		0.29	0.22
Q9ERU9;Q0VDN7	E3 SUMO-protein ligase RanBP2	Ranbp2		9.5e-05	0.69		0.00059	0.58		0.39	-0.11
Q9DBN9	Probable ATP-dependent RNA helicase DDX59	Ddx59		9.7e-05	-0.74		0.00059	-0.62		0.4	0.12
P61957	Small ubiquitin-related modifier 2	Sumo2	+	0.0001	-1.35	+	0.00059	-1.14		0.44	0.21
Q61160	FAS-associated death domain protein	Fadd	+	0.00015	-1.42	+	0.00059	-1.27		0.63	0.15
Q61171	Peroxiredoxin-2	Prdx2	+	0.0002	-1.27	+	0.00059	-1.2		0.8	0.08
P61924	Coatomer subunit zeta-1	Copz1	+	0.00025	-1.17	+	0.00059	-1.13		0.91	0.03
Q7TN02	Mediator of RNA polymerase II transcription subunit 26	Med26		0.00028	0.62		0.00059	0.61		0.98	0
Q6ZQL4	WD repeat-containing protein 43	Wdr43		0.00083	0.59		0.00059	0.69		0.51	0.11
P49443	Protein phosphatase 1A	Ppm1a		0.0041	-0.68	+	0.00059	-1.03		0.14	-0.36
Q62523	Zyxin	Zyx		0.01	-0.45		0.00059	-0.81		0.061	-0.35
P58044	Isopentenyl-diphosphate Delta-isomerase 1	Idi1		0.029	-0.49	+	0.00059	-1.08		0.024	-0.59
P56480	ATP synthase subunit beta, mitochondrial	Atp5b		0.086	0.18		0.00059	0.52		0.0094	0.34
Q3TLR7	Denticleless protein homolog	Dtl		0.25	-0.19		0.00059	0.87	+	0.00019	1.07
A2AGH6;Q8BQM9	Mediator of RNA polymerase II transcription subunit 12	Med12		0.0036	0.38		0.0006	0.57		0.16	0.19
Q8VCY6	U3 small nucleolar RNA-associated protein 6 homolog	Utp6	+	6.6e-06	1.33		0.00061	0.7		0.0016	-0.63
P62305	Small nuclear ribonucleoprotein E	Snrpe		3.6e-05	-0.96		0.00061	-0.68		0.086	0.28
Q9D0B6	Protein PBDC1	Pbdc1	+	4.1e-05	-1.42	+	0.00061	-1.04		0.11	0.39
Q9Z179	SHC SH2 domain-binding protein 1	Shcbp1		0.00013	-0.65		0.00061	0.57	+	4.6e-06	1.21
Q91YE6	Importin-9	Ipo9		0.00034	-0.82		0.00061	-0.84		0.95	-0.01
Q9ER72	Cysteine--tRNA ligase, cytoplasmic	Cars		0.00035	-0.99	+	0.00061	-1.01		0.93	-0.02
Q9CR09	Ubiquitin-fold modifier-conjugating enzyme 1	Ufc1	+	0.00055	-1.17	+	0.00061	-1.28		0.72	-0.11
Q9WVK4	EH domain-containing protein 1	Ehd1		0.0037	-0.46		0.00061	-0.69		0.16	-0.23
O08760	N-glycosylase/DNA lyase;8-oxoguanine DNA glycosylase;DNA-(apurinic or apyrimidinic site) lyase	Ogg1		0.0085	-0.54		0.00061	-0.93		0.077	-0.39
Q00547	Hyaluronan mediated motility receptor	Hmmr		0.026	-0.39		0.00061	0.84	+	5.8e-05	1.24
Q64324	Syntaxin-binding protein 2	Stxbp2		0.00023	-0.69		0.00062	-0.66		0.84	0.03
Q61553	Fascin	Fscn1	+	0.00034	-1.31	+	0.00062	-1.33		0.96	-0.02
P47968	Ribose-5-phosphate isomerase	Rpia	+	0.0004	-1.21	+	0.00062	-1.26		0.89	-0.04
Q61024	Asparagine synthetase [glutamine-hydrolyzing]	Asns		0.00083	-0.88	+	0.00062	-1.02		0.55	-0.15
P51125	Calpastatin	Cast		0.00096	-0.99	+	0.00062	-1.18		0.5	-0.19
Q9QUR7	Peptidyl-prolyl cis-trans isomerase NIMA-interacting 1	Pin1	+	1.5e-05	-1.55		0.00063	-0.96		0.015	0.59
Q5RJG1	Nucleolar protein 10	Nol10	+	3e-05	1.27		0.00063	0.88		0.059	-0.4
Q8BWY3	Eukaryotic peptide chain release factor subunit 1	Etf1	+	9.7e-05	-1.43	+	0.00063	-1.18		0.37	0.25
Q9D0I8	mRNA turnover protein 4 homolog	Mrto4		9.9e-05	-0.8		0.00063	-0.66		0.38	0.14
Q62384	Zinc finger protein ZPR1	Zpr1	+	0.00019	-1.24	+	0.00063	-1.14		0.7	0.11
Q8BVF2	Phosducin-like protein 3	Pdcl3	+	0.00025	-1.26	+	0.00063	-1.21		0.87	0.05
Q6PIP5	NudC domain-containing protein 1	Nudcd1		0.00034	-0.83		0.00063	-0.84		0.96	-0.01
P97371	Proteasome activator complex subunit 1	Psme1	+	0.00076	-1.53	+	0.00063	-1.75		0.6	-0.22
Q61599	Rho GDP-dissociation inhibitor 2	Arhgdib	+	0.00079	-1.24	+	0.00063	-1.43		0.59	-0.19
A2AJT4	Arginine/serine-rich protein PNISR	Pnisr		0.061	0.38		0.00063	0.99		0.014	0.61
O70325	Phospholipid hydroperoxide glutathione peroxidase, mitochondrial	Gpx4		6.5e-06	-0.86		0.00065	0.44	+	1.1e-06	1.3
P61202	COP9 signalosome complex subunit 2	Cops2	+	5.7e-05	-1.03		0.00065	-0.77		0.16	0.26
Q60996	Serine/threonine-protein phosphatase 2A 56 kDa regulatory subunit gamma isoform	Ppp2r5c		0.0002	-0.95		0.00065	-0.87		0.72	0.08
Q9Z0W3	Nuclear pore complex protein Nup160	Nup160		0.095	0.22		0.00065	0.65		0.01	0.43
Q9ERR7	15 kDa selenoprotein	Sep15		0.53	0.08		0.00065	0.63		0.002	0.55
Q9CZH3	Proteasome assembly chaperone 3	Psmg3	+	6e-05	-1.35	+	0.00066	-1.03		0.17	0.33
Q6NZB0	DnaJ homolog subfamily C member 8	Dnajc8	+	9.9e-05	-1.48	+	0.00066	-1.22		0.36	0.27
Q9CY64	Biliverdin reductase A	Blvra	+	0.00015	-1.15	+	0.00066	-1.01		0.57	0.14
Q99LX0	Protein deglycase DJ-1	Park7	+	0.00053	-1.16	+	0.00066	-1.25		0.79	-0.09
Q8R1G6	PDZ and LIM domain protein 2	Pdlim2		0.018	0.88	+	0.00066	-1.71	+	5.3e-05	-2.59
Q91Z38	Tetratricopeptide repeat protein 1	Ttc1	+	7.4e-05	-1.05		0.00067	-0.82		0.23	0.23
O08586	Phosphatidylinositol 3,4,5-trisphosphate 3-phosphatase and dual-specificity protein phosphatase PTEN	Pten		0.00027	-0.68		0.00067	-0.65		0.87	0.03
Q7TPR4;O88990	Alpha-actinin-1	Actn1	+	0.00062	-1.08	+	0.00067	-1.19		0.73	-0.1
Q3UFM5	Nucleolar MIF4G domain-containing protein 1	Nom1	+	4.4e-06	1.42		0.00068	0.6		0.00012	-0.82
P47810	Wee1-like protein kinase	Wee1	+	9.4e-06	1.56		0.00068	0.86		0.0032	-0.7
Q8BKC5;Q8BIV3	Importin-5	Ipo5	+	4.7e-05	-1.15		0.00068	-0.83		0.11	0.32
Q8VCT3	Aminopeptidase B	Rnpep	+	0.00027	-1.13	+	0.00068	-1.08		0.86	0.05
E9Q634;P70248	Unconventional myosin-Ie	Myo1e		0.00045	0.69		0.00068	0.72		0.89	0.03
O89110	Caspase-8;Caspase-8 subunit p18;Caspase-8 subunit p10	Casp8		0.00067	-0.85		0.00068	-0.94		0.71	-0.09
Q9R0N0	Galactokinase	Galk1		0.0023	-0.5		0.00068	-0.67		0.28	-0.17
Q8VCD5	Mediator of RNA polymerase II transcription subunit 17	Med17		0.033	0.23		0.00068	0.49		0.028	0.27
O54825	Bystin	Bysl		0.048	-0.24		0.00068	-0.58		0.019	-0.34
Q8BSP2	Condensin-2 complex subunit H2	Ncaph2		0.47	-0.07		0.00068	0.5		0.00038	0.57
Q91V83	TELO2-interacting protein 1 homolog	Tti1	+	5.2e-06	1.23		0.0007	0.57		0.00037	-0.66
E9PZM4	Chromodomain-helicase-DNA-binding protein 2	Chd2	+	5.9e-05	-1.18		0.0007	-0.88		0.15	0.3
Q8BH69	Selenide, water dikinase 1	Sephs1	+	0.00021	-1.2	+	0.0007	-1.1		0.72	0.1
Q9CZ44	NSFL1 cofactor p47	Nsfl1c	+	0.00021	-1.18	+	0.0007	-1.08		0.7	0.11
Q8BTZ7	Mannose-1-phosphate guanyltransferase beta	Gmppb		0.0013	-0.84	+	0.0007	-1.04		0.44	-0.19
Q9ER39	Torsin-1A	Tor1a		0.019	0.31		0.0007	0.6		0.048	0.29
P98063	Bone morphogenetic protein 1	Bmp1	+	1.3e-05	1.73	+	0.00071	1.02		0.0079	-0.72
Q91VJ5	Polyglutamine-binding protein 1	Pqbp1		0.0007	-0.86		0.00071	-0.95		0.7	-0.09
Q93092	Transaldolase	Taldo1	+	0.00025	-1.3	+	0.00072	-1.22		0.8	0.08
Q9CR26	Vacuolar protein sorting-associated protein VTA1 homolog	Vta1		0.00064	-0.82		0.00072	-0.89		0.76	-0.07
O08796	Eukaryotic elongation factor 2 kinase	Eef2k	+	0.00012	1.01		0.00074	-0.83	+	4.8e-06	-1.84
P10711	Transcription elongation factor A protein 1	Tcea1	+	0.00013	-1.21	+	0.00074	-1.02		0.44	0.19
P17742	Peptidyl-prolyl cis-trans isomerase A;Peptidyl-prolyl cis-trans isomerase A, N-terminally processed	Ppia	+	0.00017	-1.43	+	0.00074	-1.25		0.56	0.18
O88342	WD repeat-containing protein 1	Wdr1	+	0.0002	-1.32	+	0.00074	-1.19		0.66	0.13
P24527	Leukotriene A-4 hydrolase	Lta4h	+	0.0002	-1.46	+	0.00074	-1.3		0.64	0.15
P53811	Phosphatidylinositol transfer protein beta isoform	Pitpnb	+	0.00034	-1.02		0.00074	-1		0.94	0.02
P61087	Ubiquitin-conjugating enzyme E2 K	Ube2k	+	0.00041	-1.29	+	0.00074	-1.31		0.97	-0.01
Q505B7	Protein archease	Zbtb8os	+	0.00051	-1.2	+	0.00074	-1.26		0.87	-0.06
O70400	PDZ and LIM domain protein 1	Pdlim1		0.00069	-0.77		0.00074	-0.85		0.74	-0.07
P49442	Inositol polyphosphate 1-phosphatase	Inpp1	+	0.0011	-1.11	+	0.00074	-1.31		0.54	-0.2
P59016	Vacuolar protein sorting-associated protein 33B	Vps33b		0.0012	-0.53		0.00074	-0.62		0.53	-0.1
Q8CHI8	E1A-binding protein p400	Ep400		0.0015	0.67		0.00074	0.83		0.44	0.16
Q6PA06	Atlastin-2	Atl2		0.004	0.67		0.00074	0.98		0.2	0.3
Q9R008	Mevalonate kinase	Mvk		0.0099	-0.47		0.00074	-0.8		0.093	-0.33
Q3UFF7	Lysophospholipase-like protein 1	Lyplal1		0.013	-0.5		0.00074	-0.9		0.073	-0.4
Q9DBR0	A-kinase anchor protein 8	Akap8		0.017	0.35		0.00074	0.65		0.059	0.3
Q07832	Serine/threonine-protein kinase PLK1	Plk1		0.018	0.44		0.00074	0.84		0.055	0.4
Q8C0P0	Serine/threonine-protein kinase greatwall	Mastl		0.027	0.24		0.00074	0.5		0.039	0.26
CON__P41361				0.14	1.23	+	0.00074	4.01	+	0.0091	2.78
Q8R033	LYR motif-containing protein 2	Lyrm2		0.27	-0.18		0.00074	-0.81		0.0048	-0.63
P97314	Cysteine and glycine-rich protein 2	Csrp2	+	5.7e-05	-1.19		0.00075	-0.87		0.13	0.32
O35215	D-dopachrome decarboxylase	Ddt	+	0.00014	-1.59	+	0.00075	-1.34		0.45	0.25
Q9CQI7	U2 small nuclear ribonucleoprotein B	Snrpb2		0.00026	-0.85		0.00075	-0.79		0.79	0.06
Q8CFQ3	Intron-binding protein aquarius	Aqr		0.45	0.09		0.00075	0.55		0.003	0.47
Q9CY45	Protein-lysine N-methyltransferase N6amt2	N6amt2	+	8.5e-05	-1.11		0.00076	-0.86		0.24	0.25
Q62093	Serine/arginine-rich splicing factor 2	Srsf2	+	8.6e-05	-1.08		0.00076	-0.84		0.24	0.24
Q9QZ88	Vacuolar protein sorting-associated protein 29	Vps29	+	0.00022	-1.04		0.00076	-0.94		0.67	0.1
Q9JL35	High mobility group nucleosome-binding domain-containing protein 5	Hmgn5	+	0.00029	-1.46	+	0.00076	-1.37		0.83	0.08
P97390	Vacuolar protein sorting-associated protein 45	Vps45		0.00081	-0.64		0.00076	-0.71		0.69	-0.07
Q7TNE3	Sperm-associated antigen 7	Spag7		0.0013	-0.94	+	0.00076	-1.11		0.52	-0.18
O35350	Calpain-1 catalytic subunit	Capn1		0.0015	-0.86	+	0.00076	-1.06		0.45	-0.2
Q76N33	AMSH-like protease	Stambpl1		0.035	-0.48	+	0.00076	-1.04		0.032	-0.56
Q9WV98	Mitochondrial import inner membrane translocase subunit Tim9	Timm9		0.18	0.2		0.00076	0.73		0.0074	0.53
P0C0A3	Charged multivesicular body protein 6	Chmp6		0.21	-0.23		0.00076	-0.9		0.0064	-0.67
Q91WJ8	Far upstream element-binding protein 1	Fubp1	+	8.5e-05	-1.16		0.00077	-0.9		0.23	0.26
Q6P8M1	Putative deoxyribonuclease TATDN1	Tatdn1	+	0.00017	-1.2	+	0.00077	-1.04		0.53	0.16
Q810A7	ATP-dependent RNA helicase DDX42	Ddx42		0.0003	-0.73		0.00077	-0.69		0.84	0.04
Q9Z1Q5	Chloride intracellular channel protein 1	Clic1	+	0.00058	-1.36	+	0.00077	-1.43		0.85	-0.07
Q76MZ3	Serine/threonine-protein phosphatase 2A 65 kDa regulatory subunit A alpha isoform	Ppp2r1a		0.00063	-0.64		0.00077	-0.69		0.81	-0.04
Q2NL51	Glycogen synthase kinase-3 alpha	Gsk3a		0.00074	-0.56		0.00077	-0.61		0.74	-0.05
O70133	ATP-dependent RNA helicase A	Dhx9		0.7	0.05		0.00077	0.61		0.0019	0.56
P62827;Q61820	GTP-binding nuclear protein Ran	Ran	+	9.2e-05	-1.44	+	0.00078	-1.12		0.26	0.31
Q9CQM9	Glutaredoxin-3	Glrx3	+	0.00017	-1.19	+	0.00078	-1.02		0.53	0.16
P15626;Q80W21;Q8R5I6;P19639;O35660	Glutathione S-transferase Mu 2;Glutathione S-transferase Mu 7	Gstm2;Gstm7	+	0.00092	-1.12	+	0.00078	-1.26		0.66	-0.14
Q9JI75	Ribosyldihydronicotinamide dehydrogenase [quinone]	Nqo2		0.0016	-0.89	+	0.00078	-1.09		0.45	-0.2
P63323	40S ribosomal protein S12	Rps12		0.0036	-0.53		0.00078	-0.74		0.24	-0.21
Q99KH8;Q99JT2;Q9Z2W1	Serine/threonine-protein kinase 24;Serine/threonine-protein kinase 24 35 kDa subunit;Serine/threonine-protein kinase 24 12 kDa subunit	Stk24		0.006	-0.49		0.00078	-0.75		0.16	-0.26
O08539;D3Z6Q9;Q7TQF7	Myc box-dependent-interacting protein 1	Bin1		0.0066	-0.69	+	0.00078	-1.07		0.15	-0.38
Q99N84	28S ribosomal protein S18b, mitochondrial	Mrps18b		0.01	0.54		0.00078	0.9		0.1	0.36
P35761	Dual specificity protein kinase TTK	Ttk		0.09	0.29		0.00078	0.81		0.014	0.52
O54988	STE20-like serine/threonine-protein kinase	Slk		0.00059	-0.74		0.00079	-0.78		0.86	-0.04
P21956	Lactadherin	Mfge8		6.1e-05	0.96		0.0008	0.7		0.13	-0.26
P27612	Phospholipase A-2-activating protein	Plaa		0.00027	-0.77		0.0008	-0.71		0.76	0.06
P10107	Annexin A1	Anxa1		0.0071	-0.4		0.0008	-0.62		0.14	-0.23
P58468	Protein FAM207A	Fam207a		0.01	-0.64	+	0.0008	-1.06		0.11	-0.42
P50580	Proliferation-associated protein 2G4	Pa2g4		0.00038	-0.74		0.00081	-0.72		0.93	0.02
Q62167;P16381	ATP-dependent RNA helicase DDX3X;Putative ATP-dependent RNA helicase Pl10	Ddx3x;D1Pas1		0.0007	0.56		0.00081	0.6		0.79	0.04
Q9JKX6	ADP-sugar pyrophosphatase	Nudt5	+	1.8e-05	-1.05		0.00082	-0.63		0.013	0.42
Q9CQY2	RNMT-activating mini protein	Fam103a1	+	8.7e-05	-1.1		0.00082	-0.85		0.22	0.26
P53569	CCAAT/enhancer-binding protein zeta	Cebpz		0.0003	0.79		0.00082	0.74		0.8	-0.05
Q9CQ80	Vacuolar protein-sorting-associated protein 25	Vps25		0.00035	-0.78		0.00082	-0.75		0.89	0.03
Q7TNV0	Protein DEK	Dek		0.00062	-0.61		0.00082	-0.64		0.86	-0.03
Q91WQ3	Tyrosine--tRNA ligase, cytoplasmic;Tyrosine--tRNA ligase, cytoplasmic, N-terminally processed	Yars		0.0011	-0.82		0.00082	-0.94		0.63	-0.12
Q8BMK0	Centrosomal protein of 85 kDa	Cep85		0.0028	0.53		0.00082	0.71		0.31	0.18
Q9D868	Peptidyl-prolyl cis-trans isomerase H	Ppih	+	2e-05	-1.26		0.00083	-0.77		0.016	0.49
P83877	Thioredoxin-like protein 4A	Txnl4a	+	0.00018	-1.19	+	0.00083	-1.03		0.52	0.17
Q8CIN4	Serine/threonine-protein kinase PAK 2;PAK-2p27;PAK-2p34	Pak2	+	0.00046	-1.21	+	0.00083	-1.22		0.99	0
Q6PFD9	Nuclear pore complex protein Nup98-Nup96;Nuclear pore complex protein Nup98;Nuclear pore complex protein Nup96	Nup98		0.0016	0.45		0.00083	0.55		0.48	0.1
Q9EQP2	EH domain-containing protein 4	Ehd4		0.052	-0.28		0.00083	-0.66		0.025	-0.38
Q99KV1	DnaJ homolog subfamily B member 11	Dnajb11		0.058	0.24		0.00083	0.59		0.023	0.35
P08030	Adenine phosphoribosyltransferase	Aprt	+	0.0002	-1.29	+	0.00084	-1.13		0.57	0.16
P26043	Radixin	Rdx	+	0.00032	-1.14	+	0.00084	-1.07		0.81	0.07
Q80X41	Serine/threonine-protein kinase VRK1	Vrk1		0.00042	-0.64		0.00084	-0.62		0.95	0.01
Q99K85	Phosphoserine aminotransferase	Psat1	+	0.00072	-1.24	+	0.00084	-1.33		0.81	-0.09
P82343	N-acylglucosamine 2-epimerase	Renbp		0.0011	-0.94	+	0.00084	-1.07		0.62	-0.14
Q60866	Phosphotriesterase-related protein	Pter		0.0023	-0.67		0.00084	-0.85		0.38	-0.19
Q9ES74	Serine/threonine-protein kinase Nek7	Nek7		0.012	-0.27		0.00084	-0.47		0.099	-0.19
Q9D1R2	Protein KTI12 homolog	Kti12		0.014	0.3		0.00084	0.53		0.089	0.23
Q9Z1R3	Apolipoprotein M	Apom		0.087	1.53	+	0.00084	4.14	+	0.017	2.62
Q9D2G2	Dihydrolipoyllysine-residue succinyltransferase component of 2-oxoglutarate dehydrogenase complex, mitochondrial	Dlst		0.66	0.05		0.00084	0.54		0.0023	0.49
Q61081	Hsp90 co-chaperone Cdc37;Hsp90 co-chaperone Cdc37, N-terminally processed	Cdc37		0.00017	-1		0.00085	-0.85		0.48	0.15
Q8BGR9	Ubiquitin-like domain-containing CTD phosphatase 1	Ublcp1	+	0.00065	-1.19	+	0.00086	-1.25		0.86	-0.06
Q9CYI0	Protein Njmu-R1			0.032	-0.25		0.00086	-0.52		0.043	-0.27
Q8BP56	Acid trehalase-like protein 1	Athl1		0.0011	-0.75		0.00087	-0.86		0.63	-0.11
P52480;P53657	Pyruvate kinase PKM	Pkm	+	0.00038	-1.24	+	0.00088	-1.2		0.89	0.05
Q9ESV0	ATP-dependent RNA helicase DDX24	Ddx24	+	1e-05	1.36		0.0009	0.73		0.0032	-0.63
Q61205	Platelet-activating factor acetylhydrolase IB subunit gamma	Pafah1b3	+	0.00027	-1.26	+	0.0009	-1.14		0.7	0.12
Q8R480	Nuclear pore complex protein Nup85	Nup85		0.59	0.07		0.0009	0.56		0.0029	0.49
O35127	Protein C10	Grcc10	+	3.9e-05	1.29		0.00091	0.85		0.051	-0.43
Q3TYX3	SET and MYND domain-containing protein 5	Smyd5	+	7.2e-05	-1.31		0.00091	-0.96		0.14	0.36
P60670	Nuclear protein localization protein 4 homolog	Nploc4		0.00019	-0.84		0.00091	-0.72		0.52	0.12
Q9CZJ6	Protein Mis18-alpha	Mis18a		0.0002	-0.96		0.00091	-0.82		0.53	0.14
CON__P02769				0.15	1.29	+	0.00091	4.15	+	0.011	2.86
P09411	Phosphoglycerate kinase 1	Pgk1	+	0.00025	-1.48	+	0.00092	-1.32		0.64	0.16
Q8CG76	Aflatoxin B1 aldehyde reductase member 2	Akr7a2		0.00095	-0.62		0.00092	-0.68		0.73	-0.06
P56812	Programmed cell death protein 5	Pdcd5	+	0.00015	-1.32	+	0.00093	-1.09		0.4	0.24
P61982	14-3-3 protein gamma;14-3-3 protein gamma, N-terminally processed	Ywhag	+	0.00046	-1.28	+	0.00093	-1.25		0.95	0.02
P18760	Cofilin-1	Cfl1	+	0.00014	-1.55	+	0.00094	-1.25		0.34	0.3
Q0VFX2	Uncharacterized protein C9orf117 homolog		+	0.00013	-1.19		0.00095	-0.95		0.31	0.24
Q9CZ30	Obg-like ATPase 1	Ola1	+	0.00019	-1.15		0.00095	-0.97		0.48	0.18
P57784	U2 small nuclear ribonucleoprotein A	Snrpa1		0.00026	-0.8		0.00095	-0.72		0.64	0.09
Q9QXG2;Q9QZD5	Rab proteins geranylgeranyltransferase component A 1;Rab proteins geranylgeranyltransferase component A 2	Chm;Chml		0.0046	-0.54		0.00095	-0.76		0.25	-0.22
Q61151;Q6PD28	Serine/threonine-protein phosphatase 2A 56 kDa regulatory subunit epsilon isoform	Ppp2r5e		0.029	-0.31		0.00095	-0.62		0.053	-0.31
P62858	40S ribosomal protein S28	Rps28		0.22	-0.29	+	0.00095	-1.09		0.0085	-0.8
Q8K0P3	TLD domain-containing protein 1	Tldc1		0.23	-0.12		0.00095	-0.45		0.0079	-0.34
Q8K0D5	Elongation factor G, mitochondrial	Gfm1		0.0017	0.46		0.00096	0.55		0.52	0.09
Q9DB29	Isoamyl acetate-hydrolyzing esterase 1 homolog	Iah1	+	0.00073	-1	+	0.00097	-1.05		0.87	-0.05
Q9CPX7	28S ribosomal protein S16, mitochondrial	Mrps16		0.0014	0.45		0.00097	0.53		0.61	0.07
Q8BZS9	Putative pre-mRNA-splicing factor ATP-dependent RNA helicase DHX32	Dhx32		0.0016	0.86	+	0.00097	1.01		0.56	0.16
Q9JK48	Endophilin-B1	Sh3glb1		0.55	-0.06		0.00097	-0.44		0.0033	-0.39
Q9Z0H0	Cell division cycle 7-related protein kinase	Cdc7	+	0.0005	1.12	+	0.00098	1.1		0.97	-0.01
Q922S8;Q8C0N1	Kinesin-like protein KIF2C	Kif2c		0.082	-0.29		0.00099	0.75	+	0.00017	1.04
Q8CEC6	Peptidylprolyl isomerase domain and WD repeat-containing protein 1	Ppwd1	+	1.1e-05	-1.56		0.001	-0.82		0.0032	0.73
Q921I2	Kelch domain-containing protein 4	Klhdc4	+	2.5e-05	-1.63		0.001	-1		0.019	0.63
Q9JKB3;Q9Z2C8	Y-box-binding protein 3	Ybx3	+	5.7e-05	1.94	+	0.001	-1.34	+	4.6e-06	-3.28
Q9ERF3	WD repeat-containing protein 61;WD repeat-containing protein 61, N-terminally processed	Wdr61		9.5e-05	-0.81		0.001	-0.6		0.19	0.2
P70349	Histidine triad nucleotide-binding protein 1	Hint1	+	0.00019	-1.41	+	0.001	-1.18		0.45	0.24
Q6DFX2	Anthrax toxin receptor 2	Antxr2		0.00023	0.77		0.001	0.67		0.56	-0.1
Q9CPW4	Actin-related protein 2/3 complex subunit 5	Arpc5	+	0.00028	-1.07		0.001	-0.96		0.66	0.11
P26883	Peptidyl-prolyl cis-trans isomerase FKBP1A	Fkbp1a	+	0.00032	-1.24	+	0.001	-1.13		0.72	0.11
P15532	Nucleoside diphosphate kinase A	Nme1	+	0.00034	-1.27	+	0.001	-1.17		0.76	0.1
Q9Z1K5	E3 ubiquitin-protein ligase ARIH1	Arih1		0.00035	-0.66		0.001	-0.61		0.77	0.05
Q9WTX8	Mitotic spindle assembly checkpoint protein MAD1	Mad1l1		0.00052	0.58		0.001	0.57		0.97	-0.01
P23708	Nuclear transcription factor Y subunit alpha	Nfya		0.00055	-0.83		0.001	-0.82		0.97	0.01
Q9Z1F9	SUMO-activating enzyme subunit 2	Uba2		0.00059	-1		0.001	-1		0.99	0
Q80UY1	UPF0586 protein C9orf41 homolog			0.00066	-0.72		0.001	-0.73		0.95	-0.02
Q9CQ22	Ragulator complex protein LAMTOR1	Lamtor1		0.00082	0.69		0.001	0.73		0.85	0.04
Q8CI94;Q9WUB3;Q9ET01	Glycogen phosphorylase, brain form	Pygb		0.00087	-0.91		0.001	-0.97		0.83	-0.06
P47226	Testin	Tes		0.001	-0.54		0.001	-0.59		0.76	-0.05
Q8R3B7	Bromodomain-containing protein 8	Brd8		0.0023	0.4		0.001	0.5		0.45	0.1
P17918	Proliferating cell nuclear antigen	Pcna		0.0024	-0.69		0.001	-0.86		0.44	-0.17
Q91Z31	Polypyrimidine tract-binding protein 2	Ptbp2		0.0029	-0.89	+	0.001	-1.14		0.38	-0.26
Q8VC31	Coiled-coil domain-containing protein 9	Ccdc9		0.005	-0.89	+	0.001	-1.26		0.26	-0.37
Q80UN9	tRNA dimethylallyltransferase, mitochondrial	Trit1		0.0062	-0.36		0.001	-0.53		0.21	-0.17
Q66JQ7	Protein CASC5	Casc5		0.013	0.44		0.001	0.73		0.12	0.29
O35242	Protein FAN	Nsmaf		0.03	-0.49		0.001	-0.98		0.06	-0.48
Q99M51;O55033	Cytoplasmic protein NCK1	Nck1		0.091	-0.26		0.001	-0.69		0.02	-0.43
Q8CHU3	Epsin-2	Epn2		0.18	-0.23		0.001	-0.79		0.011	-0.56
Q8BWW9	Serine/threonine-protein kinase N2	Pkn2		0.28	-0.09		0.001	-0.4		0.0072	-0.3
P63037	DnaJ homolog subfamily A member 1	Dnaja1		0.54	0.09		0.001	0.68		0.0038	0.59
P57722	Poly(rC)-binding protein 3	Pcbp3		0.71	-0.04		0.001	-0.53		0.0026	-0.48
Q8C5L7	RNA-binding protein 34	Rbm34	+	5.2e-06	1.86		0.0011	0.81	+	0.00027	-1.06
Q9CTH6	rRNA-processing protein FCF1 homolog	Fcf1	+	7.6e-06	1.48		0.0011	0.71		0.00098	-0.77
Q9JKP7	DNA polymerase epsilon subunit 3	Pole3	+	1e-05	-1.36		0.0011	-0.69		0.0022	0.67
Q8BH58	TIP41-like protein	Tiprl	+	4e-05	-1.46		0.0011	-0.95		0.043	0.51
Q9Z2Y8	Proline synthase co-transcribed bacterial homolog protein	Prosc	+	8.9e-05	-1.27		0.0011	-0.94		0.16	0.34
P09405	Nucleolin	Ncl	+	9.5e-05	-1.25		0.0011	-0.92		0.17	0.33
Q9DD02	Protein Hikeshi	L7rn6	+	0.0001	-1.43	+	0.0011	-1.05		0.18	0.37
Q64105	Sepiapterin reductase	Spr	+	0.00011	-1.03		0.0011	-0.78		0.21	0.26
P50247	Adenosylhomocysteinase	Ahcy	+	0.00014	-1.29	+	0.0011	-1		0.29	0.28
Q61035	Histidine--tRNA ligase, cytoplasmic	Hars	+	0.00014	-1.23		0.0011	-0.98		0.32	0.25
Q9CQ26	STAM-binding protein	Stambp	+	0.00014	-1.21		0.0011	-0.95		0.29	0.27
P07607	Thymidylate synthase	Tyms	+	0.00015	-1.06		0.0011	-0.84		0.31	0.22
Q8CHP8	Phosphoglycolate phosphatase	Pgp	+	0.00017	-1.43	+	0.0011	-1.15		0.34	0.29
P63242;Q8BGY2	Eukaryotic translation initiation factor 5A-1	Eif5a	+	0.00019	-1.15		0.0011	-0.95		0.43	0.2
Q9EQU5	Protein SET	Set	+	0.00019	-1.42	+	0.0011	-1.17		0.42	0.25
Q91YR1	Twinfilin-1	Twf1	+	0.00021	-1.29	+	0.0011	-1.08		0.48	0.2
Q8VBW6	NEDD8-activating enzyme E1 regulatory subunit	Nae1	+	0.00025	-1.21	+	0.0011	-1.04		0.54	0.17
P62838	Ubiquitin-conjugating enzyme E2 D2	Ube2d2	+	0.00027	-1.2	+	0.0011	-1.04		0.57	0.16
Q80VJ2	Steroid receptor RNA activator 1	Sra1	+	0.00027	-1.03		0.0011	-0.89		0.58	0.14
Q9CPV4	Glyoxalase domain-containing protein 4	Glod4	+	0.00027	-1.32	+	0.0011	-1.14		0.56	0.18
P59325	Eukaryotic translation initiation factor 5	Eif5	+	0.00034	-1.01		0.0011	-0.91		0.67	0.11
Q61598	Rab GDP dissociation inhibitor beta	Gdi2	+	0.00035	-1.39	+	0.0011	-1.25		0.69	0.14
Q64437	Alcohol dehydrogenase class 4 mu/sigma chain	Adh7	+	0.00035	-1.64	+	0.0011	-1.5		0.73	0.14
Q8C1A5	Thimet oligopeptidase	Thop1	+	0.00036	-1.22	+	0.0011	-1.1		0.7	0.12
P36993	Protein phosphatase 1B	Ppm1b		0.00044	-0.87		0.0011	-0.82		0.82	0.05
P57780	Alpha-actinin-4	Actn4	+	0.00045	-1.12	+	0.0011	-1.07		0.86	0.05
P47199	Quinone oxidoreductase	Cryz	+	0.0005	-1.07	+	0.0011	-1.03		0.9	0.04
Q99L47	Hsc70-interacting protein	St13	+	0.0005	-1.16	+	0.0011	-1.11		0.88	0.05
Q6P1B1	Xaa-Pro aminopeptidase 1	Xpnpep1		0.00054	-0.94		0.0011	-0.92		0.95	0.02
Q91YM4	Protein TBRG4	Tbrg4		0.00054	0.48		0.0011	0.47		0.93	-0.01
A2RSQ0	DENN domain-containing protein 5B	Dennd5b		0.00064	-0.74		0.0011	-0.75		0.97	-0.01
Q8BVG4;Q80YA7	Dipeptidyl peptidase 9	Dpp9		0.00068	-0.85		0.0011	-0.86		0.96	-0.01
Q99LS3	Phosphoserine phosphatase	Psph	+	0.00088	-1.24	+	0.0011	-1.29		0.9	-0.05
P11440;Q3V3A1;Q04899;O35495;Q04735	Cyclin-dependent kinase 1	Cdk1		0.0009	-0.51		0.0011	-0.54		0.83	-0.03
Q9DB27	Malignant T-cell-amplified sequence 1	Mcts1	+	0.0011	-1.3	+	0.0011	-1.41		0.8	-0.1
Q3TIR3	Synembryn-A	Ric8a		0.0012	-0.64		0.0011	-0.7		0.77	-0.06
P26638	Serine--tRNA ligase, cytoplasmic	Sars		0.0014	-0.78		0.0011	-0.88		0.7	-0.1
Q9CY18	Sorting nexin-7	Snx7		0.0016	-0.55		0.0011	-0.63		0.64	-0.08
Q7TMK9	Heterogeneous nuclear ribonucleoprotein Q	Syncrip		0.0021	-0.55		0.0011	-0.66		0.55	-0.11
P54923	[Protein ADP-ribosylarginine] hydrolase	Adprh		0.0026	-0.96	+	0.0011	-1.19		0.48	-0.23
P56212	cAMP-regulated phosphoprotein 19	Arpp19	+	0.003	-1.07	+	0.0011	-1.36		0.44	-0.28
Q64727	Vinculin	Vcl	+	0.003	-1.09	+	0.0011	-1.38		0.42	-0.3
P16110	Galectin-3	Lgals3	+	0.0036	-1.13	+	0.0011	-1.47		0.37	-0.35
P17427	AP-2 complex subunit alpha-2	Ap2a2		0.0047	-0.38		0.0011	-0.51		0.31	-0.14
Q8R3V5	Endophilin-B2	Sh3glb2		0.0049	-0.51		0.0011	-0.7		0.3	-0.19
P59048	p53 and DNA damage-regulated protein 1	Pdrg1		0.0059	-0.54		0.0011	-0.77		0.25	-0.23
Q9R190	Metastasis-associated protein MTA2	Mta2		0.0062	0.32		0.0011	0.47		0.23	0.15
Q91XU3	Phosphatidylinositol 5-phosphate 4-kinase type-2 gamma	Pip4k2c		0.0066	-0.31		0.0011	0.45		5.3e-05	0.76
Q8K0C9	GDP-mannose 4,6 dehydratase	Gmds		0.0071	-0.41		0.0011	-0.6		0.21	-0.2
Q60817;P70670	Nascent polypeptide-associated complex subunit alpha;Nascent polypeptide-associated complex subunit alpha, muscle-specific form	Naca		0.0077	-0.71	+	0.0011	-1.06		0.21	-0.35
Q9DBY8	Nuclear valosin-containing protein-like	Nvl		0.0087	0.51		0.0011	0.77		0.2	0.26
O08738	Caspase-6;Caspase-6 subunit p18;Caspase-6 subunit p11	Casp6		0.01	-0.4		0.0011	-0.62		0.18	-0.22
Q8BFS6	Serine/threonine-protein phosphatase CPPED1	Cpped1		0.011	-0.63	+	0.0011	-1.02		0.14	-0.39
Q80U95	Ubiquitin-protein ligase E3C	Ube3c		0.015	0.29		0.0011	0.5		0.11	0.21
Q99J99	3-mercaptopyruvate sulfurtransferase	Mpst		0.017	-0.42		0.0011	-0.73		0.11	-0.31
O88844	Isocitrate dehydrogenase [NADP] cytoplasmic	Idh1		0.021	-0.75	+	0.0011	-1.33		0.1	-0.59
Q3UPH7	Rho guanine nucleotide exchange factor 40	Arhgef40		0.022	0.88	+	0.0011	1.62		0.086	0.74
O70551;Q9Z0G2	SRSF protein kinase 1	Srpk1		0.023	0.26		0.0011	0.48		0.089	0.22
Q9Z0G0	PDZ domain-containing protein GIPC1	Gipc1		0.023	-0.3		0.0011	-0.56		0.08	-0.26
Q6P4S8	Integrator complex subunit 1	Ints1		0.024	0.4		0.0011	0.74		0.079	0.34
Q0VGM9	Regulator of telomere elongation helicase 1	Rtel1		0.031	0.24		0.0011	0.47		0.07	0.23
Q9CQR2	40S ribosomal protein S21	Rps21		0.031	-0.67	+	0.0011	-1.31		0.064	-0.65
CON__Q2KIT0			+	0.039	1.14	+	0.0011	2.39	+	0.05	1.25
Q3TQI7	Uncharacterized protein C9orf78 homolog			0.061	-0.46	+	0.0011	-1.08		0.035	-0.61
Q8VI36	Paxillin	Pxn		0.11	-0.21		0.0011	-0.59		0.019	-0.38
Q9Z0Z3	S-phase kinase-associated protein 2	Skp2		0.19	-0.25		0.0011	0.85	+	0.00032	1.1
P52293	Importin subunit alpha-1	Kpna2		0.22	0.19		0.0011	0.69		0.011	0.5
P70700	DNA-directed RNA polymerase I subunit RPA2	Polr1b		0.26	0.15		0.0011	0.6		0.0095	0.45
Q3TN34	MICAL-like protein 2	Micall2		0.31	0.15		0.0011	-0.67		0.00047	-0.82
Q99P69	Kinetochore protein Nuf2	Nuf2		0.33	0.18		0.0011	0.85		0.0071	0.67
Q6EDY6	Leucine-rich repeat-containing protein 16A	Lrrc16a		0.37	-0.09		0.0011	-0.47		0.006	-0.38
Q8K202	DNA-directed RNA polymerase I subunit RPA49	Polr1e		0.55	0.1		0.0011	0.74		0.0043	0.64
Q9ERA6	Tuftelin-interacting protein 11	Tfip11		0.75	0.04		0.0011	0.58		0.0026	0.53
Q8K298	Actin-binding protein anillin	Anln		0.82	-0.02		0.0011	0.45		0.0012	0.47
Q8R326	Paraspeckle component 1	Pspc1		9e-06	-0.95		0.0012	-0.46		0.0013	0.49
P18155	Bifunctional methylenetetrahydrofolate dehydrogenase/cyclohydrolase, mitochondrial;NAD-dependent methylenetetrahydrofolate dehydrogenase;Methenyltetrahydrofolate cyclohydrolase	Mthfd2	+	1.9e-05	1.11		0.0012	0.62		0.0081	-0.49
Q8VHH5	Arf-GAP with GTPase, ANK repeat and PH domain-containing protein 3	Agap3		1.9e-05	0.79		0.0012	0.45		0.0088	-0.34
Q91WN1	DnaJ homolog subfamily C member 9	Dnajc9	+	3e-05	-1.32		0.0012	-0.8		0.021	0.52
Q9CY94	DNA replication complex GINS protein PSF3	Gins3	+	5.7e-05	-1.3		0.0012	-0.87		0.065	0.43
Q9CZ15	DNA replication complex GINS protein PSF1	Gins1	+	6.2e-05	-1.28		0.0012	-0.85		0.068	0.43
Q9CWW6	Peptidyl-prolyl cis-trans isomerase NIMA-interacting 4	Pin4	+	7.4e-05	-1.42		0.0012	-0.98		0.096	0.44
Q6ZWM4	U6 snRNA-associated Sm-like protein LSm8	Lsm8	+	0.00014	-1.3		0.0012	-1		0.26	0.3
A2BDX3	Adenylyltransferase and sulfurtransferase MOCS3;Molybdopterin-synthase adenylyltransferase;Molybdopterin-synthase sulfurtransferase	Mocs3		0.00017	0.54		0.0012	0.42		0.3	-0.12
Q3UFY7	7-methylguanosine phosphate-specific 5-nucleotidase	Nt5c3b	+	0.00018	-1		0.0012	-0.79		0.33	0.21
Q99JY9;Q641P0	Actin-related protein 3	Actr3	+	0.0002	-1.09		0.0012	-0.88		0.37	0.21
O70435	Proteasome subunit alpha type-3	Psma3	+	0.00021	-1.25	+	0.0012	-1.03		0.43	0.22
P61961	Ubiquitin-fold modifier 1	Ufm1	+	0.00022	-1.15		0.0012	-0.94		0.41	0.21
Q9WUL7	ADP-ribosylation factor-like protein 3	Arl3	+	0.00025	-1.18		0.0012	-0.99		0.48	0.19
P46664	Adenylosuccinate synthetase isozyme 2	Adss	+	0.00027	-1.33	+	0.0012	-1.13		0.53	0.2
Q9D1A2	Cytosolic non-specific dipeptidase	Cndp2	+	0.00036	-1.3	+	0.0012	-1.15		0.66	0.14
Q3U2P1	Protein transport protein Sec24A	Sec24a		0.00039	-0.71		0.0012	-0.64		0.7	0.07
P30416	Peptidyl-prolyl cis-trans isomerase FKBP4;Peptidyl-prolyl cis-trans isomerase FKBP4, N-terminally processed	Fkbp4		0.0004	-0.97		0.0012	-0.88		0.73	0.09
Q9CQG1	Putative glutathione-specific gamma-glutamylcyclotransferase 2	Chac2	+	0.00054	-1.2	+	0.0012	-1.15		0.88	0.05
P42208	Septin-2	Sept2		0.00061	-0.68		0.0012	-0.66		0.92	0.02
Q9D2V7	Coronin-7	Coro7		0.00066	-0.75		0.0012	-0.73		0.94	0.02
Q99JF8	PC4 and SFRS1-interacting protein	Psip1		0.00072	-0.52		0.0012	-0.52		1	0
Q08024	Core-binding factor subunit beta	Cbfb		0.00085	-0.64		0.0012	-0.65		0.95	-0.01
P17751	Triosephosphate isomerase	Tpi1	+	0.00095	-1.18	+	0.0012	-1.23		0.89	-0.05
Q9CXY6	Interleukin enhancer-binding factor 2	Ilf2		0.0013	-0.49		0.0012	-0.53		0.77	-0.05
Q8BPA8	Protein DPCD	Dpcd		0.0014	-0.75		0.0012	-0.82		0.77	-0.07
Q8VCA8	Secernin-2	Scrn2		0.0015	-0.93	+	0.0012	-1.05		0.7	-0.12
P63005	Platelet-activating factor acetylhydrolase IB subunit alpha	Pafah1b1		0.0017	-0.75		0.0012	-0.86		0.65	-0.11
Q9EQX4	Allograft inflammatory factor 1-like	Aif1l		0.0018	-0.92	+	0.0012	-1.07		0.64	-0.14
Q99KN9	Clathrin interactor 1	Clint1		0.0025	-0.48		0.0012	-0.58		0.54	-0.1
Q8C6E0	Cilia- and flagella-associated protein 36	Cfap36		0.0026	-0.78		0.0012	-0.95		0.52	-0.17
Q923B0	Gamma-glutamylaminecyclotransferase	Ggact		0.0027	-0.78		0.0012	-0.95		0.51	-0.17
CON__Q3ZBD7				0.0045	-0.91	+	0.0012	-1.22		0.35	-0.3
Q6P5G6	UBX domain-containing protein 7	Ubxn7		0.005	-0.43		0.0012	-0.58		0.32	-0.15
Q80UP5;Q6PD24	Ankyrin repeat domain-containing protein 13A;Ankyrin repeat domain-containing protein 13D	Ankrd13a;Ankrd13d		0.0072	-0.36		0.0012	-0.52		0.25	-0.16
O35691	Pinin	Pnn		0.0074	0.43		0.0012	0.62		0.24	0.2
Q99M28	RNA-binding protein with serine-rich domain 1	Rnps1		0.014	0.4		0.0012	0.66		0.15	0.25
Q9DB40	Mediator of RNA polymerase II transcription subunit 27	Med27		0.038	0.33		0.0012	0.67		0.064	0.34
Q8K224	N-acetyltransferase 10	Nat10		0.088	0.3		0.0012	0.76		0.03	0.46
Q9DC61	Mitochondrial-processing peptidase subunit alpha	Pmpca		0.1	0.2		0.0012	0.53		0.024	0.33
CON__Q28065				0.38	1.21	+	0.0012	6.13	+	0.0074	4.92
Q9JJC6	RILP-like protein 1	Rilpl1		0.69	-0.05		0.0012	-0.6		0.0033	-0.54
Q9DCT5	Stromal cell-derived factor 2	Sdf2		0.74	0.04		0.0012	0.57		0.0032	0.53
P49135	TFIIH basal transcription factor complex helicase XPB subunit	Ercc3		0.8	0.03		0.0012	0.52		0.0029	0.49
Q9WUM3	Coronin-1B	Coro1b		0.99	0		0.0012	-0.86		0.002	-0.86
Q9WUU9	Germinal-center associated nuclear protein	Mcm3ap	+	5.2e-06	2.07		0.0013	0.82	+	0.00014	-1.25
P70188	Kinesin-associated protein 3	Kifap3		6.2e-06	0.96		0.0013	0.43		0.00049	-0.53
Q8BIA4	F-box/WD repeat-containing protein 8	Fbxw8	+	2.1e-05	1.15		0.0013	0.65		0.0097	-0.5
Q8CFH6	Serine/threonine-protein kinase SIK2	Sik2	+	2.4e-05	1.23		0.0013	0.7		0.012	-0.52
Q9ET26	E3 ubiquitin-protein ligase RNF114	Rnf114	+	5.4e-05	-1.68	+	0.0013	-1.08		0.048	0.6
Q91VA6	Polymerase delta-interacting protein 2	Poldip2		8.8e-05	0.71		0.0013	0.5		0.12	-0.21
Q9CSU0	Regulation of nuclear pre-mRNA domain-containing protein 1B	Rprd1b	+	0.00012	-1.11		0.0013	-0.8		0.17	0.3
P63280	SUMO-conjugating enzyme UBC9	Ube2i	+	0.00015	-1.28		0.0013	-0.97		0.25	0.3
Q8CI33	CWF19-like protein 1	Cwf19l1		0.00017	-0.66		0.0013	-0.51		0.29	0.15
Q8BVQ5	Protein phosphatase methylesterase 1	Ppme1	+	0.00038	-1.02		0.0013	-0.9		0.65	0.12
Q8R2U4	N-terminal Xaa-Pro-Lys N-methyltransferase 1;N-terminal Xaa-Pro-Lys N-methyltransferase 1, N-terminally processed	Ntmt1		0.00044	-0.63		0.0013	-0.57		0.72	0.06
Q62426	Cystatin-B	Cstb	+	0.00052	-1.46	+	0.0013	-1.36		0.81	0.1
P06151;P00342	L-lactate dehydrogenase A chain	Ldha	+	0.00054	-1.38	+	0.0013	-1.29		0.82	0.09
Q69Z26	Contactin-4	Cntn4	+	0.00058	-1.24	+	0.0013	-1.17		0.85	0.07
Q66JV4;Q80YR9	RNA-binding protein 12B-B;RNA-binding protein 12B-A	Rbm12b2;Rbm12b1		0.0013	0.68		0.0013	0.72		0.85	0.04
P47941	Crk-like protein	Crkl		0.0014	-0.72		0.0013	-0.78		0.81	-0.06
Q920Q4	Vacuolar protein sorting-associated protein 16 homolog	Vps16		0.0014	0.44		0.0013	0.47		0.78	0.04
Q9Z2W0	Aspartyl aminopeptidase	Dnpep	+	0.0014	-1.04	+	0.0013	-1.12		0.8	-0.09
Q5SSL4;Q6PAJ1	Active breakpoint cluster region-related protein	Abr		0.0022	-0.71		0.0013	-0.83		0.59	-0.13
A2ABV5	Mediator of RNA polymerase II transcription subunit 14	Med14		0.013	0.33		0.0013	0.52		0.17	0.19
Q99LN9	Deoxyhypusine hydroxylase	Dohh		0.14	0.27		0.0013	0.8		0.021	0.52
Q8BH61	Coagulation factor XIII A chain	F13a1		0.19	0.82	+	0.0013	2.71	+	0.016	1.89
Q8R1F6	Protein HID1	Hid1		0.86	0.03		0.0013	-0.79		0.0017	-0.83
Q6NS46	Protein RRP5 homolog	Pdcd11	+	1e-05	1.57		0.0014	0.77		0.0018	-0.8
P70122	Ribosome maturation protein SBDS	Sbds	+	5.7e-05	-1.6	+	0.0014	-1.03		0.048	0.58
Q9CWV6	PRKR-interacting protein 1	Prkrip1	+	8.8e-05	-1.18		0.0014	-0.81		0.11	0.37
Q9JMA2	Queuine tRNA-ribosyltransferase	Qtrt1	+	9.7e-05	-1.24		0.0014	-0.87		0.13	0.37
Q91WM1	Spermatid perinuclear RNA-binding protein	Strbp		9.9e-05	-0.83		0.0014	-0.59		0.13	0.24
Q9WTL7	Acyl-protein thioesterase 2	Lypla2	+	0.00012	-1.2		0.0014	-0.86		0.16	0.34
Q78JW9	Ubiquitin domain-containing protein UBFD1	Ubfd1	+	0.00013	-1.14		0.0014	-0.84		0.19	0.3
P62960	Nuclease-sensitive element-binding protein 1	Ybx1	+	0.00014	1.78	+	0.0014	-1.33	+	8e-06	-3.12
O88545	COP9 signalosome complex subunit 6	Cops6		0.00014	-0.91		0.0014	-0.67		0.2	0.24
Q9ESJ0	Exportin-4	Xpo4		0.00017	-0.74		0.0014	-0.57		0.28	0.17
Q9JHQ5	Leucine zipper transcription factor-like protein 1	Lztfl1	+	0.00017	-1.43	+	0.0014	-1.1		0.28	0.33
Q9JMA1	Ubiquitin carboxyl-terminal hydrolase 14	Usp14	+	0.00021	-1.24		0.0014	-0.99		0.34	0.26
Q9Z0P5	Twinfilin-2	Twf2	+	0.00021	-1.4	+	0.0014	-1.11		0.34	0.29
Q3UM45	Protein phosphatase 1 regulatory subunit 7	Ppp1r7	+	0.00023	-1.65	+	0.0014	-1.32		0.37	0.33
Q9R062	Glycogenin-1	Gyg1	+	0.00023	-1.16		0.0014	-0.94		0.39	0.22
Q9CWJ9	Bifunctional purine biosynthesis protein PURH;Phosphoribosylaminoimidazolecarboxamide formyltransferase;IMP cyclohydrolase	Atic	+	0.00028	-1.05		0.0014	-0.88		0.49	0.17
P62962;CON__P02584	Profilin-1	Pfn1	+	0.0003	-1.55	+	0.0014	-1.3		0.51	0.24
Q3UDK1	TRAF-type zinc finger domain-containing protein 1	Trafd1		0.00032	-0.48		0.0014	-0.41		0.54	0.07
Q91YN5	UDP-N-acetylhexosamine pyrophosphorylase;UDP-N-acetylgalactosamine pyrophosphorylase;UDP-N-acetylglucosamine pyrophosphorylase	Uap1	+	0.00036	-1.12		0.0014	-0.97		0.59	0.15
Q9CQV8	14-3-3 protein beta/alpha;14-3-3 protein beta/alpha, N-terminally processed	Ywhab	+	0.00036	-1.44	+	0.0014	-1.23		0.57	0.2
Q8BWM0	Prostaglandin E synthase 2;Prostaglandin E synthase 2 truncated form	Ptges2		0.00039	-0.65		0.0014	-0.57		0.62	0.08
P56399	Ubiquitin carboxyl-terminal hydrolase 5	Usp5		0.0005	-0.93		0.0014	-0.86		0.77	0.07
Q9CWM4	Prefoldin subunit 1	Pfdn1	+	0.00052	-1.11	+	0.0014	-1.02		0.76	0.09
Q8VE47	Ubiquitin-like modifier-activating enzyme 5	Uba5	+	0.00055	-1.03		0.0014	-0.96		0.8	0.07
E9Q236		Abcc4		0.00071	0.58		0.0014	0.56		0.9	-0.02
Q9DB16	Calcium-binding protein 39-like	Cab39l	+	0.00093	-1.22	+	0.0014	-1.23		0.98	-0.01
Q3TMV7	Pyridine nucleotide-disulfide oxidoreductase domain-containing protein 1	Pyroxd1		0.0012	-0.84		0.0014	-0.88		0.89	-0.04
Q9JHR7	Insulin-degrading enzyme	Ide		0.0012	-0.76		0.0014	-0.8		0.88	-0.04
Q9CY58	Plasminogen activator inhibitor 1 RNA-binding protein	Serbp1		0.0013	-0.83		0.0014	-0.88		0.86	-0.05
Q91V64	Isochorismatase domain-containing protein 1	Isoc1		0.0018	-0.84		0.0014	-0.93		0.75	-0.09
Q3ULW8		Parp3		0.0019	-0.57		0.0014	-0.65		0.7	-0.07
P31266;O08674	Recombining binding protein suppressor of hairless	Rbpj		0.002	0.51		0.0014	-0.57	+	3.5e-05	-1.08
Q8VCW8	Acyl-CoA synthetase family member 2, mitochondrial	Acsf2		0.002	-0.74		0.0014	-0.84		0.68	-0.1
Q9DAK9	14 kDa phosphohistidine phosphatase	Phpt1		0.0021	-0.97	+	0.0014	-1.11		0.68	-0.13
Q8K310	Matrin-3	Matr3		0.0024	0.57		0.0014	0.66		0.63	0.09
CON__P17690			+	0.0082	1.26	+	0.0014	1.8		0.28	0.54
Q6P9Q4	FH1/FH2 domain-containing protein 1	Fhod1		0.0089	-0.31		0.0014	-0.45		0.25	-0.14
A2AR02	Peptidyl-prolyl cis-trans isomerase G	Ppig		0.012	0.51		0.0014	0.79		0.21	0.27
Q922X9	Protein arginine N-methyltransferase 7	Prmt7		0.025	-0.28		0.0014	-0.5		0.11	-0.22
CON__Q28107;O88783				0.047	0.8	+	0.0014	1.67		0.064	0.87
Q3TZX8	Polynucleotide 5-hydroxyl-kinase NOL9	Nol9		0.092	0.22		0.0014	0.55		0.036	0.33
CON__ENSEMBL:ENSBTAP00000037665				0.095	1.15	+	0.0014	2.87	+	0.036	1.72
Q921W4	Quinone oxidoreductase-like protein 1	Cryzl1		0.13	-0.28		0.0014	-0.78		0.026	-0.5
P63038	60 kDa heat shock protein, mitochondrial	Hspd1		0.31	0.13		0.0014	0.54		0.011	0.41
P11103	Poly [ADP-ribose] polymerase 1	Parp1		0.4	-0.12		0.0014	-0.59		0.0085	-0.48
Q9CSH3	Exosome complex exonuclease RRP44	Dis3	+	1.5e-05	-1.24		0.0015	-0.65		0.0044	0.59
Q9CPR1	RWD domain-containing protein 4	Rwdd4	+	5.6e-05	-1.28		0.0015	-0.81		0.042	0.47
P56959	RNA-binding protein FUS	Fus	+	8.2e-05	-1.05		0.0015	-0.71		0.084	0.34
Q8VDG5	Phosphopantothenate--cysteine ligase	Ppcs	+	0.00011	-1.5	+	0.0015	-1.05		0.13	0.44
Q9R0P5	Destrin	Dstn	+	0.00011	-1.27		0.0015	-0.9		0.14	0.37
Q9JHZ2	Progressive ankylosis protein	Ankh		0.00014	0.98		0.0015	0.72		0.2	-0.26
P54822	Adenylosuccinate lyase	Adsl	+	0.00016	-1.06		0.0015	-0.79		0.22	0.27
Q9CR16	Peptidyl-prolyl cis-trans isomerase D	Ppid	+	0.00019	-1.46	+	0.0015	-1.13		0.29	0.34
O55023	Inositol monophosphatase 1	Impa1	+	0.00026	-1.36	+	0.0015	-1.1		0.41	0.26
Q9CVB6	Actin-related protein 2/3 complex subunit 2	Arpc2	+	0.00031	-1.3	+	0.0015	-1.08		0.46	0.23
P70296;Q8VIN1	Phosphatidylethanolamine-binding protein 1;Hippocampal cholinergic neurostimulating peptide	Pebp1	+	0.00036	-1.42	+	0.0015	-1.21		0.55	0.21
Q8BHG2	UPF0587 protein C1orf123 homolog		+	0.00041	-1.02		0.0015	-0.89		0.63	0.13
Q8BT07	Centrosomal protein of 55 kDa	Cep55		0.00043	0.53		0.0015	0.46		0.63	-0.06
P34884	Macrophage migration inhibitory factor	Mif	+	0.00044	-1.21	+	0.0015	-1.07		0.66	0.14
P63101	14-3-3 protein zeta/delta	Ywhaz	+	0.00044	-1.42	+	0.0015	-1.26		0.65	0.17
Q8VCH5	Rab9 effector protein with kelch motifs	Rabepk		0.00047	-0.86		0.0015	-0.76		0.67	0.1
Q62241	U1 small nuclear ribonucleoprotein C	Snrpc	+	0.00049	-1.14	+	0.0015	-1.03		0.72	0.11
O55229	Choline/ethanolamine kinase	Chkb		0.00052	-0.85		0.0015	-0.76		0.72	0.08
Q924H2	Mediator of RNA polymerase II transcription subunit 15	Med15		0.00082	0.52		0.0015	0.5		0.94	-0.01
Q3TGF2	Protein FAM107B	Fam107b	+	0.00084	-1.38	+	0.0015	-1.36		0.96	0.02
P35235	Tyrosine-protein phosphatase non-receptor type 11	Ptpn11		0.0012	-0.86		0.0015	-0.89		0.91	-0.03
Q8CFE4	SCY1-like protein 2	Scyl2		0.0013	-0.57		0.0015	-0.59		0.9	-0.02
Q9DB05;P28663	Alpha-soluble NSF attachment protein	Napa		0.0013	-0.56		0.0015	-0.58		0.89	-0.03
Q8R3Y8	Interferon regulatory factor 2-binding protein 1	Irf2bp1		0.0016	0.52		0.0015	0.56		0.82	0.04
Q9CWQ0	Diphthine synthase	Dph5		0.0016	-0.83		0.0015	-0.88		0.83	-0.06
Q9D0F9	Phosphoglucomutase-1	Pgm1	+	0.002	-1.2	+	0.0015	-1.35		0.71	-0.15
Q11011	Puromycin-sensitive aminopeptidase	Npepps		0.0028	-0.7		0.0015	-0.83		0.59	-0.13
P05132	cAMP-dependent protein kinase catalytic subunit alpha	Prkaca		0.004	-0.74		0.0015	-0.93		0.48	-0.19
P38647	Stress-70 protein, mitochondrial	Hspa9		0.0056	0.43		0.0015	0.57		0.37	0.14
Q70FJ1	A-kinase anchor protein 9	Akap9	+	0.0057	1.17	+	0.0015	1.56		0.37	0.39
Q62418	Drebrin-like protein	Dbnl		0.0076	-0.43		0.0015	-0.6		0.31	-0.17
Q8C5N3	Pre-mRNA-splicing factor CWC22 homolog	Cwc22		0.01	0.42		0.0015	0.62		0.24	0.2
Q91WC0	Histone-lysine N-methyltransferase setd3	Setd3		0.017	-0.33		0.0015	-0.54		0.16	-0.21
Q9D0J4	ADP-ribosylation factor-like protein 2	Arl2		0.02	-0.37		0.0015	-0.62		0.15	-0.25
Q80UK8	Integrator complex subunit 2	Ints2		0.027	0.27		0.0015	0.48		0.11	0.21
Q6PAL0	BEN domain-containing protein 3	Bend3		0.029	0.49		0.0015	0.88		0.11	0.4
P35979	60S ribosomal protein L12	Rpl12		0.032	-0.4		0.0015	-0.74		0.1	-0.34
Q9D125	28S ribosomal protein S25, mitochondrial	Mrps25		0.037	0.31		0.0015	0.59		0.088	0.29
Q61036	Serine/threonine-protein kinase PAK 3	Pak3		0.05	-0.55	+	0.0015	-1.15		0.066	-0.6
Q91ZR1	Ras-related protein Rab-4B	Rab4b		0.058	-0.31		0.0015	-0.68		0.058	-0.37
Q3UHD6;Q91VY6	Sorting nexin-27	Snx27		0.071	-0.25		0.0015	-0.57		0.049	-0.32
Q9DAS1	Chemokine-like factor	Cklf		0.16	0.2		0.0015	0.58		0.024	0.38
O08749	Dihydrolipoyl dehydrogenase, mitochondrial	Dld		0.17	0.16		0.0015	0.49		0.022	0.33
Q6P3Y5	Zinc finger protein 280C	Znf280c		0.2	0.22		0.0015	0.71		0.019	0.5
Q9WVJ3	Carboxypeptidase Q	Cpq		0.22	-0.13		0.0015	-0.46		0.017	-0.32
Q6PAC3	DDB1- and CUL4-associated factor 13	Dcaf13	+	1e-05	1.78		0.0016	0.85		0.0016	-0.93
Q8VE73;Q80TT8	Cullin-7	Cul7	+	1.3e-05	1.32		0.0016	0.66		0.0026	-0.66
Q921Y2	U3 small nucleolar ribonucleoprotein protein IMP3	Imp3	+	1.6e-05	1.45		0.0016	0.75		0.004	-0.7
Q6NXJ0	Protein WWC2	Wwc2		2.3e-05	0.86		0.0016	0.47		0.0081	-0.39
Q9DBY0	Forkhead box protein P4	Foxp4		3.7e-05	0.98		0.0016	0.57		0.018	-0.41
Q9Z2N8;Q99MR0	Actin-like protein 6A	Actl6a		4.6e-05	-0.93		0.0016	-0.57		0.029	0.37
Q69ZA1	Cyclin-dependent kinase 13	Cdk13		0.00011	0.77		0.0016	0.53		0.12	-0.23
Q9CXW3	Calcyclin-binding protein	Cacybp	+	0.00021	-1.34	+	0.0016	-1.03		0.29	0.31
P68037	Ubiquitin-conjugating enzyme E2 L3	Ube2l3	+	0.00029	-1.37	+	0.0016	-1.11		0.42	0.26
Q9DBP5	UMP-CMP kinase	Cmpk1	+	0.00029	-1.25	+	0.0016	-1.01		0.41	0.24
Q8BZA9	Fructose-2,6-bisphosphatase TIGAR	Tigar	+	0.0003	-1.09		0.0016	-0.89		0.44	0.2
Q99K51;Q61233;Q3V0K9	Plastin-3	Pls3	+	0.00035	-1.33	+	0.0016	-1.12		0.52	0.21
O70493	Sorting nexin-12	Snx12	+	0.00044	-1.08		0.0016	-0.93		0.59	0.15
P35585;Q9WVP1	AP-1 complex subunit mu-1	Ap1m1		0.00044	-0.79		0.0016	-0.69		0.62	0.1
Q9WUM4;O89053	Coronin-1C	Coro1c		0.00051	-0.79		0.0016	-0.71		0.7	0.08
Q62422	Osteoclast-stimulating factor 1	Ostf1	+	0.00055	-1.17	+	0.0016	-1.06		0.71	0.12
P17182	Alpha-enolase	Eno1	+	0.00066	-1.19	+	0.0016	-1.1		0.8	0.09
Q8R0A0	General transcription factor IIF subunit 2	Gtf2f2		0.00082	-0.92		0.0016	-0.89		0.9	0.03
P56376	Acylphosphatase-1	Acyp1	+	0.0011	-1.04	+	0.0016	-1.05		0.99	-0.01
A2BGH0	BPI fold-containing family B member 4	Bpifb4	+	0.0012	-1.21	+	0.0016	-1.23		0.96	-0.02
Q99KR3	Beta-lactamase-like protein 2	Lactb2		0.0023	-0.86		0.0016	-0.98		0.68	-0.12
P26040	Ezrin	Ezr		0.0028	-0.93	+	0.0016	-1.09		0.62	-0.16
Q8CJ40	Rootletin	Crocc	+	0.0037	-1.05	+	0.0016	-1.28		0.55	-0.23
Q8CHQ0	F-box only protein 4	Fbxo4		0.006	-0.56		0.0016	-0.74		0.4	-0.18
Q9WTI7	Unconventional myosin-Ic	Myo1c		0.0076	0.4		0.0016	0.55		0.33	0.15
O35309	N-myc-interactor	Nmi		0.0089	-0.86	+	0.0016	-1.21		0.3	-0.35
Q58A65	C-Jun-amino-terminal kinase-interacting protein 4	Spag9		0.017	-0.46		0.0016	-0.74		0.19	-0.28
Q8R127	Saccharopine dehydrogenase-like oxidoreductase	Sccpdh		0.041	0.43		0.0016	0.84		0.089	0.41
Q9D2L9	Protein FAM111A	Fam111a		0.065	-0.24		0.0016	0.53		0.00023	0.78
Q3TCH7	Cullin-4A	Cul4a		0.1	-0.2		0.0016	-0.51		0.04	-0.3
P68040	Guanine nucleotide-binding protein subunit beta-2-like 1;Guanine nucleotide-binding protein subunit beta-2-like 1, N-terminally processed	Gnb2l1		0.11	-0.23		0.0016	-0.6		0.036	-0.37
P32261	Antithrombin-III	Serpinc1		0.14	1.14	+	0.0016	3.22	+	0.027	2.08
A2A8Z1	Oxysterol-binding protein-related protein 9	Osbpl9		0.18	-0.15		0.0016	-0.46		0.023	-0.31
Q9CWW7	CXXC-type zinc finger protein 1	Cxxc1		0.42	-0.08		0.0016	0.39		0.00086	0.47
Q61136	Serine/threonine-protein kinase PRP4 homolog	Prpf4b		0.58	0.09		0.0016	0.65		0.0066	0.57
Q9WVM3	Anaphase-promoting complex subunit 7	Anapc7		0.71	0.05		0.0016	0.57		0.0048	0.52
Q8BQ33	Treslin	Ticrr		0.76	0.05		0.0016	0.67		0.0044	0.62
P04184	Thymidine kinase, cytosolic	Tk1	+	1.9e-05	1.36		0.0017	0.71		0.0053	-0.65
Q8BK64	Activator of 90 kDa heat shock protein ATPase homolog 1	Ahsa1	+	0.00011	-1.15		0.0017	-0.79		0.11	0.36
Q61207	Prosaposin	Psap	+	0.00012	1.55	+	0.0017	1.07		0.12	-0.48
Q8BHL8	Proteasome inhibitor PI31 subunit	Psmf1	+	0.00013	-1.56	+	0.0017	-1.1		0.14	0.46
Q3UGC7;Q66JS6	Eukaryotic translation initiation factor 3 subunit J-A;Eukaryotic translation initiation factor 3 subunit J-B	Eif3j1;Eif3j2	+	0.00016	-1.55	+	0.0017	-1.14		0.2	0.42
Q9JM76	Actin-related protein 2/3 complex subunit 3	Arpc3	+	0.00017	-1.33		0.0017	-0.98		0.22	0.34
Q9CT10	Ran-binding protein 3	Ranbp3	+	0.0002	-1.11		0.0017	-0.84		0.26	0.27
P68254	14-3-3 protein theta	Ywhaq	+	0.0003	-1.17		0.0017	-0.95		0.42	0.22
Q8R016	Bleomycin hydrolase	Blmh	+	0.0004	-1.43	+	0.0017	-1.21		0.53	0.22
O70456	14-3-3 protein sigma	Sfn	+	0.00057	-1.27	+	0.0017	-1.14		0.71	0.13
Q3U0K8	Prolyl 3-hydroxylase OGFOD1	Ogfod1	+	0.00062	-1.06		0.0017	-0.97		0.75	0.09
Q64674	Spermidine synthase	Srm		0.0007	-0.86		0.0017	-0.8		0.8	0.06
Q80VJ3	2-deoxynucleoside 5-phosphate N-hydrolase 1	Dnph1		0.00071	-0.99		0.0017	-0.92		0.81	0.07
Q91ZJ5	UTP--glucose-1-phosphate uridylyltransferase	Ugp2	+	0.00094	-1.29	+	0.0017	-1.25		0.92	0.04
Q9JJU8	SH3 domain-binding glutamic acid-rich-like protein	Sh3bgrl	+	0.0011	-1.19	+	0.0017	-1.18		0.99	0
Q8BGB5	LIM domain-containing protein 2	Limd2	+	0.0039	-1.09	+	0.0017	-1.33		0.54	-0.24
P0DOV2				0.0046	-0.95	+	0.0017	-1.19		0.5	-0.24
Q99KC8	von Willebrand factor A domain-containing protein 5A	Vwa5a		0.071	-0.54	+	0.0017	-1.21		0.059	-0.67
P58771	Tropomyosin alpha-1 chain	Tpm1		0.12	-0.45	+	0.0017	-1.18		0.036	-0.73
CON__Q3SX09;P02089;P02104				0.2	1.2	+	0.0017	3.86	+	0.021	2.66
CON__Q3SZR3				0.2	1.46	+	0.0017	4.73	+	0.021	3.27
Q9DCD2	Pre-mRNA-splicing factor SYF1	Xab2		0.21	0.15		0.0017	0.5		0.02	0.35
Q62351	Transferrin receptor protein 1	Tfrc		0.35	0.18		0.0017	0.81		0.012	0.63
Q9CQU3	Protein RER1	Rer1		0.37	0.13		0.0017	0.6		0.012	0.47
O88667;P55041;O35929	GTP-binding protein RAD	Rrad		0.56	0.12		0.0017	0.86		0.0074	0.73
Q3UQ28	Peroxidasin homolog	Pxdn	+	4e-05	1.27		0.0018	0.74		0.018	-0.53
P23506	Protein-L-isoaspartate(D-aspartate) O-methyltransferase	Pcmt1	+	0.00017	-1.32		0.0018	-0.96		0.19	0.37
P70697	Uroporphyrinogen decarboxylase	Urod	+	0.00017	-1.1		0.0018	-0.8		0.2	0.3
P62311	U6 snRNA-associated Sm-like protein LSm3	Lsm3	+	0.00021	-1.24		0.0018	-0.94		0.26	0.31
Q8BKI2	Trinucleotide repeat-containing gene 6B protein	Tnrc6b	+	0.00023	1.39	+	0.0018	1.07		0.29	-0.32
Q9D6N1	Carbonic anhydrase 13	Ca13	+	0.00023	-1.91	+	0.0018	-1.47		0.29	0.44
Q9R1P0	Proteasome subunit alpha type-4	Psma4	+	0.00029	-1.34	+	0.0018	-1.06		0.37	0.28
Q9D7X3	Dual specificity protein phosphatase 3	Dusp3		0.00031	-0.71		0.0018	-0.57		0.4	0.14
P28474	Alcohol dehydrogenase class-3	Adh5	+	0.00043	-1.34	+	0.0018	-1.14		0.55	0.2
Q99J77		Nans		0.00047	-0.98		0.0018	-0.84		0.59	0.14
Q924M7	Mannose-6-phosphate isomerase	Mpi	+	0.00064	-1.13	+	0.0018	-1.01		0.71	0.12
Q9EQ61	Pescadillo homolog	Pes1		0.00091	0.64		0.0018	0.61		0.89	-0.03
Q8C5P5	5-nucleotidase domain-containing protein 1	Nt5dc1		0.0012	-0.88		0.0018	-0.88		0.99	0
Q8VED9	Galectin-related protein	Lgalsl	+	0.0012	-1.07	+	0.0018	-1.05		0.96	0.02
Q571I9	Aldehyde dehydrogenase family 16 member A1	Aldh16a1		0.0013	-0.69		0.0018	-0.68		0.99	0
Q8CG72	Poly(ADP-ribose) glycohydrolase ARH3	Adprhl2	+	0.0013	-1.08	+	0.0018	-1.09		0.99	-0.01
Q8K1M6	Dynamin-1-like protein	Dnm1l		0.0014	-0.54		0.0018	-0.55		0.98	-0.01
Q8WTY4	Anamorsin	Ciapin1		0.0017	-0.88		0.0018	-0.92		0.89	-0.04
Q9R1X5	Multidrug resistance-associated protein 5	Abcc5		0.002	0.54		0.0018	0.58		0.83	0.04
Q3THJ3	Probable RNA-binding protein EIF1AD	Eif1ad		0.0022	-0.97	+	0.0018	-1.06		0.78	-0.1
Q8R1T1	Charged multivesicular body protein 7	Chmp7		0.0035	-0.45		0.0018	-0.53		0.62	-0.08
Q9CPV2	Anaphase-promoting complex subunit 16	Anapc16		0.0035	0.62		0.0018	0.73		0.61	0.11
P57080	Ubiquitin carboxyl-terminal hydrolase 25	Usp25		0.0053	0.43		0.0018	0.54		0.49	0.11
Q8VDQ1	Prostaglandin reductase 2	Ptgr2		0.0087	-0.62		0.0018	-0.86		0.34	-0.24
Q6PFD6	Kinesin-like protein KIF18B	Kif18b		0.08	0.39		0.0018	0.88		0.057	0.5
Q9QYF9	Protein NDRG3	Ndrg3		0.28	0.11		0.0018	-0.41		0.00074	-0.52
Q8VCM7	Fibrinogen gamma chain	Fgg		0.33	1.06	+	0.0018	4.5	+	0.014	3.44
Q9DCA5	Ribosome biogenesis protein BRX1 homolog	Brix1	+	5.2e-06	1.94		0.0019	0.77	+	0.00021	-1.18
Q4FZF3	Probable ATP-dependent RNA helicase DDX49	Ddx49	+	1e-05	1.77		0.0019	0.82		0.0013	-0.96
Q99NH2	Partitioning defective 3 homolog	Pard3		1.4e-05	0.93		0.0019	0.45		0.0026	-0.47
Q9JJT9	Phosphorylated adapter RNA export protein	Phax	+	5.2e-05	-1.23		0.0019	-0.73		0.027	0.49
Q8BK75	Elongator complex protein 6	Elp6		0.00014	-0.76		0.0019	-0.53		0.14	0.23
P24860	G2/mitotic-specific cyclin-B1	Ccnb1		0.00017	0.72		0.0019	0.53		0.2	-0.2
Q8VIJ6	Splicing factor, proline- and glutamine-rich	Sfpq		0.00021	-0.56		0.0019	-0.42		0.23	0.15
O09131;Q8K2Q2	Glutathione S-transferase omega-1	Gsto1	+	0.00023	-1.6	+	0.0019	-1.21		0.27	0.39
Q9D2M8	Ubiquitin-conjugating enzyme E2 variant 2	Ube2v2	+	0.00024	-1.11		0.0019	-0.84		0.28	0.27
Q99MD6	Thioredoxin reductase 3	Txnrd3		0.00027	-0.69		0.0019	-0.53		0.32	0.16
Q9CPU0	Lactoylglutathione lyase	Glo1	+	0.00045	-1.4	+	0.0019	-1.18		0.55	0.21
Q61316	Heat shock 70 kDa protein 4	Hspa4	+	0.00052	-1.25	+	0.0019	-1.08		0.61	0.17
P63017	Heat shock cognate 71 kDa protein	Hspa8		0.00091	-0.85		0.0019	-0.8		0.85	0.05
Q9R1T2	SUMO-activating enzyme subunit 1;SUMO-activating enzyme subunit 1, N-terminally processed	Sae1	+	0.0012	-1.14	+	0.0019	-1.12		0.95	0.02
Q9WTX6	Cullin-1	Cul1		0.0016	-0.7		0.0019	-0.72		0.92	-0.02
P70202	Latexin	Lxn	+	0.0021	-1.1	+	0.0019	-1.18		0.83	-0.08
Q9JJ66	Cell division cycle protein 20 homolog	Cdc20		0.0028	0.98	+	0.0019	1.11		0.71	0.13
Q9D0J8	Parathymosin	Ptms	+	0.0029	-1.14	+	0.0019	-1.29		0.71	-0.15
Q3V3R1	Monofunctional C1-tetrahydrofolate synthase, mitochondrial	Mthfd1l		0.0034	0.4		0.0019	0.46		0.64	0.07
Q921U8	Smoothelin	Smtn		0.0041	-0.56		0.0019	0.67	+	6.3e-05	1.22
P54731	FAS-associated factor 1	Faf1		0.0066	-0.45		0.0019	-0.58		0.44	-0.13
Q64213	Splicing factor 1	Sf1		0.053	-0.3		0.0019	-0.6		0.09	-0.3
CON__Q2KIS7				0.14	1.58	+	0.0019	4.32	+	0.035	2.74
Q99LP6	GrpE protein homolog 1, mitochondrial	Grpel1		0.17	0.24		0.0019	0.7		0.031	0.46
CON__Q3MHH8				0.22	0.93	+	0.0019	3.05	+	0.023	2.12
Q8BJ48	N-acetylglucosamine-1-phosphodiester alpha-N-acetylglucosaminidase	Nagpa		0.97	0.01	+	0.0019	1.03	+	0.0036	1.02
Q8C5Q4	G-rich sequence factor 1	Grsf1	+	5.2e-06	1.9		0.002	0.74	+	0.00018	-1.16
Q00560	Interleukin-6 receptor subunit beta	Il6st	+	1e-05	1.54		0.002	0.7		0.0012	-0.84
Q3UNA4;Q9QZV9	NTF2-related export protein 2;NTF2-related export protein 1	Nxt2;Nxt1	+	3.7e-05	-1.02		0.002	-0.57		0.014	0.45
P60843	Eukaryotic initiation factor 4A-I	Eif4a1	+	8.3e-05	-1.06		0.002	-0.67		0.057	0.39
O08585	Clathrin light chain A	Clta	+	8.5e-05	-1.07		0.002	-0.68		0.059	0.39
Q8VBV7	COP9 signalosome complex subunit 8	Cops8		9.5e-05	-0.95		0.002	-0.62		0.074	0.33
P42669	Transcriptional activator protein Pur-alpha	Pura		9.9e-05	-0.78		0.002	-0.51		0.08	0.27
Q8BGB7	Enolase-phosphatase E1	Enoph1	+	0.00014	-1.61	+	0.002	-1.1		0.12	0.51
O88544	COP9 signalosome complex subunit 4	Cops4		0.0002	-0.88		0.002	-0.64		0.22	0.23
O35900	U6 snRNA-associated Sm-like protein LSm2	Lsm2	+	0.00021	-1.65	+	0.002	-1.22		0.23	0.44
P70353	Nuclear transcription factor Y subunit gamma	Nfyc		0.00022	-0.52		0.002	-0.39		0.25	0.13
Q9CZY3	Ubiquitin-conjugating enzyme E2 variant 1	Ube2v1	+	0.00025	-1.09		0.002	-0.83		0.28	0.26
O35685	Nuclear migration protein nudC	Nudc	+	0.00026	-1.44	+	0.002	-1.1		0.3	0.34
Q9CQH7	Transcription factor BTF3 homolog 4	Btf3l4	+	0.00027	-1.37	+	0.002	-1.06		0.31	0.32
O08709	Peroxiredoxin-6	Prdx6	+	0.00028	-1.32	+	0.002	-1.03		0.33	0.29
P53810	Phosphatidylinositol transfer protein alpha isoform	Pitpna	+	0.00034	-1.44	+	0.002	-1.15		0.39	0.29
Q99K30	Epidermal growth factor receptor kinase substrate 8-like protein 2	Eps8l2		0.00038	-0.85		0.002	-0.69		0.45	0.16
P59999	Actin-related protein 2/3 complex subunit 4	Arpc4	+	0.0004	-1.16		0.002	-0.95		0.46	0.22
P17225;B2RU80	Polypyrimidine tract-binding protein 1	Ptbp1		0.00044	-0.56		0.002	-0.46		0.5	0.1
Q5XJY5	Coatomer subunit delta	Arcn1		0.00047	-0.68		0.002	-0.57		0.54	0.11
P10518	Delta-aminolevulinic acid dehydratase	Alad	+	0.0005	-1.25	+	0.002	-1.07		0.57	0.19
Q8R1N0	Zinc finger protein 830	Znf830		0.00064	-0.83		0.002	-0.74		0.67	0.1
Q9JJV2	Profilin-2	Pfn2	+	0.00074	-1.02		0.002	-0.92		0.73	0.1
P31786	Acyl-CoA-binding protein	Dbi	+	0.00096	-1.2	+	0.002	-1.13		0.85	0.07
P62488	DNA-directed RNA polymerase II subunit RPB7	Polr2g		0.0015	-0.87		0.002	-0.87		0.99	0
Q8R3G1	Nuclear inhibitor of protein phosphatase 1	Ppp1r8		0.0027	-0.6		0.002	-0.67		0.77	-0.06
Q8R2N2	Cirhin	Cirh1a		0.0043	0.51		0.002	0.61		0.59	0.1
Q9QYB1	Chloride intracellular channel protein 4	Clic4	+	0.0045	-1.17	+	0.002	-1.4		0.58	-0.24
Q62077	1-phosphatidylinositol 4,5-bisphosphate phosphodiesterase gamma-1	Plcg1		0.0079	-0.5		0.002	-0.67		0.4	-0.17
Q80U93	Nuclear pore complex protein Nup214	Nup214		0.0086	0.35		0.002	0.48		0.39	0.12
Q60598	Src substrate cortactin	Cttn		0.0089	-0.54		0.002	-0.74		0.38	-0.19
Q3TAA7	Serine/threonine-protein kinase 11-interacting protein	Stk11ip		0.011	0.41		0.002	0.58		0.34	0.16
Q99P88	Nuclear pore complex protein Nup155	Nup155		0.011	0.53		0.002	0.75		0.32	0.22
Q9CQE5	Regulator of G-protein signaling 10	Rgs10		0.017	-0.72	+	0.002	-1.1		0.24	-0.38
Q99L00	HAUS augmin-like complex subunit 8	Haus8		0.02	0.26		0.002	0.41		0.22	0.15
Q9D8C4	Interferon-induced 35 kDa protein homolog	Ifi35		0.029	-0.8	+	0.002	-1.37		0.16	-0.57
CON__P17697			+	0.038	1.1	+	0.002	2.03		0.12	0.93
Q9WVR4	Fragile X mental retardation syndrome-related protein 2	Fxr2		0.046	0.18		0.002	0.34		0.11	0.16
P52432	DNA-directed RNA polymerases I and III subunit RPAC1	Polr1c		0.11	-0.2		0.002	0.48		0.00041	0.68
Q8BJH1	Zinc finger C2HC domain-containing protein 1A	Zc2hc1a		0.57	0.07		0.002	-0.49		0.0016	-0.56
Q99JB8	Protein kinase C and casein kinase II substrate protein 3	Pacsin3		0.91	-0.01		0.002	-0.41		0.0044	-0.4
P70444	BH3-interacting domain death agonist;BH3-interacting domain death agonist p15;BH3-interacting domain death agonist p13;BH3-interacting domain death agonist p11	Bid		0.93	-0.02		0.002	-0.71		0.004	-0.69
P00375	Dihydrofolate reductase	Dhfr	+	3.6e-05	-1.45		0.0021	-0.8		0.012	0.65
Q5FWK3	Rho GTPase-activating protein 1	Arhgap1		0.00012	-0.7		0.0021	-0.47		0.11	0.23
Q9CQN1	Heat shock protein 75 kDa, mitochondrial	Trap1		0.00021	0.54		0.0021	0.39		0.23	-0.14
Q7TQI3	Ubiquitin thioesterase OTUB1	Otub1	+	0.00028	-1.18		0.0021	-0.9		0.31	0.28
Q921Q7	Ras and Rab interactor 1	Rin1		0.00028	0.54		0.0021	0.41		0.31	-0.12
P61161	Actin-related protein 2	Actr2		0.00035	-0.91		0.0021	-0.73		0.4	0.18
Q99KK7	Dipeptidyl peptidase 3	Dpp3	+	0.00082	-1.29	+	0.0021	-1.17		0.75	0.12
Q3UIK4	N6-adenosine-methyltransferase subunit METTL14	Mettl14		0.00092	-0.67		0.0021	-0.61		0.8	0.05
A6H630	Protein-glutamate O-methyltransferase	Armt1	+	0.00096	-1.04		0.0021	-0.97		0.82	0.07
Q80UW2	F-box only protein 2	Fbxo2		0.0023	-0.98	+	0.0021	-1.05		0.84	-0.07
Q61990	Poly(rC)-binding protein 2	Pcbp2		0.0029	-0.61		0.0021	-0.67		0.76	-0.07
Q91WD7	Kinesin-like protein KIF18A	Kif18a		0.0032	0.61		0.0021	0.69		0.73	0.08
Q9D0P8	Intraflagellar transport protein 27 homolog	Ift27		0.0032	0.6		0.0021	0.67		0.73	0.08
Q9EST5;Q64G17	Acidic leucine-rich nuclear phosphoprotein 32 family member B	Anp32b		0.0037	-0.79		0.0021	-0.92		0.66	-0.13
Q62393	Tumor protein D52	Tpd52		0.0041	-0.88	+	0.0021	-1.04		0.63	-0.16
Q9WVL0	Maleylacetoacetate isomerase	Gstz1		0.0055	-0.43		0.0021	-0.53		0.54	-0.1
Q3TW96	UDP-N-acetylhexosamine pyrophosphorylase-like protein 1	Uap1l1		0.016	-0.46		0.0021	-0.69		0.26	-0.23
Q8VBZ0	Dehydrogenase/reductase SDR family member on chromosome X homolog	Dhrsx		0.016	0.53		0.0021	0.8		0.27	0.26
P33174	Chromosome-associated kinesin KIF4	Kif4		0.02	0.44		0.0021	0.7		0.22	0.26
Q62433	Protein NDRG1	Ndrg1		0.027	-0.49		0.0021	-0.83		0.17	-0.34
Q9CS00	Cactin	Cactin		0.048	0.31		0.0021	0.59		0.11	0.28
Q3UJB9	Enhancer of mRNA-decapping protein 4	Edc4		0.097	-0.18		0.0021	0.42		0.0004	0.6
Q9CYL5	Golgi-associated plant pathogenesis-related protein 1	Glipr2		0.18	0.2		0.0021	-0.59		0.00062	-0.79
O70433	Four and a half LIM domains protein 2	Fhl2		0.24	-0.14		0.0021	-0.47		0.024	-0.33
Q9D883;Q8BGJ9	Splicing factor U2AF 35 kDa subunit;Splicing factor U2AF 26 kDa subunit	U2af1;U2af1l4		0.34	0.16		0.0021	0.66		0.017	0.5
Q8K2C7	Protein OS-9	Os9		0.67	0.05		0.0021	-0.46		0.002	-0.51
P46662	Merlin	Nf2		0.77	0.03		0.0021	-0.34		0.0024	-0.37
Q9DB85	Ribosomal RNA-processing protein 8	Rrp8	+	1e-05	1.37		0.0022	0.61		0.001	-0.76
Q0KL02	Triple functional domain protein	Trio		2.3e-05	0.95		0.0022	0.49		0.0054	-0.46
Q9JJ80	Ribosome production factor 2 homolog	Rpf2	+	3.8e-05	1.17		0.0022	0.64		0.012	-0.52
Q9JKP8	Chromatin accessibility complex protein 1	Chrac1		3.8e-05	-0.9		0.0022	-0.5		0.013	0.4
P61222	ATP-binding cassette sub-family E member 1	Abce1		0.00015	-0.58		0.0022	-0.4		0.13	0.18
Q8WUR0	Protein C19orf12 homolog			0.00016	-0.74		0.0022	-0.51		0.14	0.23
Q7TT79	Microcephalin	Mcph1		0.00019	0.94		0.0022	0.67		0.18	-0.27
B8ZXI1	Queuine tRNA-ribosyltransferase subunit QTRTD1	Qtrtd1	+	0.00022	-1.03		0.0022	-0.75		0.22	0.28
Q99LD4	COP9 signalosome complex subunit 1	Gps1	+	0.00025	-1.08		0.0022	-0.8		0.25	0.28
Q9CQI3;Q9ERL7	Glia maturation factor beta	Gmfb	+	0.00025	-1.29		0.0022	-0.96		0.25	0.33
Q8BUH1	Thioredoxin-like protein 4B	Txnl4b	+	0.00027	-1.04		0.0022	-0.78		0.27	0.26
P61759	Prefoldin subunit 3	Vbp1	+	0.00032	-1.36	+	0.0022	-1.05		0.33	0.31
Q9QUM9	Proteasome subunit alpha type-6	Psma6	+	0.00035	-1.17		0.0022	-0.92		0.37	0.25
Q9D0C4	tRNA (guanine(37)-N1)-methyltransferase	Trmt5		0.00042	-0.82		0.0022	-0.67		0.45	0.15
Q5SUR0	Phosphoribosylformylglycinamidine synthase	Pfas		0.00046	-0.9		0.0022	-0.74		0.49	0.16
P32921	Tryptophan--tRNA ligase, cytoplasmic;T1-TrpRS;T2-TrpRS	Wars	+	0.0005	-1.16		0.0022	-0.96		0.52	0.2
Q9DBJ1;O70250	Phosphoglycerate mutase 1	Pgam1	+	0.00058	-1.4	+	0.0022	-1.19		0.58	0.21
P62259	14-3-3 protein epsilon	Ywhae	+	0.00059	-1.33	+	0.0022	-1.14		0.58	0.2
P40124;Q9CYT6	Adenylyl cyclase-associated protein 1	Cap1	+	0.00076	-1.17	+	0.0022	-1.04		0.7	0.13
Q5NCR9	Nuclear speckle splicing regulatory protein 1	Nsrp1		0.00086	-0.71		0.0022	-0.65		0.76	0.06
Q80Y14	Glutaredoxin-related protein 5, mitochondrial	Glrx5		0.0014	0.93		0.0022	0.91		0.95	-0.02
P61600	N-alpha-acetyltransferase 20	Naa20		0.0015	-0.57		0.0022	-0.56		0.97	0.01
Q80TP3	E3 ubiquitin-protein ligase UBR5	Ubr5		0.0016	0.43		0.0022	0.43		0.99	0
P55264	Adenosine kinase	Adk		0.0018	-0.91		0.0022	-0.92		0.96	-0.02
Q9WV80	Sorting nexin-1	Snx1		0.0018	-0.58		0.0022	-0.59		0.97	-0.01
P97355	Spermine synthase	Sms		0.0019	-0.66		0.0022	-0.67		0.95	-0.02
Q6PGG2	GEM-interacting protein	Gmip		0.0021	0.69		0.0022	0.72		0.9	0.03
A2A6A1	G patch domain-containing protein 8	Gpatch8		0.0028	0.85		0.0022	0.94		0.79	0.08
Q9DCL9	Multifunctional protein ADE2;Phosphoribosylaminoimidazole-succinocarboxamide synthase;Phosphoribosylaminoimidazole carboxylase	Paics		0.0029	-0.47		0.0022	-0.52		0.78	-0.05
Q8CCS6;Q5XFR0	Polyadenylate-binding protein 2	Pabpn1		0.003	-0.63		0.0022	-0.7		0.78	-0.07
Q8VCN5	Cystathionine gamma-lyase	Cth	+	0.0049	-1.2	+	0.0022	-1.44		0.59	-0.24
Q05920	Pyruvate carboxylase, mitochondrial	Pc		0.006	0.39		0.0022	0.49		0.53	0.09
Q8R0H9	ADP-ribosylation factor-binding protein GGA1	Gga1		0.0066	-0.69		0.0022	-0.88		0.51	-0.18
Q8C4Q6	Axin interactor, dorsalization-associated protein	Aida		0.01	-0.57		0.0022	-0.77		0.38	-0.21
O89001	Carboxypeptidase D	Cpd		0.032	0.42		0.0022	0.72		0.16	0.31
Q8R1X6	Spartin	Spg20		0.041	0.23		0.0022	-0.41		0.00024	-0.64
Q9JIK9	28S ribosomal protein S34, mitochondrial	Mrps34		0.045	0.31		0.0022	0.59		0.12	0.27
P43883	Perilipin-2	Plin2		0.1	-0.32		0.0022	0.74	+	0.00042	1.06
Q01320	DNA topoisomerase 2-alpha	Top2a		0.52	0.14		0.0022	0.83		0.011	0.69
Q9JK30	Origin recognition complex subunit 3	Orc3		0.9	0.02		0.0022	0.65		0.0048	0.63
Q810U5	Coiled-coil domain-containing protein 50	Ccdc50		0.98	0.01		0.0022	-0.8		0.0039	-0.8
Q8K301	Probable ATP-dependent RNA helicase DDX52	Ddx52	+	9.6e-06	1.93		0.0023	0.84	+	0.00083	-1.09
Q8VCE2	GPN-loop GTPase 1	Gpn1		5.7e-05	-0.88		0.0023	-0.51		0.023	0.37
Q3UMU9	Hepatoma-derived growth factor-related protein 2	Hdgfrp2		0.00024	-0.54		0.0023	-0.4		0.23	0.15
P08228	Superoxide dismutase [Cu-Zn]	Sod1	+	0.00027	-1.41	+	0.0023	-1.05		0.26	0.36
Q9D6K7	Tetratricopeptide repeat protein 33	Ttc33	+	0.00034	-1.05		0.0023	-0.81		0.34	0.24
O70591	Prefoldin subunit 2	Pfdn2	+	0.00044	-1.24	+	0.0023	-1		0.44	0.24
P26041	Moesin	Msn	+	0.00044	-1.25	+	0.0023	-1.01		0.45	0.24
Q60692	Proteasome subunit beta type-6	Psmb6	+	0.0005	-1.25	+	0.0023	-1.03		0.5	0.22
Q99JN2	Kelch-like protein 22	Klhl22		0.00072	0.41		0.0023	0.35		0.65	-0.05
Q4VAA2	Protein CDV3	Cdv3	+	0.0025	-1.04	+	0.0023	-1.11		0.86	-0.07
P22682	E3 ubiquitin-protein ligase CBL	Cbl		0.0054	-0.47		0.0023	-0.57		0.59	-0.1
Q99JW4;Q91XD2	LIM and senescent cell antigen-like-containing domain protein 1	Lims1		0.01	-0.62		0.0023	-0.84		0.4	-0.22
Q6P9R1	ATP-dependent RNA helicase DDX51	Ddx51		0.02	0.58		0.0023	0.89		0.25	0.31
P11930	Nucleoside diphosphate-linked moiety X motif 19, mitochondrial	Nudt19		0.021	-0.4		0.0023	0.62	+	0.00017	1.02
Q8C460	ERI1 exoribonuclease 3	Eri3		0.023	-0.37		0.0023	-0.59		0.22	-0.22
Q9CX48	Zinc finger CCHC domain-containing protein 10	Zcchc10		0.034	0.52		0.0023	0.9		0.17	0.38
Q8BGA7	Uncharacterized protein C7orf26 homolog			0.056	0.23		0.0023	0.46		0.11	0.23
P62874	Guanine nucleotide-binding protein G(I)/G(S)/G(T) subunit beta-1	Gnb1		0.059	0.23		0.0023	-0.45		0.00031	-0.68
CON__Q3MHN5				0.13	1.62	+	0.0023	4.17	+	0.049	2.55
Q91WD1	DNA-directed RNA polymerase III subunit RPC4	Polr3d		0.14	0.17		0.0023	0.45		0.048	0.28
Q7TPD0	Integrator complex subunit 3	Ints3		0.37	0.11		0.0023	0.47		0.018	0.36
P12849	cAMP-dependent protein kinase type I-beta regulatory subunit	Prkar1b	+	1.3e-05	1.06		0.0024	0.49		0.0017	-0.57
Q9DBG9	Tax1-binding protein 3	Tax1bp3	+	2.4e-05	-1.09		0.0024	-0.55		0.0056	0.53
P54728	UV excision repair protein RAD23 homolog B	Rad23b		0.00054	-0.74		0.0024	-0.62		0.52	0.13
Q9Z0S1	3(2),5-bisphosphate nucleotidase 1	Bpnt1	+	0.00055	-1.25	+	0.0024	-1.04		0.53	0.21
Q8CEC0	Nuclear pore complex protein Nup88	Nup88		0.00082	0.6		0.0024	0.53		0.69	-0.07
P61025	Cyclin-dependent kinases regulatory subunit 1	Cks1b	+	0.00098	-1.2	+	0.0024	-1.09		0.77	0.11
Q9DBF1	Alpha-aminoadipic semialdehyde dehydrogenase	Aldh7a1	+	0.0026	-1.04	+	0.0024	-1.1		0.87	-0.06
Q91YJ2	Sorting nexin-4	Snx4		0.0027	-0.42		0.0024	-0.45		0.86	-0.03
Q07417	Short-chain specific acyl-CoA dehydrogenase, mitochondrial	Acads		0.0093	0.33		0.0024	0.43		0.44	0.1
Q9Z2I9	Succinyl-CoA ligase [ADP-forming] subunit beta, mitochondrial	Sucla2		0.044	0.23		0.0024	0.42		0.14	0.19
Q6PDL0	Cytoplasmic dynein 1 light intermediate chain 2	Dync1li2		0.059	-0.3		0.0024	-0.59		0.11	-0.29
Q62276	Mediator of RNA polymerase II transcription subunit 22	Med22		0.097	0.32		0.0024	0.73		0.073	0.41
CON__ENSEMBL:ENSBTAP00000018574				0.13	1.18	+	0.0024	2.93		0.057	1.75
CON__ENSEMBL:ENSBTAP00000025008;A2AQ07	Tubulin beta-1 chain	Tubb1		0.22	0.56	+	0.0024	1.75	+	0.033	1.19
Q9CQQ4	Gem-associated protein 2	Gemin2		0.52	-0.12		0.0024	0.7		0.0017	0.82
Q9Z1N2	Origin recognition complex subunit 1	Orc1		0.53	-0.14		0.0024	0.85		0.0017	0.99
Q99NH0	Ankyrin repeat domain-containing protein 17	Ankrd17	+	1.2e-05	1.33		0.0025	0.6		0.0014	-0.73
P03958	Adenosine deaminase	Ada	+	5.7e-05	-1.49		0.0025	-0.85		0.021	0.64
Q9CR29	Coiled-coil domain-containing protein 43	Ccdc43	+	0.00014	-1.43		0.0025	-0.94		0.099	0.48
Q810A3	Tetratricopeptide repeat protein 9C	Ttc9c		0.00015	-0.76		0.0025	-0.51		0.11	0.26
Q62348	Translin	Tsn	+	0.00029	-1.4	+	0.0025	-1.05		0.27	0.36
Q6SKR2		N6amt1		0.00037	-0.8		0.0025	-0.62		0.35	0.18
Q8BTI8	Serine/arginine repetitive matrix protein 2	Srrm2		0.0004	0.99		0.0025	0.78		0.38	-0.21
Q9Z2U0;Q9CWH6	Proteasome subunit alpha type-7	Psma7	+	0.0005	-1.1		0.0025	-0.9		0.48	0.2
Q8BLH7	HIRA-interacting protein 3	Hirip3		0.00078	-0.84		0.0025	-0.74		0.66	0.11
O35643	AP-1 complex subunit beta-1	Ap1b1		0.00083	-0.76		0.0025	-0.67		0.69	0.09
Q8BG48	Serine/threonine-protein kinase 17B	Stk17b		0.00095	0.65		0.0025	0.58		0.74	-0.06
Q8BVU5	ADP-ribose pyrophosphatase, mitochondrial	Nudt9		0.001	-0.96		0.0025	-0.88		0.78	0.08
Q3U1J4	DNA damage-binding protein 1	Ddb1		0.0017	-0.63		0.0025	-0.62		0.97	0.01
Q6PG16	Holliday junction recognition protein	Hjurp		0.0018	0.94		0.0025	0.94		1	0
P61963	DDB1- and CUL4-associated factor 7	Dcaf7		0.002	0.38		0.0025	0.39		0.97	0.01
Q9D061	Acyl-CoA-binding domain-containing protein 6	Acbd6		0.0028	-0.49		0.0025	-0.53		0.85	-0.03
Q9JHK4	Geranylgeranyl transferase type-2 subunit alpha	Rabggta		0.0062	-0.86	+	0.0025	-1.04		0.58	-0.19
D3Z2R5		Sepn1		0.026	0.47		0.0025	0.76		0.23	0.28
Q9CZX8	40S ribosomal protein S19	Rps19		0.063	-0.56	+	0.0025	-1.11		0.11	-0.55
CON__Q32PI4				0.072	1.35	+	0.0025	2.79		0.098	1.44
Q99J45	Nuclear receptor-binding protein	Nrbp1		0.21	-0.19		0.0025	-0.59		0.036	-0.39
Q9DBA9	General transcription factor IIH subunit 1	Gtf2h1		0.26	0.16		0.0025	0.55		0.029	0.39
Q9Z2P8	Vesicle-associated membrane protein 5	Vamp5		0.47	-0.1		0.0025	-0.53		0.014	-0.43
Q9JJ78	Lymphokine-activated killer T-cell-originated protein kinase	Pbk	+	9.6e-06	-1.29		0.0026	-0.55		0.00072	0.74
Q9JIW4	DNA-directed DNA/RNA polymerase mu	Polm	+	4.6e-05	1.04		0.0026	0.57		0.015	-0.46
Q91WE2	Protein FAM192A	Fam192a	+	0.00026	-1.17		0.0026	-0.85		0.22	0.32
Q9QZB9	Dynactin subunit 5	Dctn5		0.00075	-0.72		0.0026	-0.62		0.61	0.1
P19157;P46425	Glutathione S-transferase P 1;Glutathione S-transferase P 2	Gstp1;Gstp2		0.00082	-0.88		0.0026	-0.76		0.65	0.11
Q99PT1	Rho GDP-dissociation inhibitor 1	Arhgdia	+	0.0018	-1.34	+	0.0026	-1.32		0.96	0.02
P41241	Tyrosine-protein kinase CSK	Csk		0.0033	-0.45		0.0026	-0.49		0.82	-0.04
Q9ER81	Torsin-1A-interacting protein 2, isoform IFRG15	Tor1aip2		0.0054	-0.54		0.0026	-0.64		0.64	-0.1
Q8BKG3	Inactive tyrosine-protein kinase 7	Ptk7		0.027	0.26		0.0026	-0.42		0.00022	-0.69
CON__Q2KIG3				0.099	1.08	+	0.0026	2.45		0.079	1.36
Q7JJ13	Bromodomain-containing protein 2	Brd2		0.23	0.19		0.0026	0.59		0.033	0.41
Q8JZN5	Acyl-CoA dehydrogenase family member 9, mitochondrial	Acad9		0.46	0.08		0.0026	0.41		0.015	0.33
O70318	Band 4.1-like protein 2	Epb41l2		0.92	-0.01		0.0026	-0.51		0.0058	-0.49
Q6P1H6	Ankyrin repeat and LEM domain-containing protein 2	Ankle2		0.00031	0.59		0.0027	0.44		0.27	-0.15
Q9D0R2	Threonine--tRNA ligase, cytoplasmic	Tars		0.00046	-0.96		0.0027	-0.76		0.41	0.2
P70677	Caspase-3;Caspase-3 subunit p17;Caspase-3 subunit p12	Casp3	+	0.00063	-1.29	+	0.0027	-1.08		0.53	0.22
O09061	Proteasome subunit beta type-1	Psmb1	+	0.00065	-1.22	+	0.0027	-1.01		0.54	0.2
P06745	Glucose-6-phosphate isomerase	Gpi	+	0.00079	-1.47	+	0.0027	-1.26		0.62	0.21
Q9ERB0	Synaptosomal-associated protein 29	Snap29		0.00085	-0.78		0.0027	-0.68		0.66	0.1
Q6ZPU9	KIF1-binding protein	Kbp		0.0012	-0.48		0.0027	-0.44		0.79	0.04
P14152	Malate dehydrogenase, cytoplasmic	Mdh1	+	0.0015	-1.26	+	0.0027	-1.19		0.87	0.07
P48428	Tubulin-specific chaperone A	Tbca	+	0.0019	-1.28	+	0.0027	-1.27		0.98	0.01
Q99LB6	Methionine adenosyltransferase 2 subunit beta	Mat2b		0.0027	-0.56		0.0027	-0.58		0.91	-0.02
P47757	F-actin-capping protein subunit beta	Capzb		0.0043	-0.52		0.0027	-0.59		0.72	-0.07
P58774	Tropomyosin beta chain	Tpm2		0.0045	-0.94	+	0.0027	-1.07		0.71	-0.13
Q8VI84	Nucleolar complex protein 3 homolog	Noc3l		0.0064	0.45		0.0027	0.54		0.6	0.09
Q9D6Y9	1,4-alpha-glucan-branching enzyme	Gbe1		0.0072	-0.66		0.0027	-0.81		0.56	-0.15
Q9WU84	Copper chaperone for superoxide dismutase	Ccs		0.011	-0.48		0.0027	-0.63		0.44	-0.16
P50543	Protein S100-A11	S100a11		0.029	0.45		0.0027	0.73		0.22	0.28
Q921Z5	Tumor necrosis factor alpha-induced protein 8	Tnfaip8		0.046	-0.38		0.0027	-0.7		0.15	-0.31
Q9JIB4	General transcription factor IIH subunit 2	Gtf2h2		0.062	0.24		0.0027	0.47		0.12	0.23
Q6NV83	U2 snRNP-associated SURP motif-containing protein	U2surp		0.13	0.19		0.0027	0.47		0.064	0.28
Q9WV86	Katanin p60 ATPase-containing subunit A1	Katna1		0.2	-0.19		0.0027	0.56		0.00083	0.75
Q922Q4	Pyrroline-5-carboxylate reductase 2	Pycr2		0.25	0.19		0.0027	0.63		0.031	0.44
O35134	DNA-directed RNA polymerase I subunit RPA1	Polr1a		0.44	0.11		0.0027	0.53		0.017	0.42
Q9R061	Cytosolic Fe-S cluster assembly factor NUBP2	Nubp2		0.51	-0.09		0.0027	0.51		0.0019	0.6
Q9D892	Inosine triphosphate pyrophosphatase	Itpa	+	6.2e-05	-1.76	+	0.0028	-1		0.022	0.76
Q05BC3	Echinoderm microtubule-associated protein-like 1	Eml1		0.00018	0.62		0.0028	-0.42	+	1.4e-05	-1.04
P58252	Elongation factor 2	Eef2	+	0.00024	-1.07		0.0028	-0.76		0.19	0.31
Q9JKB1;P58321	Ubiquitin carboxyl-terminal hydrolase isozyme L3;Ubiquitin carboxyl-terminal hydrolase isozyme L4	Uchl3;Uchl4	+	0.00031	-1.4	+	0.0028	-1.03		0.25	0.37
Q6ZQ08	CCR4-NOT transcription complex subunit 1	Cnot1		0.00034	0.58		0.0028	0.44		0.29	-0.15
P99026	Proteasome subunit beta type-4	Psmb4	+	0.00059	-1.38	+	0.0028	-1.13		0.5	0.25
P05064;Q91Y97	Fructose-bisphosphate aldolase A	Aldoa	+	0.0015	-1.19	+	0.0028	-1.13		0.87	0.06
Q9CQ65	S-methyl-5-thioadenosine phosphorylase	Mtap		0.0033	-0.7		0.0028	-0.75		0.85	-0.05
Q61183;Q9WVP6	Poly(A) polymerase alpha	Papola		0.0034	-0.74		0.0028	-0.8		0.83	-0.06
Q9EST4	Proteasome assembly chaperone 2	Psmg2		0.0034	-0.52		0.0028	-0.57		0.83	-0.04
P21550	Beta-enolase	Eno3	+	0.0049	-1.16	+	0.0028	-1.33		0.7	-0.17
P55821	Stathmin-2	Stmn2	+	0.0051	-1.32	+	0.0028	-1.52		0.69	-0.21
P15105	Glutamine synthetase	Glul		0.0088	-0.94	+	0.0028	-1.19		0.52	-0.25
P48754	Breast cancer type 1 susceptibility protein homolog	Brca1		0.0091	0.47		0.0028	0.6		0.51	0.13
Q5EBP3	Armadillo repeat-containing protein 5	Armc5		0.014	0.45		0.0028	0.62		0.38	0.17
A2BE28	Ribosomal biogenesis protein LAS1L	Las1l		0.094	0.27		0.0028	0.59		0.088	0.32
Q01147	Cyclic AMP-responsive element-binding protein 1	Creb1		0.11	-0.22		0.0028	-0.51		0.074	-0.29
Q8BHN5	RNA-binding protein 45	Rbm45		0.36	0.11		0.0028	0.44		0.022	0.33
Q8BL74	General transcription factor 3C polypeptide 2	Gtf3c2		0.72	0.06		0.0028	0.58		0.0093	0.53
Q91YR7	Pre-mRNA-processing factor 6	Prpf6		0.89	-0.02		0.0028	0.59		0.0042	0.62
Q8BLY7	Hermansky-Pudlak syndrome 6 protein homolog	Hps6	+	8.8e-06	1.15		0.0029	0.46		0.00046	-0.69
B2RS91	RNA polymerase I-specific transcription initiation factor RRN3	Rrn3	+	5.8e-05	-1.04		0.0029	0.58	+	7.1e-06	1.61
P11531;Q05AA6	Dystrophin;Dystrophin-related protein 2	Dmd;Drp2		0.00021	0.54		0.0029	0.37		0.15	-0.17
P10639	Thioredoxin	Txn	+	0.00029	-1.31		0.0029	-0.95		0.23	0.36
Q9R1P4	Proteasome subunit alpha type-1	Psma1	+	0.00036	-1.21		0.0029	-0.9		0.29	0.3
Q60864	Stress-induced-phosphoprotein 1	Stip1	+	0.00049	-1.09		0.0029	-0.86		0.4	0.23
Q06138	Calcium-binding protein 39	Cab39		0.0015	-0.91		0.0029	-0.86		0.86	0.05
Q99KQ4	Nicotinamide phosphoribosyltransferase	Nampt	+	0.0023	-1.23	+	0.0029	-1.24		0.98	-0.01
Q7TN29	Stromal membrane-associated protein 2	Smap2		0.0053	-0.65		0.0029	-0.75		0.69	-0.1
Q8BYA0	Tubulin-specific chaperone D	Tbcd		0.029	-0.33		0.0029	-0.52		0.24	-0.19
Q8BG95	Protein phosphatase 1 regulatory subunit 12B	Ppp1r12b		0.066	-0.27		0.0029	-0.52		0.13	-0.25
Q8BQZ5	Cleavage and polyadenylation specificity factor subunit 4	Cpsf4		0.12	0.22		0.0029	0.52		0.077	0.29
CON__Q95121;P97298				0.19	1.12	+	0.0029	3.19	+	0.047	2.07
Q99MK9	Ras association domain-containing protein 1	Rassf1		0.19	0.15		0.0029	0.44		0.047	0.28
CON__Q2UVX4				0.2	1.09	+	0.0029	3.13	+	0.046	2.04
P32067	Lupus La protein homolog	Ssb		8e-05	-0.91		0.003	-0.53		0.032	0.38
Q9JK81	UPF0160 protein MYG1, mitochondrial	Myg1	+	0.00027	-1.28		0.003	-0.92		0.21	0.37
P50431	Serine hydroxymethyltransferase, cytosolic	Shmt1	+	0.00046	-1.1		0.003	-0.85		0.36	0.25
P51163	Uroporphyrinogen-III synthase	Uros		0.00069	-0.99		0.003	-0.82		0.53	0.17
Q91VH6	Protein MEMO1	Memo1		0.0007	-0.97		0.003	-0.8		0.53	0.17
P68510	14-3-3 protein eta	Ywhah	+	0.0013	-1.22	+	0.003	-1.12		0.79	0.11
Q01853	Transitional endoplasmic reticulum ATPase	Vcp		0.0018	-0.82		0.003	-0.79		0.9	0.04
Q922H1	Protein arginine N-methyltransferase 3	Prmt3		0.0018	-0.56		0.003	-0.54		0.91	0.02
Q8VCR7	Alpha/beta hydrolase domain-containing protein 14B	Abhd14b	+	0.0024	-1.19	+	0.003	-1.2		0.98	-0.01
P62715	Serine/threonine-protein phosphatase 2A catalytic subunit beta isoform	Ppp2cb		0.0074	-0.56		0.003	-0.69		0.59	-0.12
Q6A026	Sister chromatid cohesion protein PDS5 homolog A	Pds5a		0.012	0.41		0.003	0.54		0.46	0.13
Q9Z2I8	Succinyl-CoA ligase [GDP-forming] subunit beta, mitochondrial	Suclg2		0.016	0.26		0.003	0.37		0.38	0.1
Q9ERI5	Bifunctional arginine demethylase and lysyl-hydroxylase JMJD6	Jmjd6		0.055	0.58	+	0.003	1.07		0.15	0.49
CON__Q3SX14				0.094	1.78	+	0.003	3.85		0.096	2.07
CON__ENSEMBL:ENSBTAP00000013050				0.14	1.14	+	0.003	2.85		0.066	1.7
Q9R1C7;Q80W14	Pre-mRNA-processing factor 40 homolog A	Prpf40a		0.14	0.24		0.003	0.58		0.066	0.35
Q91VE0	Long-chain fatty acid transport protein 4	Slc27a4		0.16	0.33		0.003	0.86		0.06	0.53
P62748	Hippocalcin-like protein 1	Hpcal1		0.42	-0.11		0.003	-0.52		0.02	-0.4
Q9D115	Zinc finger protein 706	Znf706		0.58	-0.09		0.003	-0.63		0.013	-0.53
Q8K3K8	Optineurin	Optn		0.87	-0.03		0.003	0.56		0.0043	0.59
Q60770	Syntaxin-binding protein 3	Stxbp3		0.89	0.01		0.003	-0.35		0.0045	-0.37
O70422	General transcription factor IIH subunit 4	Gtf2h4		0.91	-0.02		0.003	0.55		0.0047	0.57
B1AUR6	Protein MMS22-like	Mms22l		4.3e-05	0.79		0.0031	0.42		0.011	-0.37
Q9D1G5	Leucine-rich repeat-containing protein 57	Lrrc57		8.2e-05	-0.98		0.0031	-0.57		0.033	0.41
E1U8D0	Protein SOGA1;N-terminal form;C-terminal 80 kDa form	Soga1	+	9.7e-05	1.74	+	0.0031	1.04		0.044	-0.7
P28656	Nucleosome assembly protein 1-like 1	Nap1l1		0.00029	-1		0.0031	-0.71		0.22	0.28
Q9CS74	Protein SGT1 homolog	Ecd		0.00037	0.82		0.0031	0.61		0.29	-0.21
Q923D2	Flavin reductase (NADPH)	Blvrb		0.0005	-0.75		0.0031	-0.58		0.38	0.17
Q5SSH7	Zinc finger ZZ-type and EF-hand domain-containing protein 1	Zzef1		0.00059	-0.96		0.0031	-0.77		0.46	0.19
Q61609	Sodium-dependent phosphate transporter 1	Slc20a1	+	0.00063	1.09		0.0031	0.88		0.48	-0.2
P40142	Transketolase	Tkt	+	0.00068	-1.31	+	0.0031	-1.08		0.51	0.24
P34022	Ran-specific GTPase-activating protein	Ranbp1	+	0.00069	-1.1		0.0031	-0.9		0.51	0.2
O08856	RNA polymerase II elongation factor ELL	Ell		0.00084	-0.64		0.0031	-0.55		0.6	0.1
O55060	Thiopurine S-methyltransferase	Tpmt		0.0043	-0.89		0.0031	-0.97		0.8	-0.09
Q60872	Eukaryotic translation initiation factor 1A	Eif1a		0.0088	-0.7		0.0031	-0.87		0.55	-0.17
Q9QZ08	N-acetyl-D-glucosamine kinase	Nagk		0.023	-0.43		0.0031	-0.64		0.31	-0.21
Q61464	Zinc finger protein 638	Znf638		0.037	0.35		0.0031	0.59		0.21	0.24
Q3UPP8	Centrosomal protein of 63 kDa	Cep63		0.051	0.44		0.0031	0.8		0.16	0.36
Q8BGX2	Uncharacterized protein C19orf52 homolog			0.087	0.53	+	0.0031	1.12		0.11	0.58
O88379	Bromodomain adjacent to zinc finger domain protein 1A	Baz1a		0.11	0.31		0.0031	0.7		0.088	0.39
Q5SUF2	Luc7-like protein 3	Luc7l3		0.98	-0.01		0.0031	0.71		0.0055	0.71
Q5XG71	Small subunit processome component 20 homolog	Utp20	+	5.2e-06	1.91		0.0032	0.67	+	0.00011	-1.24
Q9CWZ3	RNA-binding protein 8A	Rbm8a	+	3.6e-05	-1.15		0.0032	-0.59		0.0079	0.56
Q99MD9	Nuclear autoantigenic sperm protein	Nasp	+	0.00019	-1.35		0.0032	-0.9		0.12	0.46
P00493	Hypoxanthine-guanine phosphoribosyltransferase	Hprt1	+	0.00032	-1.42	+	0.0032	-1.02		0.23	0.4
Q99PM9	Uridine-cytidine kinase 2	Uck2		0.00032	0.73		0.0032	0.52		0.23	-0.2
Q8BM72	Heat shock 70 kDa protein 13	Hspa13		0.00033	0.77		0.0032	0.56		0.24	-0.21
Q499X9	Methionine--tRNA ligase, mitochondrial	Mars2		0.00044	0.58		0.0032	0.44		0.34	-0.14
Q91VK1	Basic leucine zipper and W2 domain-containing protein 2	Bzw2	+	0.00067	-1.03		0.0032	-0.84		0.49	0.19
Q8BJY1	26S proteasome non-ATPase regulatory subunit 5	Psmd5		0.00078	-0.87		0.0032	-0.73		0.55	0.14
P97470	Serine/threonine-protein phosphatase 4 catalytic subunit	Ppp4c		0.00088	-0.7		0.0032	-0.59		0.59	0.11
Q6NZQ2		Ddx31		0.00096	0.84		0.0032	0.72		0.64	-0.11
O70566	Protein diaphanous homolog 2	Diaph2		0.0011	-0.67		0.0032	-0.59		0.7	0.08
Q6PGB6	N-alpha-acetyltransferase 50	Naa50		0.0013	-0.96		0.0032	-0.87		0.76	0.09
Q80TA6	Myotubularin-related protein 12	Mtmr12		0.0017	-0.57		0.0032	-0.53		0.86	0.03
O55131;Q9DA97;P28661	Septin-7	Sept7		0.0021	-0.64		0.0032	-0.62		0.93	0.02
Q3V300	Kinesin-like protein KIF22	Kif22		0.003	-0.88		0.0032	0.91	+	7.6e-05	1.79
Q9D967	Magnesium-dependent phosphatase 1	Mdp1		0.0031	-0.87		0.0032	-0.91		0.93	-0.03
Q8K297	Procollagen galactosyltransferase 1	Colgalt1		0.0051	0.4		0.0032	0.44		0.76	0.05
P50396	Rab GDP dissociation inhibitor alpha	Gdi1	+	0.0056	-1.17	+	0.0032	-1.34		0.72	-0.17
Q8VE70	Programmed cell death protein 10	Pdcd10		0.0076	-0.72		0.0032	-0.87		0.61	-0.15
Q6PB66	Leucine-rich PPR motif-containing protein, mitochondrial	Lrpprc		0.013	0.32		0.0032	0.43		0.46	0.1
O08811	TFIIH basal transcription factor complex helicase XPD subunit	Ercc2		0.22	0.14		0.0032	0.42		0.044	0.28
P97370	Sodium/potassium-transporting ATPase subunit beta-3	Atp1b3		0.26	0.18		0.0032	0.56		0.039	0.39
Q922H4	Mannose-1-phosphate guanyltransferase alpha	Gmppa		0.33	-0.12		0.0032	-0.45		0.03	-0.33
P59997	Lysine-specific demethylase 2A	Kdm2a		0.74	-0.04		0.0032	0.45		0.0036	0.5
O88291	DBIRD complex subunit ZNF326	Znf326		0.83	0.03		0.0032	0.4		0.0086	0.38
Q9D8M4	60S ribosomal protein L7-like 1	Rpl7l1	+	6e-06	2.22		0.0033	0.81	+	0.00018	-1.41
Q3TIX9	U4/U6.U5 tri-snRNP-associated protein 2	Usp39		9.7e-05	-0.8		0.0033	-0.48		0.04	0.33
O70405	Serine/threonine-protein kinase ULK1	Ulk1		0.0002	0.66		0.0033	0.44		0.13	-0.22
Q9JHU9	Inositol-3-phosphate synthase 1	Isyna1		0.00021	-0.99		0.0033	-0.66		0.13	0.33
Q8VC70	RNA-binding motif, single-stranded-interacting protein 2	Rbms2		0.00044	-0.89		0.0033	-0.67		0.32	0.22
P05201	Aspartate aminotransferase, cytoplasmic	Got1	+	0.00096	-1.14		0.0033	-0.98		0.62	0.16
Q8BHD8	Protein-L-isoaspartate O-methyltransferase domain-containing protein 2	Pcmtd2		0.0013	0.54		0.0033	-0.49	+	5.1e-05	-1.02
P46935;Q9CUN6;Q6I6G8;Q8K4P8	E3 ubiquitin-protein ligase NEDD4	Nedd4		0.0021	0.53		0.0033	-0.51	+	6.3e-05	-1.04
Q80US4	Actin-related protein 5	Actr5		0.0038	0.43		0.0033	0.45		0.87	0.03
B2RY56	RNA-binding protein 25	Rbm25		0.0077	0.44		0.0033	0.53		0.62	0.09
Q60967	Bifunctional 3-phosphoadenosine 5-phosphosulfate synthase 1;Sulfate adenylyltransferase;Adenylyl-sulfate kinase	Papss1		0.0082	0.7		0.0033	-0.85	+	0.00014	-1.54
Q9D832	DnaJ homolog subfamily B member 4	Dnajb4		0.0095	-0.43		0.0033	-0.54		0.55	-0.11
Q8CI51	PDZ and LIM domain protein 5	Pdlim5		0.013	-0.5		0.0033	-0.66		0.46	-0.16
O35857	Mitochondrial import inner membrane translocase subunit TIM44	Timm44		0.024	0.32		0.0033	0.48		0.31	0.16
Q8K268	ATP-binding cassette sub-family F member 3	Abcf3		0.034	0.27		0.0033	0.43		0.24	0.16
Q9JKP5	Muscleblind-like protein 1	Mbnl1		0.036	0.25		0.0033	-0.41		0.00032	-0.67
Q8BIF9	Zinc finger protein 787	Znf787		0.049	-0.54		0.0033	-0.95		0.19	-0.41
Q8CG46	Structural maintenance of chromosomes protein 5	Smc5		0.065	0.26		0.0033	0.5		0.15	0.24
CON__Q9TT36				0.13	1.48	+	0.0033	3.55		0.078	2.07
Q91W36	Ubiquitin carboxyl-terminal hydrolase 3	Usp3		0.47	-0.08		0.0033	-0.41		0.02	-0.33
O54931	A-kinase anchor protein 2	Akap2		0.53	-0.1		0.0033	-0.58		0.017	-0.48
Q8R5J9	PRA1 family protein 3	Arl6ip5		0.6	-0.1		0.0033	0.7		0.0029	0.81
Q571H0	Nucleolar pre-ribosomal-associated protein 1	Urb1		0.82	-0.03		0.0033	0.53		0.0044	0.56
Q9D6R2	Isocitrate dehydrogenase [NAD] subunit alpha, mitochondrial	Idh3a		0.85	0.02		0.0033	0.4		0.0087	0.37
Q6DFW4	Nucleolar protein 58	Nop58		0.89	0.02		0.0033	0.62		0.0077	0.59
P20664	DNA primase small subunit	Prim1		0.0002	-0.68		0.0034	-0.45		0.11	0.23
P58021	Transmembrane 9 superfamily member 2	Tm9sf2		0.00037	0.73		0.0034	0.53		0.26	-0.2
Q91YE7	RNA-binding protein 5	Rbm5		0.00049	0.55		0.0034	0.42		0.35	-0.13
Q8BVI4	Dihydropteridine reductase	Qdpr	+	0.001	-1.21	+	0.0034	-1.04		0.63	0.17
Q5FWI3	Transmembrane protein 2	Tmem2		0.0022	0.67		0.0034	0.65		0.93	-0.02
Q9CXF4	TBC1 domain family member 15	Tbc1d15		0.0026	-0.49		0.0034	-0.48		0.98	0
P17426	AP-2 complex subunit alpha-1	Ap2a1		0.0027	-0.36		0.0034	-0.36		1	0
Q91YP3	Deoxyribose-phosphate aldolase	Dera		0.0092	-0.35		0.0034	-0.44		0.58	-0.08
Q9D0G0	28S ribosomal protein S30, mitochondrial	Mrps30		0.017	0.35		0.0034	0.48		0.41	0.13
Q8K363	ATP-dependent RNA helicase DDX18	Ddx18		0.018	0.44		0.0034	0.61		0.39	0.17
Q8C5D8;O88907	E3 SUMO-protein ligase PIAS2;E3 SUMO-protein ligase PIAS1	Pias2;Pias1	+	0.023	1.29	+	0.0034	1.89		0.33	0.6
Q9EPU0	Regulator of nonsense transcripts 1	Upf1		0.05	0.23		0.0034	0.41		0.19	0.18
Q6DFV1	Condensin-2 complex subunit G2	Ncapg2		0.17	-0.15		0.0034	0.4		0.00088	0.55
Q8BH43	Wiskott-Aldrich syndrome protein family member 2	Wasf2		0.19	-0.17		0.0034	-0.46		0.058	-0.29
P24668	Cation-dependent mannose-6-phosphate receptor	M6pr		0.34	0.18		0.0034	0.66		0.031	0.49
Q80YR5	Scaffold attachment factor B2	Safb2		0.65	0.11		0.0034	0.82		0.013	0.72
Q8BMS4	Ubiquinone biosynthesis O-methyltransferase, mitochondrial	Coq3		0.7	-0.07		0.0034	0.6		0.0036	0.67
Q9JJY4	Probable ATP-dependent RNA helicase DDX20	Ddx20		0.8	0.05		0.0034	0.66		0.0098	0.61
Q60676	Serine/threonine-protein phosphatase 5	Ppp5c	+	0.00028	-1.06		0.0035	-0.73		0.18	0.32
Q8R1M0	Embryonic stem cell-specific 5-hydroxymethylcytosine-binding protein	Hmces		0.00028	0.81		0.0035	0.56		0.19	-0.25
B1AQJ2	Ubiquitin carboxyl-terminal hydrolase 36	Usp36	+	0.00031	1.02		0.0035	0.72		0.2	-0.3
Q9WV32	Actin-related protein 2/3 complex subunit 1B	Arpc1b		0.0005	-0.8		0.0035	-0.61		0.35	0.19
Q8BJF9	Charged multivesicular body protein 2b	Chmp2b		0.00095	-0.63		0.0035	-0.53		0.59	0.1
Q3V1H1	Cytoskeleton-associated protein 2	Ckap2		0.002	-0.64		0.0035	0.61	+	6.3e-05	1.25
O88712	C-terminal-binding protein 1	Ctbp1		0.0037	-0.36		0.0035	-0.38		0.9	-0.02
B1AZI6	THO complex subunit 2	Thoc2		0.16	0.2		0.0035	0.51		0.072	0.31
Q7TME2	Sperm-associated antigen 5	Spag5		0.29	-0.22		0.0035	0.73		0.0014	0.95
Q60737	Casein kinase II subunit alpha	Csnk2a1		0.73	0.04		0.0035	0.4		0.012	0.36
Q9R0Q7	Prostaglandin E synthase 3	Ptges3		0.00044	-0.78		0.0036	-0.58		0.29	0.2
P06801	NADP-dependent malic enzyme	Me1	+	0.0014	-1.19	+	0.0036	-1.06		0.73	0.13
Q8C1B7	Septin-11	Sept11		0.0034	-0.8		0.0036	-0.82		0.95	-0.02
Q9R0Y5	Adenylate kinase isoenzyme 1	Ak1		0.0035	-0.86		0.0036	-0.89		0.93	-0.03
Q9D799	Methionyl-tRNA formyltransferase, mitochondrial	Mtfmt		0.0085	0.42		0.0036	0.5		0.63	0.09
Q8BU04	Putative E3 ubiquitin-protein ligase UBR7	Ubr7		0.011	-0.52		0.0036	-0.66		0.54	-0.14
Q9CR67	Transmembrane protein 33	Tmem33		0.09	0.29		0.0036	0.6		0.12	0.31
P26443	Glutamate dehydrogenase 1, mitochondrial	Glud1		0.56	-0.07		0.0036	0.4		0.0029	0.47
Q9CR95	Adaptin ear-binding coat-associated protein 1	Necap1	+	7.4e-05	-1.36		0.0037	-0.75		0.021	0.61
Q5SSI6	U3 small nucleolar RNA-associated protein 18 homolog	Utp18	+	0.00013	1.02		0.0037	0.61		0.052	-0.4
P07901;REV__Q8BL66	Heat shock protein HSP 90-alpha	Hsp90aa1	+	0.00037	-1.12		0.0037	-0.81		0.24	0.31
Q9D020	Cytosolic 5-nucleotidase 3A	Nt5c3a		0.00054	-0.44		0.0037	-0.34		0.36	0.1
Q9WUR9	Adenylate kinase 4, mitochondrial	Ak4		0.0062	0.47		0.0037	0.53		0.74	0.06
P35441	Thrombospondin-1	Thbs1		0.07	0.28		0.0037	0.53		0.15	0.25
Q9D3B1	Very-long-chain (3R)-3-hydroxyacyl-CoA dehydratase 2	Hacd2		0.22	0.33		0.0037	0.97		0.054	0.64
Q62388	Serine-protein kinase ATM	Atm		0.24	0.13		0.0037	0.41		0.049	0.27
Q925B0	PRKC apoptosis WT1 regulator protein	Pawr		0.6	0.07		0.0037	-0.46		0.0032	-0.53
A2AL36	Centriolin	Cntrl	+	4.7e-06	1.54		0.0038	0.47	+	3.9e-05	-1.06
Q62193	Replication protein A 32 kDa subunit	Rpa2	+	1.1e-05	-1.21		0.0038	-0.49		0.0008	0.71
Q9D819	Inorganic pyrophosphatase	Ppa1	+	0.00011	-1.44		0.0038	-0.85		0.04	0.6
Q8VBX6	Multiple PDZ domain protein	Mpdz		0.00013	0.69		0.0038	0.42		0.056	-0.27
Q8R4U7	Leucine zipper protein 1	Luzp1		0.00015	0.63		0.0038	0.39		0.07	-0.24
Q8BGS2	BolA-like protein 2	Bola2	+	0.00022	-1.26		0.0038	-0.82		0.12	0.43
Q9CPY7	Cytosol aminopeptidase	Lap3		0.00032	-0.8		0.0038	-0.56		0.2	0.24
Q9QZF2	Glypican-1;Secreted glypican-1	Gpc1		0.00032	0.68		0.0038	0.48		0.21	-0.2
Q6P9N1	Hyccin	Fam126a		0.00045	0.51		0.0038	0.38		0.29	-0.13
Q6KAQ7	ZZ-type zinc finger-containing protein 3	Zzz3		0.00066	0.89		0.0038	0.7		0.42	-0.19
Q8BP00	IQ calmodulin-binding motif-containing protein 1	Iqcb1		0.00072	0.61		0.0038	0.48		0.45	-0.12
Q99LD9	Translation initiation factor eIF-2B subunit beta	Eif2b2		0.00077	-0.5		0.0038	-0.4		0.49	0.1
P62878	E3 ubiquitin-protein ligase RBX1;E3 ubiquitin-protein ligase RBX1, N-terminally processed	Rbx1		0.00099	-0.7		0.0038	-0.58		0.57	0.12
Q9D8Y0;Q9D4J1	EF-hand domain-containing protein D2	Efhd2	+	0.0013	-1.34	+	0.0038	-1.17		0.69	0.17
Q9WUK2	Eukaryotic translation initiation factor 4H	Eif4h		0.0019	-0.99		0.0038	-0.91		0.82	0.08
Q9WV70	Nucleolar complex protein 2 homolog	Noc2l		0.0026	0.65		0.0038	0.64		0.95	-0.01
Q8C7D2	Protein cereblon	Crbn		0.003	-0.45		0.0038	-0.45		1	0
O08529	Calpain-2 catalytic subunit	Capn2		0.0033	-0.83		0.0038	-0.85		0.97	-0.01
Q99K74	Mediator of RNA polymerase II transcription subunit 24	Med24		0.013	0.31		0.0038	0.39		0.51	0.09
G5E829;Q9R0K7;Q6Q477	Plasma membrane calcium-transporting ATPase 1	Atp2b1		0.016	0.37		0.0038	0.5		0.46	0.13
Q91VZ6	Stromal membrane-associated protein 1	Smap1		0.017	-0.49		0.0038	-0.66		0.44	-0.17
Q6PDY2	2-aminoethanethiol dioxygenase	Ado		0.018	-0.43		0.0038	-0.59		0.43	-0.16
P47856;Q9Z2Z9	Glutamine--fructose-6-phosphate aminotransferase [isomerizing] 1	Gfpt1		0.028	0.24		0.0038	0.36		0.31	0.12
Q8BHF7	CDP-diacylglycerol--glycerol-3-phosphate 3-phosphatidyltransferase, mitochondrial	Pgs1		0.029	0.48		0.0038	0.73		0.3	0.25
Q8CI75	DIS3-like exonuclease 2	Dis3l2		0.042	-0.29		0.0038	-0.48		0.24	-0.19
Q8BR90	UPF0600 protein C5orf51 homolog			0.059	-0.24		0.0038	-0.44		0.18	-0.2
P63024	Vesicle-associated membrane protein 3	Vamp3		0.095	0.37		0.0038	0.77		0.12	0.4
Q9BCZ4	Selenoprotein S	Vimp		0.26	0.42	+	0.0038	1.32		0.048	0.9
Q78PY7	Staphylococcal nuclease domain-containing protein 1	Snd1		0.66	-0.05		0.0038	-0.42		0.015	-0.37
Q8VDM1	Zinc finger CCCH-type with G patch domain-containing protein	Zgpat		0.75	0.06		0.0038	0.64		0.012	0.58
Q8BX17	Gem-associated protein 5	Gemin5		0.88	0.03		0.0038	0.54		0.0093	0.51
P23949	Zinc finger protein 36, C3H1 type-like 2	Zfp36l2		1.9e-05	0.97		0.0039	0.43		0.002	-0.54
Q9JLQ2	ARF GTPase-activating protein GIT2	Git2		5.5e-05	0.74		0.0039	0.39		0.012	-0.35
Q9R045	Angiopoietin-related protein 2	Angptl2	+	9e-05	1.32		0.0039	0.75		0.029	-0.57
Q9EPL8	Importin-7	Ipo7	+	0.0002	-1.06		0.0039	-0.68		0.11	0.38
Q9Z1Z2	Serine-threonine kinase receptor-associated protein	Strap		0.00079	-0.67		0.0039	-0.54		0.47	0.13
Q3UDE2	Tubulin--tyrosine ligase-like protein 12	Ttll12		0.00095	-0.73		0.0039	-0.61		0.54	0.13
Q9JHS4	ATP-dependent Clp protease ATP-binding subunit clpX-like, mitochondrial	Clpx		0.0016	0.66		0.0039	0.59		0.74	-0.07
P97315	Cysteine and glycine-rich protein 1	Csrp1		0.003	-0.98		0.0039	-0.97		0.98	0.01
Q9CS42	Ribose-phosphate pyrophosphokinase 2	Prps2		0.0054	-0.54		0.0039	-0.59		0.82	-0.05
O35892;Q99388	Nuclear autoantigen Sp-100;Component of Sp100-rs	Sp100;Csprs		0.0063	-0.49		0.0039	-0.55		0.77	-0.06
Q7TNG5	Echinoderm microtubule-associated protein-like 2	Eml2	+	0.012	-1.23	+	0.0039	-1.56		0.54	-0.33
P50544	Very long-chain specific acyl-CoA dehydrogenase, mitochondrial	Acadvl		0.021	0.27		0.0039	0.38		0.4	0.11
Q8VEK3	Heterogeneous nuclear ribonucleoprotein U	Hnrnpu		0.027	0.41		0.0039	0.61		0.33	0.2
Q3UFY8	Mitochondrial ribonuclease P protein 1	Trmt10c		0.028	0.37		0.0039	0.56		0.32	0.18
Q7TT37	Elongator complex protein 1	Ikbkap		0.032	0.22		0.0039	0.35		0.29	0.12
CON__Q2KJF1				0.13	1.55	+	0.0039	3.54		0.098	2
Q8BMF4	Dihydrolipoyllysine-residue acetyltransferase component of pyruvate dehydrogenase complex, mitochondrial	Dlat		0.15	0.24		0.0039	0.57		0.087	0.33
Q7TMY4	THO complex subunit 7 homolog	Thoc7		0.26	0.17		0.0039	0.53		0.05	0.36
Q99LE6	ATP-binding cassette sub-family F member 2	Abcf2		0.85	0.03		0.0039	0.59		0.01	0.55
Q62136	Tyrosine-protein phosphatase non-receptor type 21	Ptpn21		0.0004	0.87		0.004	0.63		0.24	-0.25
P24288	Branched-chain-amino-acid aminotransferase, cytosolic	Bcat1		0.001	-0.84		0.004	-0.7		0.56	0.14
Q9CRY7	Glycerophosphodiester phosphodiesterase domain-containing protein 1	Gdpd1		0.0067	0.5		0.004	0.57		0.76	0.07
A2A6Q5	Cell division cycle protein 27 homolog	Cdc27		0.21	0.17		0.004	0.48		0.061	0.31
P47955	60S acidic ribosomal protein P1	Rplp1		0.86	0.03		0.004	0.57		0.01	0.54
Q99LZ3	DNA replication complex GINS protein SLD5;DNA replication complex GINS protein SLD5, N-terminally processed	Gins4	+	0.00014	-1.44		0.0041	-0.86		0.057	0.57
O88700	Bloom syndrome protein homolog	Blm		0.001	0.63		0.0041	0.52		0.56	-0.11
P63330	Serine/threonine-protein phosphatase 2A catalytic subunit alpha isoform	Ppp2ca		0.0037	-0.57		0.0041	-0.58		0.97	-0.01
Q8K2A7	Integrator complex subunit 10	Ints10		0.0099	0.36		0.0041	0.43		0.63	0.07
L0N7N1	Kinesin-like protein KIF14	Kif14		0.024	0.4		0.0041	0.57		0.38	0.17
Q9CXT8	Mitochondrial-processing peptidase subunit beta	Pmpcb		0.099	0.19		0.0041	0.4		0.13	0.21
Q99JX7	Nuclear RNA export factor 1	Nxf1		0.13	-0.23		0.0041	0.53		0.00086	0.77
Q8BGW1	Alpha-ketoglutarate-dependent dioxygenase FTO	Fto		0.31	-0.15		0.0041	-0.51		0.042	-0.36
P54276	DNA mismatch repair protein Msh6	Msh6		0.56	0.07		0.0041	0.38		0.02	0.32
Q99KX1	Myeloid leukemia factor 2	Mlf2	+	3.8e-05	1.82		0.0042	0.89		0.0065	-0.93
Q99P31	Hsp70-binding protein 1	Hspbp1		0.00033	-1		0.0042	-0.69		0.19	0.31
Q6P5F9	Exportin-1	Xpo1		0.00048	-0.86		0.0042	-0.63		0.28	0.23
Q9D1P4	Cysteine and histidine-rich domain-containing protein 1	Chordc1		0.0007	-0.95		0.0042	-0.74		0.41	0.21
P48774	Glutathione S-transferase Mu 5	Gstm5	+	0.00094	-1.18		0.0042	-0.96		0.52	0.22
P62257	Ubiquitin-conjugating enzyme E2 H	Ube2h		0.0055	-0.97	+	0.0042	-1.05		0.84	-0.08
O08696	Forkhead box protein M1	Foxm1	+	0.01	1.03	+	0.0042	1.25		0.63	0.22
Q8K4Z3	NAD(P)H-hydrate epimerase	Apoa1bp		0.04	-0.4		0.0042	-0.64		0.27	-0.24
Q5XKN4	Protein jagunal homolog 1	Jagn1		0.4	0.15		0.0042	0.62		0.032	0.47
Q922E6	FAST kinase domain-containing protein 2	Fastkd2		0.46	0.09		0.0042	0.41		0.027	0.32
Q9QUH0	Glutaredoxin-1	Glrx	+	0.00032	-1.35		0.0043	-0.92		0.17	0.43
Q8BJU0	Small glutamine-rich tetratricopeptide repeat-containing protein alpha	Sgta		0.00056	-0.83		0.0043	-0.62		0.32	0.21
Q9DCT1	1,5-anhydro-D-fructose reductase	Akr1e2		0.0057	-0.64		0.0043	-0.69		0.84	-0.05
Q673H1	Tumor suppressor candidate gene 1 protein homolog	Tusc1		0.011	-0.44		0.0043	-0.54		0.61	-0.1
P54729	NEDD8 ultimate buster 1	Nub1		0.048	-0.24		0.0043	-0.41		0.24	-0.16
Q8C1Z8	tRNA methyltransferase 10 homolog A	Trmt10a	+	1.8e-05	-1.73		0.0044	-0.75		0.0016	0.99
Q6Y7W8;REV__P39098;REV__Q6PDH0	PERQ amino acid-rich with GYF domain-containing protein 2	Gigyf2	+	3.7e-05	1.02		0.0044	0.49		0.0058	-0.53
Q9Z0F8	Disintegrin and metalloproteinase domain-containing protein 17	Adam17		0.00079	0.94		0.0044	0.74		0.44	-0.2
Q9ER73	Elongator complex protein 4	Elp4		0.00095	-0.72		0.0044	-0.58		0.51	0.14
P28740	Kinesin-like protein KIF2A	Kif2a		0.0038	0.41		0.0044	0.41		0.98	0
P49138;Q3UMW7	MAP kinase-activated protein kinase 2;MAP kinase-activated protein kinase 3	Mapkapk2;Mapkapk3		0.12	1.16	+	0.0044	2.51		0.12	1.35
Q8CCI5	RING1 and YY1-binding protein	Rybp		0.13	-0.28		0.0044	-0.61		0.11	-0.34
P63328	Serine/threonine-protein phosphatase 2B catalytic subunit alpha isoform	Ppp3ca		0.38	-0.21		0.0044	-0.82		0.036	-0.61
Q03265	ATP synthase subunit alpha, mitochondrial	Atp5a1		0.39	0.13		0.0044	0.53		0.034	0.4
A2AAY5	SH3 and PX domain-containing protein 2B	Sh3pxd2b		0.58	0.06		0.0044	-0.39		0.0036	-0.45
Q80U78	Pumilio homolog 1	Pum1	+	1e-05	1.21		0.0045	0.47		0.00054	-0.74
Q8K4M5	COMM domain-containing protein 1	Commd1		0.0013	-0.66		0.0045	-0.56		0.63	0.1
O88958	Glucosamine-6-phosphate isomerase 1	Gnpda1	+	0.0035	-1.23	+	0.0045	-1.22		0.99	0.01
Q3TNH5	Protein FAM172A	Fam172a		0.005	-0.36		0.0045	-0.38		0.9	-0.02
P51174	Long-chain specific acyl-CoA dehydrogenase, mitochondrial	Acadl		0.0062	0.3		0.0045	0.33		0.83	0.03
Q9D8U8	Sorting nexin-5	Snx5		0.0068	-0.55		0.0045	-0.61		0.79	-0.06
Q9QZN4	F-box only protein 6	Fbxo6		0.0071	-0.84		0.0045	-0.94		0.78	-0.1
Q03173;P70429	Protein enabled homolog	Enah		0.03	-0.34		0.0045	-0.51		0.34	-0.17
Q9DBM1	G patch domain-containing protein 1	Gpatch1		0.038	0.36		0.0045	0.56		0.29	0.2
Q8BIW9	Chromosome transmission fidelity protein 18 homolog	Chtf18		0.21	-0.16		0.0045	0.43		0.0013	0.59
P47962	60S ribosomal protein L5	Rpl5		0.47	-0.11		0.0045	-0.51		0.027	-0.41
Q921C5	Protein bicaudal D homolog 2	Bicd2		0.62	-0.07		0.0045	-0.46		0.019	-0.39
B1AY10	Transcriptional repressor NF-X1	Nfx1	+	2.4e-05	1.03		0.0046	0.47		0.003	-0.56
A2A4P0	ATP-dependent RNA helicase DHX8	Dhx8		0.00017	0.68		0.0046	0.42		0.07	-0.26
P58389	Serine/threonine-protein phosphatase 2A activator	Ppp2r4	+	0.0016	-1.55	+	0.0046	-1.35		0.68	0.2
Q9CWK8	Sorting nexin-2	Snx2		0.0031	-0.48		0.0046	-0.47		0.94	0.01
Q62095;Q61496	ATP-dependent RNA helicase DDX3Y	Ddx3y		0.0039	0.54		0.0046	0.54		0.99	0
Q60631	Growth factor receptor-bound protein 2	Grb2		0.014	-0.6		0.0046	-0.76		0.56	-0.16
Q9CR80	Protein FAM32A	Fam32a		0.024	0.38		0.0046	-0.54		0.00032	-0.93
Q7TQE6	Macoilin	Tmem57		0.065	0.45		0.0046	0.8		0.2	0.36
Q9EPJ9	ADP-ribosylation factor GTPase-activating protein 1	Arfgap1		0.089	-0.36		0.0046	-0.7		0.16	-0.34
Q8BGQ7	Alanine--tRNA ligase, cytoplasmic	Aars		0.12	-0.27		0.0046	-0.6		0.12	-0.33
Q9R0L7	A-kinase anchor protein 8-like	Akap8l		0.23	-0.2		0.0046	0.58		0.0015	0.78
P52633	Signal transducer and transcription activator 6	Stat6		0.24	0.14		0.0046	-0.41		0.0015	-0.55
Q8BXV2	BRI3-binding protein	Bri3bp		0.38	0.19		0.0046	0.77		0.036	0.57
Q60854	Serpin B6	Serpinb6	+	0.00089	-1.36	+	0.0047	-1.08		0.46	0.28
Q8BIJ6	Isoleucine--tRNA ligase, mitochondrial	Iars2		0.0017	0.38		0.0047	0.33		0.71	-0.05
Q9WTN0	Geranylgeranyl pyrophosphate synthase	Ggps1	+	0.0017	-1.02		0.0047	-0.9		0.71	0.12
Q8VEE0	Ribulose-phosphate 3-epimerase	Rpe	+	0.0021	-1.24	+	0.0047	-1.12		0.78	0.12
P70280	Vesicle-associated membrane protein 7	Vamp7		0.0057	0.46		0.0047	0.49		0.87	0.03
Q9D1G2	Phosphomevalonate kinase	Pmvk		0.019	-0.37		0.0047	-0.49		0.48	-0.12
Q925J9	Mediator of RNA polymerase II transcription subunit 1	Med1		0.056	0.24		0.0047	0.42		0.23	0.18
Q924W5	Structural maintenance of chromosomes protein 6	Smc6		0.11	0.26		0.0047	0.55		0.14	0.28
Q3UHJ0	AP2-associated protein kinase 1	Aak1		0.44	0.1		0.0047	-0.46		0.0028	-0.56
Q9ERN0	Secretory carrier-associated membrane protein 2	Scamp2		0.53	0.12		0.0047	0.63		0.025	0.52
Q7TSI1	Pleckstrin homology domain-containing family M member 1	Plekhm1		0.00097	0.43		0.0048	0.35		0.48	-0.09
Q99LG4	Tetratricopeptide repeat protein 5	Ttc5	+	0.0012	-1.13		0.0048	-0.93		0.56	0.2
Q640Q5	PAB-dependent poly(A)-specific ribonuclease subunit PAN3	Pan3		0.0032	0.62		0.0048	0.6		0.94	-0.02
P54227;O70166;P63042	Stathmin	Stmn1	+	0.0054	-1.33	+	0.0048	-1.41		0.89	-0.08
O88643	Serine/threonine-protein kinase PAK 1	Pak1		0.0073	-0.68		0.0048	-0.75		0.8	-0.07
Q9WVE8	Protein kinase C and casein kinase substrate in neurons protein 2	Pacsin2		0.011	-0.56		0.0048	-0.67		0.65	-0.11
Q8BGD9	Eukaryotic translation initiation factor 4B	Eif4b		0.012	-0.86	+	0.0048	-1.04		0.64	-0.18
O08808	Protein diaphanous homolog 1	Diaph1		0.023	-0.44		0.0048	-0.61		0.43	-0.17
P47811	Mitogen-activated protein kinase 14	Mapk14		0.062	-0.38		0.0048	-0.67		0.22	-0.29
Q5U3K5	Rab-like protein 6	Rabl6		0.066	-0.21		0.0048	-0.37		0.21	-0.16
P70388	DNA repair protein RAD50	Rad50		0.067	0.28		0.0048	0.51		0.21	0.22
Q8K411	Presequence protease, mitochondrial	Pitrm1		0.12	0.2		0.0048	0.42		0.13	0.23
Q5F2E8;Q8BYC6;Q6ZQ29	Serine/threonine-protein kinase TAO1	Taok1		0.15	-0.18		0.0048	-0.43		0.11	-0.24
Q61166;Q6PER3	Microtubule-associated protein RP/EB family member 1	Mapre1	+	0.0002	-1.08		0.0049	-0.67		0.082	0.41
Q3TIV5	Zinc finger CCCH domain-containing protein 15	Zc3h15		0.00064	-0.49		0.0049	-0.36		0.33	0.12
A2AQP0	Myosin-7B	Myh7b		0.001	0.41		0.0049	-0.33		5.3e-05	-0.73
E9Q912		Rap1gds1		0.0088	-0.48		0.0049	-0.55		0.74	-0.07
A2ADY9	Protein DDI1 homolog 2	Ddi2		0.013	-0.4		0.0049	-0.49		0.61	-0.09
Q3TCN2	Putative phospholipase B-like 2;Putative phospholipase B-like 2 28 kDa form;Putative phospholipase B-like 2 40 kDa form;Putative phospholipase B-like 2 15 kDa form	Plbd2	+	0.024	1.09	+	0.0049	1.51		0.44	0.42
O54724	Polymerase I and transcript release factor	Ptrf		0.041	0.28		0.0049	-0.44		0.00046	-0.72
CON__Q05B55				0.055	1.07	+	0.0049	1.81		0.25	0.74
CON__ENSEMBL:ENSBTAP00000032840				0.13	0.8	+	0.0049	1.76		0.12	0.95
Q62000	Mimecan	Ogn		0.17	0.69	+	0.0049	-1.67	+	0.0012	-2.36
Q9JKK8	Serine/threonine-protein kinase ATR	Atr		0.21	0.16		0.0049	0.44		0.075	0.28
Q80ZJ1	Ras-related protein Rap-2a	Rap2a		0.39	0.14		0.0049	0.56		0.038	0.42
P60824	Cold-inducible RNA-binding protein	Cirbp		0.66	0.05		0.0049	-0.39		0.0047	-0.44
Q6NXN1	SUZ domain-containing protein 1	Szrd1		0.0024	-0.9		0.005	-0.83		0.82	0.08
Q64520	Guanylate kinase	Guk1		0.0041	-0.61		0.005	-0.61		1	0
O55242	Sigma non-opioid intracellular receptor 1	Sigmar1		0.096	0.29		0.005	0.58		0.16	0.29
Q80X80	C2 domain-containing protein 2-like	C2cd2l		0.36	-0.25		0.005	0.92	+	0.0024	1.17
Q04750;Q8R4U6	DNA topoisomerase 1	Top1		0.52	-0.13		0.005	0.69		0.0036	0.82
Q3U319;REV__Q9ES34	E3 ubiquitin-protein ligase BRE1B	Rnf40		0.78	-0.03		0.005	0.35		0.006	0.38
Q8BY71	Histone acetyltransferase type B catalytic subunit	Hat1		8.7e-05	-1		0.0051	-0.54		0.021	0.46
P23492	Purine nucleoside phosphorylase	Pnp	+	0.00052	-1.74	+	0.0051	-1.25		0.27	0.49
Q9CQM5	Thioredoxin domain-containing protein 17	Txndc17	+	0.00065	-1.39	+	0.0051	-1.03		0.32	0.36
Q8C080	Sorting nexin-16	Snx16		0.00088	-0.72		0.0051	-0.56		0.43	0.16
Q9R1T4	Septin-6	Sept6		0.0025	-0.62		0.0051	-0.57		0.82	0.05
Q8CHT3	Integrator complex subunit 5	Ints5		0.011	0.36		0.0051	0.42		0.68	0.07
Q80SZ7	Guanine nucleotide-binding protein G(I)/G(S)/G(O) subunit gamma-5	Gng5		0.046	-0.26		0.0051	-0.41		0.28	-0.16
Q9D6K9	Ceramide synthase 5	Cers5		0.11	0.36		0.0051	0.76		0.14	0.4
P97452	Ribosome biogenesis protein BOP1	Bop1		0.29	0.2		0.0051	0.65		0.057	0.45
O54946;Q9QYI5	DnaJ homolog subfamily B member 6	Dnajb6		0.36	0.13		0.0051	0.47		0.045	0.34
P56371	Ras-related protein Rab-4A	Rab4a		0.69	-0.04		0.0051	-0.33		0.019	-0.29
Q9QZH3	Peptidyl-prolyl cis-trans isomerase E	Ppie		4.9e-05	-0.89		0.0052	-0.44		0.0079	0.45
Q8CDN6	Thioredoxin-like protein 1	Txnl1		0.00084	-0.74		0.0052	-0.57		0.4	0.17
C3VPR6	Protein NLRC5	Nlrc5		0.0019	-0.73		0.0052	-0.64		0.7	0.09
P70333	Heterogeneous nuclear ribonucleoprotein H2	Hnrnph2		0.0019	0.42		0.0052	0.36		0.7	-0.05
A2AIV2	Protein virilizer homolog	Kiaa1429		0.045	0.31		0.0052	0.49		0.29	0.18
Q8VE22	28S ribosomal protein S23, mitochondrial	Mrps23		0.05	0.28		0.0052	0.46		0.28	0.18
Q8C6L5	Cyclic GMP-AMP synthase	Mb21d1		0.46	-0.17		0.0052	0.76		0.0032	0.93
Q8C263	Spindle and kinetochore-associated protein 3	Ska3		0.47	-0.11		0.0052	0.53		0.0033	0.64
Q9D0F6	Replication factor C subunit 5	Rfc5		0.76	0.04		0.0052	0.4		0.016	0.36
A6H5Y3	Methionine synthase	Mtr	+	4.3e-05	1.12		0.0053	0.54		0.0065	-0.58
Q61239	Protein farnesyltransferase/geranylgeranyltransferase type-1 subunit alpha	Fnta		0.0005	-0.79		0.0053	-0.56		0.25	0.23
P0DMN7;D3Z6H8	S-adenosylmethionine decarboxylase proenzyme 1;S-adenosylmethionine decarboxylase 1 alpha chain;S-adenosylmethionine decarboxylase 1 beta chain;S-adenosylmethionine decarboxylase proenzyme 2;S-adenosylmethionine decarboxylase 2 alpha chain;S-adenosylmethionine decarboxylase 2 beta chain	Amd1;Amd2		0.002	0.49		0.0053	0.43		0.72	-0.06
Q8C3W1	Uncharacterized protein C1orf198 homolog			0.0053	0.46		0.0053	-0.48		0.00014	-0.94
Q3UJP5	Protein C8orf37 homolog			0.023	-0.36		0.0053	-0.49		0.47	-0.13
Q8K2D3	Enhancer of mRNA-decapping protein 3	Edc3		0.024	0.3		0.0053	0.41		0.46	0.11
Q4VBE8	WD repeat-containing protein 18	Wdr18		0.18	0.23		0.0053	0.56		0.096	0.34
Q8CHH9	Septin-8	Sept8		0.0013	-0.76		0.0054	-0.62		0.54	0.14
Q9R1C6	Diacylglycerol kinase epsilon	Dgke		0.015	0.69		0.0054	0.86		0.61	0.16
Q9JJT0	RNA 3-terminal phosphate cyclase-like protein	Rcl1	+	6.5e-06	1.75		0.0055	0.6	+	0.00017	-1.15
Q5NCI0	Up-regulator of cell proliferation	Urgcp	+	2.5e-05	1.06		0.0055	0.47		0.0028	-0.59
Q9DAZ9	Abscission/NoCut checkpoint regulator	Zfyve19	+	0.00078	-1.25		0.0055	-0.94		0.36	0.31
E9Q7G0		Numa1		0.00097	0.58		0.0055	0.45		0.44	-0.13
Q99P72	Reticulon-4	Rtn4		0.0012	0.52		0.0055	0.41		0.5	-0.1
Q8CGF7;Q9JIY2;Q3B807	Transcription elongation regulator 1	Tcerg1		0.0044	-0.43		0.0055	-0.43		0.99	0
P36536	GTP-binding protein SAR1a	Sar1a		0.0047	-0.45		0.0055	-0.45		0.99	0
P84091	AP-2 complex subunit mu	Ap2m1		0.0066	-0.3		0.0055	-0.32		0.88	-0.02
Q8C142	Low density lipoprotein receptor adapter protein 1	Ldlrap1		0.034	-0.32		0.0055	-0.46		0.37	-0.15
Q91XU0	ATPase WRNIP1	Wrnip1		0.096	0.28		0.0055	0.54		0.17	0.26
Q8VE18	Protein SMG8	Smg8		0.12	0.19		0.0055	0.39		0.14	0.21
Q9JIK5	Nucleolar RNA helicase 2	Ddx21		0.21	0.26		0.0055	0.67		0.087	0.42
Q8BGQ1	Spermatogenesis-defective protein 39 homolog	Vipas39		0.00024	-0.69		0.0056	-0.43		0.095	0.26
Q3UK78	Polycomb group RING finger protein 5	Pcgf5		0.0005	0.6		0.0056	0.42		0.24	-0.18
O35864	COP9 signalosome complex subunit 5	Cops5		0.00064	-0.93		0.0056	-0.68		0.3	0.25
Q03958;REV__Q61087	Prefoldin subunit 6	Pfdn6	+	0.0015	-1.26	+	0.0056	-1.05		0.6	0.21
Q5SVQ0	Histone acetyltransferase KAT7	Kat7		0.013	0.33		0.0056	0.4		0.67	0.06
Q9D3U0	Putative tRNA pseudouridine synthase Pus10	Pus10		0.02	-0.34		0.0056	-0.44		0.54	-0.1
Q5SWW4	Mediator of RNA polymerase II transcription subunit 13	Med13		0.031	0.3		0.0056	0.43		0.4	0.13
Q9ER00	Syntaxin-12	Stx12		0.081	0.21		0.0056	0.38		0.2	0.17
Q9Z2D0	Myotubularin-related protein 9	Mtmr9		0.083	-0.41		0.0056	-0.77		0.2	-0.35
Q0VBL3		Rbm15		0.19	0.2		0.0056	0.49		0.1	0.3
Q80YD1	ATP-dependent RNA helicase SUPV3L1, mitochondrial	Supv3l1		0.23	0.15		0.0056	0.42		0.082	0.27
Q8R323	Replication factor C subunit 3	Rfc3		0.67	0.06		0.0056	0.48		0.021	0.41
P97817	Cerebellar degeneration-related protein 2	Cdr2	+	4.3e-06	2.01		0.0057	0.54	+	1.5e-05	-1.47
B2RXC1	Trafficking protein particle complex subunit 11	Trappc11		0.0013	0.43		0.0057	0.35		0.54	-0.08
Q6ZPF3	T-lymphoma invasion and metastasis-inducing protein 2	Tiam2		7.2e-05	0.74		0.0058	0.38		0.013	-0.37
Q9CQ43		Dut	+	0.0005	-1.27		0.0058	-0.89		0.23	0.39
Q3TXU5	Deoxyhypusine synthase	Dhps		0.0034	-0.77		0.0058	-0.73		0.89	0.04
Q80UZ0	FYVE, RhoGEF and PH domain-containing protein 5	Fgd5		0.0037	-0.55		0.0058	-0.53		0.92	0.02
Q9Z2B9	Ribosomal protein S6 kinase alpha-4	Rps6ka4		0.0071	0.35		0.0058	0.37		0.87	0.02
Q91Z96	BMP-2-inducible protein kinase	Bmp2k		0.022	0.31		0.0058	0.4		0.52	0.1
Q9CRD2	ER membrane protein complex subunit 2	Emc2		0.21	0.32		0.0058	0.82		0.092	0.51
CON__P28800				0.22	1.47	+	0.0058	3.9		0.088	2.44
P53395	Lipoamide acyltransferase component of branched-chain alpha-keto acid dehydrogenase complex, mitochondrial	Dbt		0.51	-0.09		0.0058	0.47		0.004	0.57
Q8CI11	Guanine nucleotide-binding protein-like 3	Gnl3	+	8.3e-06	2.06		0.0059	0.72	+	0.00024	-1.34
Q9D898	Actin-related protein 2/3 complex subunit 5-like protein	Arpc5l	+	0.0017	-1.09		0.0059	-0.92		0.61	0.18
P84078;P61205	ADP-ribosylation factor 1;ADP-ribosylation factor 3	Arf1;Arf3	+	0.0025	-1.09		0.0059	-0.98		0.76	0.12
Q9JLJ2	4-trimethylaminobutyraldehyde dehydrogenase	Aldh9a1		0.0033	-0.47		0.0059	-0.44		0.86	0.03
P39054	Dynamin-2	Dnm2		0.0057	-0.4		0.0059	-0.41		0.96	-0.01
Q8BGC1	UPF0489 protein C5orf22 homolog			0.0061	-0.68		0.0059	-0.71		0.93	-0.03
Q91W69	Epsin-3	Epn3		0.029	-0.76	+	0.0059	-1.06		0.44	-0.3
Q64704	Syntaxin-3	Stx3		0.03	0.41		0.0059	0.58		0.43	0.17
Q9JM51	Prostaglandin E synthase	Ptges		0.34	0.22		0.0059	0.74		0.056	0.52
Q80Y81	Zinc phosphodiesterase ELAC protein 2	Elac2	+	2.5e-05	-1.21		0.006	-0.53		0.0025	0.69
Q9D0M5	Dynein light chain 2, cytoplasmic	Dynll2	+	0.00014	-1.09		0.006	-0.61		0.037	0.48
O55230	DNA repair protein RAD51 homolog 4	Rad51d		0.0018	0.57		0.006	0.48		0.64	-0.09
Q9DBE0	Cysteine sulfinic acid decarboxylase	Csad		0.044	-0.75	+	0.006	-1.15		0.33	-0.41
Q6PGF3	Mediator of RNA polymerase II transcription subunit 16	Med16		0.11	0.19		0.006	0.39		0.17	0.2
Q80UG5	Septin-9	Sept9		0.25	-0.24		0.006	-0.67		0.08	-0.44
O70126	Aurora kinase B	Aurkb		0.31	-0.23		0.006	0.74		0.0025	0.97
Q60960	Importin subunit alpha-5;Importin subunit alpha-5, N-terminally processed	Kpna1		0.99	0		0.006	0.38		0.011	0.38
P09528	Ferritin heavy chain;Ferritin heavy chain, N-terminally processed	Fth1	+	9.4e-06	-1.96		0.0061	-0.7	+	0.00034	1.25
Q8K3Z9	Nuclear envelope pore membrane protein POM 121	Pom121		0.0013	0.89		0.0061	0.72		0.51	-0.18
O70279	Protein DGCR14	Dgcr14		0.0015	0.52		0.0061	0.43		0.55	-0.1
Q9JHW2	Omega-amidase NIT2	Nit2		0.0016	-0.89		0.0061	-0.74		0.59	0.15
P49025	Citron Rho-interacting kinase	Cit		0.0071	0.38		0.0061	0.41		0.89	0.02
Q9D786	HAUS augmin-like complex subunit 5	Haus5		0.0084	0.34		0.0061	0.37		0.84	0.03
Q9JLJ5	Elongation of very long chain fatty acids protein 1	Elovl1		0.037	0.5		0.0061	0.74		0.38	0.24
Q6ZQK0	Condensin-2 complex subunit D3	Ncapd3		0.09	-0.17		0.0061	0.32		0.00089	0.49
Q8R3N6	THO complex subunit 1	Thoc1		0.23	0.16		0.0061	0.44		0.086	0.28
P46460	Vesicle-fusing ATPase	Nsf		0.73	0.04		0.0061	0.38		0.02	0.34
P43247	DNA mismatch repair protein Msh2	Msh2		0.78	0.03		0.0061	0.33		0.018	0.3
Q91WQ5	TAF5-like RNA polymerase II p300/CBP-associated factor-associated factor 65 kDa subunit 5L	Taf5l		0.00032	0.6		0.0062	0.39		0.12	-0.22
P61290	Proteasome activator complex subunit 3	Psme3		0.00042	-0.89		0.0062	-0.6		0.17	0.3
Q922V4	Pleiotropic regulator 1	Plrg1		0.00091	-0.6		0.0062	-0.46		0.38	0.15
Q9CYD3	Cartilage-associated protein	Crtap		0.0036	0.74		0.0062	0.7		0.88	-0.04
P26350	Prothymosin alpha;Prothymosin alpha, N-terminally processed;Thymosin alpha	Ptma		0.0064	-0.94		0.0062	-0.97		0.94	-0.03
Q8BWW4	La-related protein 4	Larp4		0.016	0.46		0.0062	0.57		0.62	0.11
P45700	Mannosyl-oligosaccharide 1,2-alpha-mannosidase IA	Man1a1		0.021	0.6		0.0062	0.77		0.55	0.18
Q6PGL7	WASH complex subunit FAM21	Fam21		0.083	-0.35		0.0062	-0.63		0.22	-0.28
P45952	Medium-chain specific acyl-CoA dehydrogenase, mitochondrial	Acadm		0.13	0.17		0.0062	0.36		0.15	0.19
Q9JM14	5(3)-deoxyribonucleotidase, cytosolic type	Nt5c		0.0034	-0.88		0.0063	-0.82		0.85	0.06
Q8VBT9	Tether containing UBX domain for GLUT4	Aspscr1		0.0036	-0.54		0.0063	-0.51		0.87	0.03
P46638;P62492	Ras-related protein Rab-11B;Ras-related protein Rab-11A	Rab11b;Rab11a		0.013	-0.38		0.0063	-0.45		0.7	-0.07
Q922K7	Probable 28S rRNA (cytosine-C(5))-methyltransferase	Nop2		0.036	0.51		0.0063	0.74		0.4	0.23
A2AF47	Dedicator of cytokinesis protein 11	Dock11		0.22	-0.11		0.0063	-0.28		0.094	-0.18
Q9D818	Suppressor APC domain-containing protein 2	Sapcd2	+	1.6e-06	2.71		0.0064	0.62	+	4.6e-06	-2.09
Q8K1A6	Coiled-coil and C2 domain-containing protein 1A	Cc2d1a		9.6e-06	0.91		0.0064	0.33		0.00036	-0.58
O88543	COP9 signalosome complex subunit 3	Cops3		0.00034	-0.85		0.0064	-0.55		0.13	0.31
O89112	LanC-like protein 1	Lancl1		0.0013	-0.8		0.0064	-0.64		0.49	0.17
Q9JKR6	Hypoxia up-regulated protein 1	Hyou1		0.065	0.32		0.0064	0.54		0.27	0.22
Q9CZT6	Protein CMSS1	Cmss1		0.2	0.15		0.0064	-0.38		0.0017	-0.53
Q8R2U0	Nucleoporin SEH1	Seh1l		0.68	0.05		0.0064	0.36		0.024	0.31
Q5SWD9	Pre-rRNA-processing protein TSR1 homolog	Tsr1		0.94	-0.01		0.0064	0.62		0.011	0.63
P09450	Transcription factor jun-B	Junb	+	1.3e-05	1.95		0.0065	0.75	+	0.00072	-1.2
P29595	NEDD8	Nedd8	+	0.0013	-1.01		0.0065	-0.79		0.48	0.21
Q80ZQ9	Protein Simiate	Fam206a		0.0054	-0.42		0.0065	-0.42		1	0
Q9DBD5	Proline-, glutamic acid- and leucine-rich protein 1	Pelp1		0.56	0.07		0.0065	0.38		0.032	0.31
Q9Z0H1	WD repeat-containing protein 46	Wdr46	+	0.0003	1.14		0.0066	0.71		0.11	-0.43
Q2YDW2	Protein misato homolog 1	Msto1		0.003	-0.47		0.0066	-0.43		0.79	0.05
Q8BMC4	Nucleolar protein 9	Nop9		0.0042	0.6		0.0066	0.57		0.91	-0.03
Q8BK58	HSPB1-associated protein 1	Hspbap1		0.0068	-0.5		0.0066	-0.51		0.94	-0.02
O35379	Multidrug resistance-associated protein 1	Abcc1		0.02	0.38		0.0066	0.48		0.59	0.1
Q7TQK1	Integrator complex subunit 7	Ints7		0.02	0.28		0.0066	0.36		0.59	0.07
CON__Q03247				0.09	0.9	+	0.0066	1.66		0.22	0.76
Q8BHG9	CGG triplet repeat-binding protein 1	Cggbp1		0.11	0.23		0.0066	-0.45		0.0011	-0.67
P54116	Erythrocyte band 7 integral membrane protein	Stom		0.31	0.21		0.0066	0.66		0.07	0.45
Q8VE65	Transcription initiation factor TFIID subunit 12	Taf12		0.34	-0.1		0.0066	0.32		0.0029	0.42
Q3TLD5	Unconventional prefoldin RPB5 interactor	Uri1		0.79	-0.04		0.0066	-0.42		0.02	-0.38
Q8BL95	UPF0769 protein C21orf59 homolog			0.041	-0.43		0.0067	-0.64		0.38	-0.21
Q505D7	Optic atrophy 3 protein homolog	Opa3		0.049	0.75	+	0.0067	1.17		0.33	0.42
Q9CPV1	Spindle and kinetochore-associated protein 1	Ska1		0.083	-0.37		0.0067	0.66	+	0.0009	1.03
CON__Q6T181				0.088	1.23	+	0.0067	2.24		0.23	1.01
Q8BVE8	Histone-lysine N-methyltransferase NSD2	Whsc1		0.1	0.35		0.0067	0.68		0.2	0.33
P47802	Metaxin-1	Mtx1		0.27	0.31		0.0067	0.91		0.082	0.6
Q921H9	Cytochrome c oxidase assembly factor 7	Coa7		0.49	0.08		0.0067	0.36		0.04	0.28
Q7TSV4	Phosphoglucomutase-2	Pgm2		0.0029	-0.85		0.0068	-0.76		0.77	0.09
Q8CFE2	UPF0609 protein C4orf27 homolog			0.018	0.35		0.0068	-0.44		0.00035	-0.79
Q9Z0E6	Interferon-induced guanylate-binding protein 2	Gbp2	+	0.03	-1.45	+	0.0068	-2		0.47	-0.55
Q9Z1Z0	General vesicular transport factor p115	Uso1		0.069	-0.23		0.0068	-0.38		0.27	-0.16
Q91W86	Vacuolar protein sorting-associated protein 11 homolog	Vps11		0.072	0.2		0.0068	0.34		0.26	0.14
CON__Q3SZH5				0.37	0.86	+	0.0068	3.05		0.058	2.2
Q922H9	Zinc finger protein 330	Znf330		0.0002	-0.98		0.0069	-0.57		0.057	0.41
O35381	Acidic leucine-rich nuclear phosphoprotein 32 family member A	Anp32a	+	0.0063	-1.04	+	0.0069	-1.05		0.98	-0.01
Q9D5R2	WD repeat-containing protein 20	Wdr20		0.034	-0.26		0.0069	-0.36		0.44	-0.11
Q8VDN2	Sodium/potassium-transporting ATPase subunit alpha-1	Atp1a1		0.12	0.32		0.0069	0.65		0.18	0.33
Q9CYR6	Phosphoacetylglucosamine mutase	Pgm3	+	0.0068	-1	+	0.007	-1.03		0.96	-0.02
P63028	Translationally-controlled tumor protein	Tpt1	+	0.00014	-1.45		0.0071	-0.78		0.03	0.67
Q80WC7	Arf-GAP domain and FG repeat-containing protein 2	Agfg2		0.0025	-0.45		0.0071	-0.39		0.7	0.06
P61971	Nuclear transport factor 2	Nutf2	+	0.0028	-1.12		0.0071	-0.99		0.74	0.13
Q91VW3	SH3 domain-binding glutamic acid-rich-like protein 3	Sh3bgrl3	+	0.0033	-1.43	+	0.0071	-1.29		0.8	0.13
Q9ESG9	Membrane-associated tyrosine- and threonine-specific cdc2-inhibitory kinase	Pkmyt1		0.0089	0.92		0.0071	0.98		0.87	0.07
Q05D44	Eukaryotic translation initiation factor 5B	Eif5b		0.018	-0.41		0.0071	-0.5		0.64	-0.09
Q9WTY1	Programmed cell death protein 7	Pdcd7		0.066	0.54		0.0071	0.9		0.29	0.36
P07141	Macrophage colony-stimulating factor 1;Processed macrophage colony-stimulating factor 1	Csf1		0.17	0.28		0.0071	-0.64		0.0016	-0.92
Q922P9	Putative oxidoreductase GLYR1	Glyr1		0.22	-0.16		0.0071	0.41		0.0021	0.57
Q8BFR5	Elongation factor Tu, mitochondrial	Tufm		0.5	0.11		0.0071	0.49		0.042	0.38
Q9R1P3	Proteasome subunit beta type-2	Psmb2	+	0.00078	-1.53	+	0.0072	-1.09		0.29	0.43
Q9JK23	Proteasome assembly chaperone 1	Psmg1		0.0024	-0.58		0.0072	-0.5		0.68	0.08
Q99PV0	Pre-mRNA-processing-splicing factor 8	Prpf8		0.0044	0.41		0.0072	0.39		0.9	-0.02
Q921M7;Q8BHZ0	Protein FAM49B	Fam49b		0.0074	-0.73		0.0072	-0.75		0.94	-0.02
P51807	Dynein light chain Tctex-type 1	Dynlt1		0.024	0.4		0.0072	0.52		0.55	0.12
O08759	Ubiquitin-protein ligase E3A	Ube3a		0.034	-0.3		0.0072	-0.41		0.46	-0.12
Q9D3D9	ATP synthase subunit delta, mitochondrial	Atp5d		0.054	0.38		0.0072	0.6		0.33	0.22
Q9D8S9	BolA-like protein 1	Bola1		0.24	-0.22		0.0073	-0.59		0.1	-0.36
Q61411	GTPase HRas;GTPase HRas, N-terminally processed	Hras		0.85	0.04		0.0073	-0.71		0.0099	-0.75
P35951	Low-density lipoprotein receptor	Ldlr	+	5.2e-06	1.68		0.0074	-0.51	+	1.1e-06	-2.19
O70585;Q9D2N4	Dystrobrevin beta;Dystrobrevin alpha	Dtnb;Dtna		0.00023	0.55		0.0074	0.32		0.069	-0.23
Q91XL3	UDP-glucuronic acid decarboxylase 1	Uxs1		0.0021	0.76		0.0074	0.63		0.61	-0.13
Q91XD6	Vacuolar protein-sorting-associated protein 36	Vps36		0.011	-0.33		0.0074	-0.36		0.83	-0.03
Q8R0J7	Vacuolar protein sorting-associated protein 37B	Vps37b		0.073	0.54		0.0074	0.91		0.28	0.38
Q66GT5	Phosphatidylglycerophosphatase and protein-tyrosine phosphatase 1	Ptpmt1		0.42	0.11		0.0074	0.45		0.053	0.33
P48760	Folylpolyglutamate synthase, mitochondrial	Fpgs		0.00011	0.93		0.0075	0.48		0.02	-0.45
Q9QUR6	Prolyl endopeptidase	Prep		0.0018	-0.78		0.0075	-0.63		0.55	0.15
A2APY7	NADH dehydrogenase [ubiquinone] 1 alpha subcomplex assembly factor 5	Ndufaf5		0.045	0.2		0.0075	0.3		0.39	0.1
Q8BX94	Oxysterol-binding protein-related protein 2	Osbpl2		0.068	-0.33		0.0075	-0.54		0.29	-0.21
P60003	Transcription elongation factor 1 homolog	Elof1		0.33	-0.17		0.0075	-0.55		0.074	-0.38
Q9ES46	Beta-parvin	Parvb		0.77	0.04		0.0075	-0.39		0.0084	-0.43
Q6PFR5	Transformer-2 protein homolog alpha	Tra2a		0.87	-0.02		0.0075	0.35		0.01	0.36
P48725	Pericentrin	Pcnt	+	2.5e-05	1.3		0.0076	0.54		0.002	-0.76
Q9CQC6	Basic leucine zipper and W2 domain-containing protein 1	Bzw1		0.00091	-0.75		0.0076	-0.54		0.32	0.2
Q9DBT5	AMP deaminase 2	Ampd2		0.0011	-0.81		0.0076	-0.61		0.39	0.2
Q9D0D3	Poly(A) RNA polymerase, mitochondrial	Mtpap		0.035	0.35		0.0076	0.49		0.47	0.14
Q9R0X4;Q32MW3	Acyl-coenzyme A thioesterase 9, mitochondrial;Acyl-coenzyme A thioesterase 10, mitochondrial	Acot9;Acot10		0.53	0.09		0.0076	0.45		0.041	0.36
P30051;P70210;P48301	Transcriptional enhancer factor TEF-1;Transcriptional enhancer factor TEF-5;Transcriptional enhancer factor TEF-4	Tead1;Tead3;Tead2		0.029	0.35		0.0077	-0.47		0.00051	-0.82
Q9D2U5	N-alpha-acetyltransferase 38, NatC auxiliary subunit	Naa38		0.079	0.25		0.0077	0.44		0.27	0.18
Q9DAI2	Intraflagellar transport protein 22 homolog	Ift22	+	0.00012	-1.11		0.0078	-0.58		0.022	0.53
Q9CQF3	Cleavage and polyadenylation specificity factor subunit 5	Nudt21		0.00022	-0.62		0.0078	-0.36		0.061	0.26
Q9CWN7	CCR4-NOT transcription complex subunit 11	Cnot11		0.0012	0.51		0.0078	0.38		0.4	-0.13
Q4KMM3	Oxidation resistance protein 1	Oxr1		0.0039	-0.61		0.0078	-0.56		0.82	0.05
Q9Z0E0	Neurochondrin	Ncdn		0.018	0.32		0.0078	0.39		0.67	0.07
Q99L85	Elongator complex protein 5	Elp5		0.039	-0.3		0.0078	-0.43		0.44	-0.13
Q8C9B9	Death-inducer obliterator 1	Dido1		0.047	0.33		0.0078	0.49		0.38	0.16
Q5DTT3	Protein FAM208B	Fam208b	+	0.00055	1.1		0.0079	0.73		0.19	-0.37
Q4KML4	Costars family protein ABRACL	Abracl	+	0.0007	-1.52	+	0.0079	-1.05		0.25	0.47
P97300	Neuroplastin	Nptn		0.0011	0.68		0.0079	0.5		0.37	-0.17
Q8K3C3	Protein LZIC	Lzic		0.0032	-0.71		0.0079	-0.63		0.76	0.08
Q8R1J9	Torsin-2A	Tor2a		0.094	0.37		0.0079	0.67		0.24	0.3
Q9QYJ3	DnaJ homolog subfamily B member 1	Dnajb1		0.00095	-0.42		0.008	-0.31		0.33	0.11
Q7M753		Pank2	+	0.0014	-1.82	+	0.008	-1.39		0.44	0.42
P24452	Macrophage-capping protein	Capg	+	0.0045	-1.13	+	0.008	-1.05		0.87	0.07
Q8R2R3	Alpha- and gamma-adaptin-binding protein p34	Aagab		0.01	-0.52		0.008	-0.56		0.88	-0.04
Q91YP0	L-2-hydroxyglutarate dehydrogenase, mitochondrial	L2hgdh		0.026	0.3		0.008	0.39		0.56	0.09
Q9D1M7	Peptidyl-prolyl cis-trans isomerase FKBP11	Fkbp11		0.07	0.48		0.008	0.8		0.3	0.32
Q9EPU4	Cleavage and polyadenylation specificity factor subunit 1	Cpsf1		0.22	0.13		0.008	0.33		0.12	0.2
P70404	Isocitrate dehydrogenase [NAD] subunit gamma 1, mitochondrial	Idh3g		0.59	-0.06		0.008	0.32		0.0062	0.37
Q9WV60	Glycogen synthase kinase-3 beta	Gsk3b		0.88	0.01		0.008	-0.28		0.011	-0.29
P17095	High mobility group protein HMG-I/HMG-Y	Hmga1	+	0.0023	-1.1		0.0081	-0.92		0.61	0.19
P47754	F-actin-capping protein subunit alpha-2	Capza2		0.0058	-0.58		0.0081	-0.56		0.94	0.02
Q60605	Myosin light polypeptide 6	Myl6		0.0076	0.76		0.0081	0.77		0.97	0.01
Q9CYC5	Kinetochore-associated protein DSN1 homolog	Dsn1		0.097	0.27		0.0081	0.5		0.24	0.22
Q6PB51	Coiled-coil domain-containing protein 117	Ccdc117		0.14	-0.3		0.0081	-0.61		0.19	-0.31
Q64449	C-type mannose receptor 2	Mrc2		0.47	0.09		0.0081	-0.38		0.0048	-0.47
Q9QZ73	DCN1-like protein 1	Dcun1d1	+	0.0016	-1.24		0.0082	-0.97		0.48	0.27
Q9JI10	Serine/threonine-protein kinase 3;Serine/threonine-protein kinase 3 36kDa subunit;Serine/threonine-protein kinase 3 20kDa subunit	Stk3		0.0035	0.39		0.0082	-0.35		0.00014	-0.74
O88696	ATP-dependent Clp protease proteolytic subunit, mitochondrial	Clpp		0.011	0.31		0.0082	0.34		0.85	0.03
P70441	Na(+)/H(+) exchange regulatory cofactor NHE-RF1	Slc9a3r1		0.019	-0.64		0.0082	-0.77		0.67	-0.13
Q3TKT4	Transcription activator BRG1	Smarca4		0.022	0.32		0.0082	0.4		0.62	0.08
P52927	High mobility group protein HMGI-C	Hmga2		0.039	0.43		0.0082	0.61		0.46	0.18
Q9DC71	28S ribosomal protein S15, mitochondrial	Mrps15		0.047	0.32		0.0082	0.48		0.4	0.15
Q9WTK3	Glycosylphosphatidylinositol anchor attachment 1 protein	Gpaa1		0.1	0.44		0.0082	0.81		0.23	0.38
Q9CQJ6	Density-regulated protein	Denr		0.00034	-0.59		0.0083	-0.36		0.1	0.23
Q9D0L8	mRNA cap guanine-N7 methyltransferase	Rnmt	+	0.00034	-1.32		0.0083	-0.81		0.11	0.51
P11499	Heat shock protein HSP 90-beta	Hsp90ab1		0.003	-0.6		0.0083	-0.52		0.72	0.08
Q6IRU2	Tropomyosin alpha-4 chain	Tpm4	+	0.0066	-1.01		0.0083	-1		0.98	0.01
Q99PU8	Putative ATP-dependent RNA helicase DHX30	Dhx30		0.008	0.5		0.0083	0.51		0.96	0.01
Q8R502;Q80WG5	Volume-regulated anion channel subunit LRRC8C	Lrrc8c		0.015	0.55		0.0083	0.62		0.77	0.08
Q9D2R0	Acetoacetyl-CoA synthetase	Aacs		0.007	-0.44		0.0084	-0.43		0.99	0
Q9CZN8	Glutamyl-tRNA(Gln) amidotransferase subunit A, mitochondrial	Qrsl1		0.0094	0.26		0.0084	0.28		0.92	0.01
Q8VEJ9	Vacuolar protein sorting-associated protein 4A	Vps4a		0.017	0.32		0.0084	0.38		0.72	0.06
Q80V86	Integrator complex subunit 8	Ints8		0.024	0.5		0.0084	0.63		0.61	0.13
B2RQC6;Q8C196	CAD protein;Glutamine-dependent carbamoyl-phosphate synthase;Aspartate carbamoyltransferase;Dihydroorotase	Cad		0.032	0.29		0.0084	0.39		0.52	0.1
O08715	A-kinase anchor protein 1, mitochondrial	Akap1		0.032	0.54		0.0084	0.73		0.52	0.19
Q8CF89	TGF-beta-activated kinase 1 and MAP3K7-binding protein 1	Tab1		0.085	-0.26		0.0084	-0.44		0.28	-0.19
Q8BHE0	Proline-rich protein 11	Prr11		0.26	-0.42	+	0.0084	1.15	+	0.0029	1.56
Q9JI44	DNA methyltransferase 1-associated protein 1	Dmap1		0.75	0.06		0.0084	0.56		0.027	0.5
Q9CXH7	Shugoshin-like 1	Sgol1		0.82	0.05		0.0084	0.66		0.023	0.61
Q9DCG9	Multifunctional methyltransferase subunit TRM112-like protein	Trmt112		0.00071	-0.91		0.0085	-0.63		0.24	0.29
Q3TV70	Nuclear receptor 2C2-associated protein	Nr2c2ap		0.001	-0.78		0.0085	-0.57		0.33	0.22
Q99JR8;Q6P9Z1	SWI/SNF-related matrix-associated actin-dependent regulator of chromatin subfamily D member 2	Smarcd2		0.002	0.34		0.0085	0.27		0.54	-0.07
Q8CH09	SURP and G-patch domain-containing protein 2	Sugp2		0.0021	0.56		0.0085	0.46		0.57	-0.1
P47791	Glutathione reductase, mitochondrial	Gsr		0.0068	-0.7		0.0085	-0.69		0.98	0.01
P59235	Nucleoporin Nup43	Nup43		0.61	-0.06		0.0085	0.36		0.0068	0.43
Q9QXK3	Coatomer subunit gamma-2	Copg2		0.66	-0.06		0.0085	-0.4		0.034	-0.34
Q2HXL6	ER degradation-enhancing alpha-mannosidase-like protein 3	Edem3		0.00037	0.65		0.0086	0.4		0.11	-0.25
Q9JI38	tRNA pseudouridine(38/39) synthase	Pus3		0.00073	0.6		0.0086	0.41		0.24	-0.19
Q9CXW2	28S ribosomal protein S22, mitochondrial	Mrps22		0.019	0.47		0.0086	0.56		0.7	0.09
Q8BHB4	WD repeat-containing protein 3	Wdr3		0.89	-0.02		0.0086	0.31		0.012	0.32
P60487	Pyridoxal phosphate phosphatase	Pdxp	+	0.004	-1.07		0.0087	-0.96		0.79	0.11
CON__Q95M17				0.18	0.67	+	0.0087	1.52		0.15	0.85
Q9QUG2	DNA polymerase kappa	Polk		0.2	0.2		0.0087	-0.48		0.0023	-0.68
Q9D7W5	Mediator of RNA polymerase II transcription subunit 8	Med8		0.23	0.18		0.0087	0.45		0.12	0.27
P47739	Aldehyde dehydrogenase, dimeric NADP-preferring	Aldh3a1		0.53	-0.27	+	0.0087	-1.3	+	0.047	-1.04
A2ADA5	tRNA pseudouridine synthase-like 1	Pusl1		0.63	0.1		0.0087	0.65		0.036	0.54
Q52KR3	Protein prune homolog 2	Prune2	+	1.7e-05	1.04		0.0088	-0.39	+	4.6e-06	-1.43
Q6P5C5	Single-strand selective monofunctional uracil DNA glycosylase	Smug1		0.0013	-0.55		0.0088	-0.41		0.38	0.14
Q8BW70	Ubiquitin carboxyl-terminal hydrolase 38	Usp38		0.0015	0.45		0.0088	0.35		0.44	-0.11
Q8K2A1	PTB domain-containing engulfment adapter protein 1	Gulp1		0.0028	0.46		0.0088	-0.39		0.00014	-0.85
Q8BH15	CCR4-NOT transcription complex subunit 10	Cnot10		0.011	0.35		0.0088	0.37		0.89	0.02
Q6GYP7	Ral GTPase-activating protein subunit alpha-1	Ralgapa1		0.14	1.09	+	0.0088	2.21		0.2	1.12
O55022	Membrane-associated progesterone receptor component 1	Pgrmc1		0.19	0.33		0.0088	0.74		0.15	0.42
P01942	Hemoglobin subunit alpha	Hba		0.35	0.83	+	0.0088	2.71		0.08	1.88
Q8VE11	Myotubularin-related protein 6	Mtmr6		0.38	-0.14		0.0088	-0.48		0.074	-0.34
P56382	ATP synthase subunit epsilon, mitochondrial	Atp5e		0.46	0.08		0.0088	0.32		0.057	0.25
Q80UK0	SEC14 domain and spectrin repeat-containing protein 1	Sestd1	+	2e-05	1.13		0.0089	0.44		0.0011	-0.69
Q61655;Q9QY15	ATP-dependent RNA helicase DDX19A	Ddx19a		4e-05	-0.73		0.0089	-0.31		0.0036	0.41
O35344	Importin subunit alpha-4	Kpna3		0.0013	-0.69		0.0089	-0.51		0.38	0.18
Q8R317	Ubiquilin-1	Ubqln1		0.0018	-0.77		0.0089	-0.61		0.51	0.16
Q8R395	COMM domain-containing protein 5	Commd5		0.01	-0.39		0.0089	-0.41		0.92	-0.02
Q91Z53	Glyoxylate reductase/hydroxypyruvate reductase	Grhpr		0.026	-0.4		0.0089	-0.51		0.61	-0.11
Q91W39	Nuclear receptor coactivator 5	Ncoa5		0.079	0.3		0.0089	0.5		0.3	0.2
Q8BNV1	tRNA (uracil-5-)-methyltransferase homolog A	Trmt2a		0.43	-0.09		0.0089	0.35		0.0048	0.44
Q8BIE6;Q920B0	FERM domain-containing protein 4A;FERM domain-containing protein 4B	Frmd4a;Frmd4b	+	1.2e-05	1.82		0.009	0.64	+	0.00046	-1.18
Q9CZ04	COP9 signalosome complex subunit 7a	Cops7a		0.0018	-0.66		0.009	-0.52		0.5	0.14
Q8K4P0	pre-mRNA 3 end processing protein WDR33	Wdr33		0.014	0.34		0.009	0.38		0.82	0.04
Q8K273	Membrane magnesium transporter 1	Mmgt1		0.99	0		0.009	0.63		0.016	0.63
Q61771;O35066;O35231	Kinesin-like protein KIF3B;Kinesin-like protein KIF3B, N-terminally processed;Kinesin-like protein KIF3C	Kif3b;Kif3c		0.00033	0.6		0.0091	0.36		0.091	-0.24
O08901	Mitotic checkpoint serine/threonine-protein kinase BUB1	Bub1		0.00035	-0.62		0.0091	-0.38		0.1	0.25
Q9CYY7	Protein slowmo homolog 2	Slmo2		0.0014	0.65		0.0091	0.49		0.4	-0.16
P49722	Proteasome subunit alpha type-2	Psma2	+	0.0015	-1.08		0.0091	-0.82		0.44	0.25
Q9JKY0	Cell differentiation protein RCD1 homolog	Rqcd1		0.0036	0.43		0.0091	0.37		0.74	-0.05
P22892	AP-1 complex subunit gamma-1	Ap1g1		0.0068	-0.55		0.0091	-0.53		0.95	0.02
Q8K409	DNA polymerase beta	Polb		0.21	0.93	+	0.0091	2.25		0.14	1.31
Q91WK5	Glycine cleavage system H protein, mitochondrial	Gcsh		0.42	0.17		0.0091	0.64		0.066	0.47
Q9EP72	ER membrane protein complex subunit 7	Emc7		0.82	0.07		0.0091	0.87		0.025	0.8
O88574	Histone deacetylase complex subunit SAP30	Sap30		0.92	-0.01		0.0091	0.34		0.014	0.36
Q922Y1	UBX domain-containing protein 1	Ubxn1		0.0057	-0.52		0.0092	-0.49		0.89	0.03
P47930	Fos-related antigen 2	Fosl2		0.097	0.21		0.0092	-0.38		0.0013	-0.59
Q8C9S4	Coiled-coil domain-containing protein 186	Ccdc186		0.43	-0.12		0.0092	-0.44		0.066	-0.32
P60060	Protein transport protein Sec61 subunit gamma	Sec61g		0.65	0.08		0.0092	0.48		0.038	0.41
Q99MR1	PERQ amino acid-rich with GYF domain-containing protein 1	Gigyf1	+	0.00027	1.03		0.0093	0.59		0.065	-0.44
P70195	Proteasome subunit beta type-7	Psmb7	+	0.00096	-1.32		0.0093	-0.93		0.29	0.39
Q91YI0	Argininosuccinate lyase	Asl		0.0075	-0.87		0.0093	-0.86		0.98	0.01
Q61263	Sterol O-acyltransferase 1	Soat1		0.021	0.67		0.0093	0.81		0.68	0.14
Q3UH60	Disco-interacting protein 2 homolog B	Dip2b		0.057	-0.58		0.0093	-0.88		0.39	-0.3
P35486	Pyruvate dehydrogenase E1 component subunit alpha, somatic form, mitochondrial	Pdha1		0.39	0.11		0.0093	0.37		0.076	0.26
Q64735	Complement component receptor 1-like protein	Cr1l		0.77	0.04		0.0093	0.38		0.029	0.34
Q9R1P1	Proteasome subunit beta type-3	Psmb3	+	0.0012	-1.45	+	0.0096	-1.05		0.34	0.4
CON__P06868;P20918				0.22	1.22	+	0.0096	2.99		0.14	1.76
Q8VCG9	Regulatory factor X-associated protein	Rfxap		0.36	-0.11		0.0096	-0.37		0.085	-0.26
Q9WU42	Nuclear receptor corepressor 2	Ncor2		1.5e-05	0.9		0.0097	0.33		0.00066	-0.57
Q9DBE9	pre-rRNA processing protein FTSJ3	Ftsj3	+	8.3e-05	1.46		0.0097	0.69		0.01	-0.77
Q08943	FACT complex subunit SSRP1	Ssrp1		0.00026	-0.92		0.0097	-0.52		0.059	0.4
Q9D1C1	Ubiquitin-conjugating enzyme E2 C	Ube2c	+	0.00045	1.37		0.0097	0.85		0.13	-0.52
Q91WA1	TIMELESS-interacting protein	Tipin		0.016	-0.5		0.0097	-0.56		0.79	-0.06
Q9DBG3	AP-2 complex subunit beta	Ap2b1		0.034	-0.26		0.0097	-0.34		0.55	-0.08
Q9JIX0	Transcription and mRNA export factor ENY2	Eny2		0.98	-0.01		0.0097	-0.56		0.019	-0.55
Q923B1	Lariat debranching enzyme	Dbr1		7.3e-05	-0.97		0.0098	-0.45		0.0081	0.52
Q8R322	Nucleoporin GLE1	Gle1		0.00076	0.92		0.0098	0.62		0.23	-0.3
Q61490	CD166 antigen	Alcam		0.0049	0.55		0.0098	0.5		0.82	-0.05
Q80U70	Polycomb protein Suz12	Suz12		0.052	0.26		0.0098	0.38		0.43	0.12
Q148V7	LisH domain and HEAT repeat-containing protein KIAA1468	Kiaa1468		0.26	-0.12		0.0098	-0.33		0.12	-0.2
O88630	Golgi SNAP receptor complex member 1	Gosr1		0.33	0.16		0.0098	0.49		0.096	0.33
P97377;Q80YP0	Cyclin-dependent kinase 2	Cdk2	+	1.3e-05	-1.6		0.0099	-0.56	+	0.00049	1.03
Q8BJ71	Nuclear pore complex protein Nup93	Nup93		0.00037	0.47		0.0099	0.28		0.1	-0.19
Q9QXE7	F-box-like/WD repeat-containing protein TBL1X	Tbl1x		0.0038	0.43		0.0099	0.37		0.73	-0.06
Q4U2R1	E3 ubiquitin-protein ligase HERC2	Herc2		0.00021	0.79		0.01	0.43		0.042	-0.36
Q8BJL1	F-box only protein 30	Fbxo30		0.00032	0.57		0.01	0.33		0.077	-0.24
Q9JII6	Alcohol dehydrogenase [NADP(+)]	Akr1a1	+	0.00064	-1.7	+	0.01	-1.1		0.18	0.59
Q8VI63	MOB kinase activator 2	Mob2		0.00096	-0.82		0.01	-0.57		0.27	0.25
O55234	Proteasome subunit beta type-5	Psmb5	+	0.0011	-1.32		0.01	-0.94		0.31	0.38
P09055	Integrin beta-1	Itgb1		0.0017	0.82		0.01	0.62		0.42	-0.2
Q99L45	Eukaryotic translation initiation factor 2 subunit 2	Eif2s2		0.0024	-0.6		0.01	-0.48		0.55	0.12
P54071	Isocitrate dehydrogenase [NADP], mitochondrial	Idh2		0.0056	0.31		0.01	0.28		0.85	-0.02
P97363	Serine palmitoyltransferase 2	Sptlc2		0.0077	0.74		0.01	0.72		0.95	-0.02
Q99LB2	Dehydrogenase/reductase SDR family member 4	Dhrs4		0.015	-0.35		0.01	0.38		0.00041	0.74
Q9D711	Pirin	Pir		0.02	-0.61		0.01	-0.71		0.74	-0.1
Q571K4	TGF-beta-activated kinase 1 and MAP3K7-binding protein 3	Tab3		0.022	0.3		0.01	0.36		0.7	0.06
Q8K009;Q8R0Y6	Mitochondrial 10-formyltetrahydrofolate dehydrogenase	Aldh1l2		0.023	0.49		0.01	0.59		0.71	0.1
Q6NZB1	Protein arginine N-methyltransferase 6	Prmt6		0.034	-0.47		0.01	-0.62		0.58	-0.14
Q7TMC8		Fuk		0.038	-0.27		0.01	-0.37		0.54	-0.09
Q3TDN2	FAS-associated factor 2	Faf2		0.041	0.41		0.01	0.56		0.52	0.15
Q8K2Y7	39S ribosomal protein L47, mitochondrial	Mrpl47		0.044	0.37		0.01	0.51		0.49	0.14
P14206	40S ribosomal protein SA	Rpsa		0.047	-0.34		0.01	-0.48		0.48	-0.14
P13595	Neural cell adhesion molecule 1	Ncam1		0.056	0.31		0.01	-0.45		0.00095	-0.76
Q8CHY3	Dymeclin	Dym		0.071	-0.92	+	0.01	-1.45		0.36	-0.53
P49070	Calcium signal-modulating cyclophilin ligand	Camlg		0.084	1.02	+	0.01	1.7		0.32	0.68
Q91ZW3;Q6PGB8	SWI/SNF-related matrix-associated actin-dependent regulator of chromatin subfamily A member 5	Smarca5		0.088	0.32		0.01	0.55		0.31	0.22
P56389	Cytidine deaminase	Cda		0.14	-0.67	+	0.01	-1.3		0.23	-0.63
Q99LR1	Monoacylglycerol lipase ABHD12	Abhd12		0.17	0.27		0.01	0.56		0.19	0.3
Q99KE1;Q8BMF3	NAD-dependent malic enzyme, mitochondrial	Me2		0.3	0.12		0.01	0.33		0.11	0.22
Q99J62	Replication factor C subunit 4	Rfc4		0.5	0.11		0.01	0.47		0.06	0.36
Q9D051	Pyruvate dehydrogenase E1 component subunit beta, mitochondrial	Pdhb		0.94	-0.01		0.01	0.45		0.016	0.46
Q9CZJ1	Probable U3 small nucleolar RNA-associated protein 11	Utp11l	+	8.8e-06	1.7		0.011	0.53	+	0.00018	-1.17
Q8CFD4	Sorting nexin-8	Snx8		0.00016	0.74		0.011	0.38		0.024	-0.36
Q61074	Protein phosphatase 1G	Ppm1g		0.00044	-0.97		0.011	-0.59		0.11	0.38
P45377	Aldose reductase-related protein 2	Akr1b8	+	0.00045	-1.19		0.011	-0.72		0.11	0.47
P70168	Importin subunit beta-1	Kpnb1		0.00072	-0.67		0.011	-0.44		0.19	0.24
Q3U2C5	E3 ubiquitin-protein ligase RNF149	Rnf149	+	0.00088	1.08		0.011	0.73		0.25	-0.34
Q64442	Sorbitol dehydrogenase	Sord	+	0.00097	-1.23		0.011	-0.85		0.26	0.38
Q05793	Basement membrane-specific heparan sulfate proteoglycan core protein;Endorepellin;LG3 peptide	Hspg2	+	0.001	1.58	+	0.011	-1.08	+	8.4e-05	-2.66
Q04207	Transcription factor p65	Rela		0.0018	-0.52		0.011	-0.39		0.43	0.13
P97465	Docking protein 1	Dok1		0.0019	0.43		0.011	-0.32		0.00013	-0.75
Q8R574	Phosphoribosyl pyrophosphate synthase-associated protein 2	Prpsap2		0.0021	-0.66		0.011	-0.51		0.48	0.15
Q8BY02	NF-kappa-B-repressing factor	Nkrf		0.0023	0.77		0.011	0.6		0.51	-0.17
Q9QZE7	Translin-associated protein X	Tsnax		0.0027	-0.92		0.011	-0.74		0.57	0.18
Q80UZ2	Protein SDA1 homolog	Sdad1		0.0028	0.6		0.011	0.49		0.57	-0.12
Q9QYI4	DnaJ homolog subfamily B member 12	Dnajb12		0.0028	0.79		0.011	0.65		0.59	-0.15
Q6PR54	Telomere-associated protein RIF1	Rif1		0.003	0.57		0.011	0.46		0.59	-0.11
Q91V92	ATP-citrate synthase	Acly		0.0038	-0.56		0.011	-0.48		0.7	0.08
Q3U5F4	YrdC domain-containing protein, mitochondrial	Yrdc		0.0041	-0.49		0.011	-0.42		0.7	0.07
Q91YW3	DnaJ homolog subfamily C member 3	Dnajc3		0.0041	0.46		0.011	0.4		0.72	-0.06
Q8K2T1	NmrA-like family domain-containing protein 1	Nmral1		0.0042	-0.44		0.011	-0.38		0.72	0.06
Q9Z206	Neuroepithelial cell-transforming gene 1 protein	Net1		0.0043	0.53		0.011	0.46		0.73	-0.07
P48377	MHC class II regulatory factor RFX1	Rfx1		0.0046	-0.3		0.011	-0.27		0.76	0.04
Q8C407	Protein YIPF4	Yipf4		0.0078	0.54		0.011	0.52		0.93	-0.02
Q9D7S9	Charged multivesicular body protein 5	Chmp5		0.0079	-0.46		0.011	-0.45		0.95	0.01
Q00612;P97324;REV__P46662	Glucose-6-phosphate 1-dehydrogenase X	G6pdx		0.012	-0.61		0.011	-0.64		0.91	-0.03
O88559	Menin	Men1		0.013	0.72		0.011	0.76		0.91	0.04
P48024;Q9CXU9	Eukaryotic translation initiation factor 1;Eukaryotic translation initiation factor 1b	Eif1;Eif1b		0.015	-0.83		0.011	-0.9		0.86	-0.07
Q3U0V1	Far upstream element-binding protein 2	Khsrp		0.015	-0.36		0.011	-0.4		0.85	-0.03
Q8BG40	Katanin p80 WD40 repeat-containing subunit B1	Katnb1		0.029	-0.21		0.011	0.26		0.00064	0.46
P82198	Transforming growth factor-beta-induced protein ig-h3	Tgfbi	+	0.036	1.9	+	0.011	2.47		0.59	0.57
Q8C7V8	Coiled-coil domain-containing protein 134	Ccdc134		0.043	-0.26		0.011	0.35		0.00084	0.61
Q9R0I7;Q3V2Q8;Q8JZS6	YLP motif-containing protein 1	Ylpm1		0.045	0.3		0.011	0.42		0.51	0.12
Q63918	Serum deprivation-response protein	Sdpr		0.067	0.27		0.011	-0.42		0.0011	-0.69
Q8BW10	RNA-binding protein NOB1	Nob1		0.078	0.35		0.011	0.56		0.34	0.22
Q8R3L2	Transcription factor 25	Tcf25		0.095	0.18		0.011	0.3		0.31	0.12
A3KGB4	TBC1 domain family member 8B	Tbc1d8b		0.1	-0.27		0.011	-0.47		0.29	-0.2
P51660	Peroxisomal multifunctional enzyme type 2;(3R)-hydroxyacyl-CoA dehydrogenase;Enoyl-CoA hydratase 2	Hsd17b4		0.13	0.15		0.011	0.29		0.24	0.14
Q8BFW4	Tripartite motif-containing protein 65	Trim65		0.13	-0.27		0.011	-0.52		0.24	-0.25
Q9DB90	Protein SMG9	Smg9		0.18	0.15		0.011	0.33		0.19	0.18
CON__Q0VCM5				0.22	1.14	+	0.011	2.7		0.16	1.56
CON__Q3T052;A6X935				0.22	1.3	+	0.011	3.14		0.15	1.83
Q5DTM8	E3 ubiquitin-protein ligase BRE1A	Rnf20		0.26	-0.15		0.011	0.38		0.0035	0.53
Q61188	Histone-lysine N-methyltransferase EZH2	Ezh2		0.29	0.18		0.011	0.49		0.12	0.31
CON__Q2TBQ1;Q07968	Coagulation factor XIII B chain	F13b		0.32	1.17	+	0.011	3.42		0.11	2.25
Q00519	Xanthine dehydrogenase/oxidase;Xanthine dehydrogenase;Xanthine oxidase	Xdh		0.34	-0.32		0.011	-0.98		0.1	-0.66
Q9CZU6	Citrate synthase, mitochondrial	Cs		0.35	0.11		0.011	0.36		0.096	0.25
A0A7N9VSG0				0.75	0.06		0.011	0.52		0.035	0.46
Q62141	Paired amphipathic helix protein Sin3b	Sin3b		0.81	0.04		0.011	0.5		0.031	0.46
Q9WV92	Band 4.1-like protein 3;Band 4.1-like protein 3, N-terminally processed	Epb41l3		0.82	0.03		0.011	-0.41		0.013	-0.44
P70236	Dual specificity mitogen-activated protein kinase kinase 6	Map2k6		0.9	0.02		0.011	-0.35		0.015	-0.37
O88396	GrpE protein homolog 2, mitochondrial	Grpel2	+	1e-05	1.76		0.012	0.57	+	0.00027	-1.19
Q5SSZ5;E9Q0S6	Tensin-3	Tns3		1.9e-05	0.93		0.012	0.34		0.00086	-0.59
Q8C2E4	Pentatricopeptide repeat-containing protein 1, mitochondrial	Ptcd1	+	4.7e-05	2.12		0.012	0.88	+	0.0035	-1.24
O35451	Cyclic AMP-dependent transcription factor ATF-6 beta;Processed cyclic AMP-dependent transcription factor ATF-6 beta	Atf6b	+	7e-05	1.06		0.012	0.47		0.0065	-0.59
O70326	Gremlin-1	Grem1		7.4e-05	0.99		0.012	0.44		0.0072	-0.55
Q91VK4	Integral membrane protein 2C;CT-BRI3	Itm2c	+	9.9e-05	1.94		0.012	0.91	+	0.012	-1.03
Q8K327	Chromosome alignment-maintaining phosphoprotein 1	Champ1		0.00017	0.6		0.012	0.31		0.025	-0.3
P99027	60S acidic ribosomal protein P2	Rplp2		0.00051	-0.77		0.012	-0.47		0.12	0.3
Q9D5V5	Cullin-5	Cul5		0.00075	-0.62		0.012	-0.4		0.19	0.22
Q8C5W3	Tubulin-specific chaperone cofactor E-like protein	Tbcel		0.0012	-0.52		0.012	-0.36		0.3	0.16
Q3UH68	LIM and calponin homology domains-containing protein 1	Limch1		0.0021	0.55		0.012	-0.42		0.00014	-0.97
Q3UCV8	Ubiquitin thioesterase otulin	Otulin		0.0022	-0.54		0.012	-0.41		0.48	0.13
Q8BXL7	ADP-ribosylation factor-related protein 1	Arfrp1		0.003	0.69		0.012	0.56		0.57	-0.14
Q8R059	UDP-glucose 4-epimerase	Gale		0.0044	-0.54		0.012	-0.46		0.69	0.08
Q9JK38	Glucosamine 6-phosphate N-acetyltransferase	Gnpnat1		0.0047	-0.84		0.012	-0.73		0.72	0.12
Q02053;P31254	Ubiquitin-like modifier-activating enzyme 1	Uba1		0.0067	-0.63		0.012	-0.58		0.86	0.05
Q3TC46	Protein PAT1 homolog 1	Patl1		0.012	0.27		0.012	0.28		0.95	0.01
Q9Z2D1	Myotubularin-related protein 2	Mtmr2		0.012	-0.35		0.012	-0.36		0.95	-0.01
Q8QZX2	HAUS augmin-like complex subunit 3	Haus3		0.016	0.29		0.012	0.32		0.88	0.02
Q3TMH2	Secernin-3	Scrn3		0.017	-0.89		0.012	-0.98		0.85	-0.09
Q9ESL4	Mitogen-activated protein kinase kinase kinase MLT	Zak		0.017	-0.36		0.012	-0.39		0.86	-0.03
Q921H8;Q8VCH0	3-ketoacyl-CoA thiolase A, peroxisomal;3-ketoacyl-CoA thiolase B, peroxisomal	Acaa1a;Acaa1b		0.02	0.32		0.012	0.36		0.8	0.04
Q80X82	Symplekin	Sympk		0.027	0.27		0.012	0.33		0.7	0.06
Q9WV76	AP-4 complex subunit beta-1	Ap4b1		0.066	0.4		0.012	0.6		0.43	0.2
Q9D1N9	39S ribosomal protein L21, mitochondrial	Mrpl21		0.067	0.3		0.012	0.46		0.41	0.16
Q9Z277	Tyrosine-protein kinase BAZ1B	Baz1b		0.072	0.42		0.012	0.64		0.4	0.23
Q9R194	Cryptochrome-2	Cry2		0.073	0.82	+	0.012	1.27		0.4	0.45
P43346	Deoxycytidine kinase	Dck		0.078	0.33		0.012	-0.53		0.0014	-0.86
Q8BRH0	Transmembrane and TPR repeat-containing protein 3	Tmtc3		0.1	0.39		0.012	0.68		0.31	0.28
Q68FE2	Autophagy-related protein 9A	Atg9a		0.16	0.21		0.012	0.43		0.22	0.22
CON__Q28194				0.17	0.81	+	0.012	1.7		0.21	0.89
Q8VI33;Q6NZA9	Transcription initiation factor TFIID subunit 9	Taf9		0.2	0.19		0.012	0.42		0.18	0.23
Q61584	Fragile X mental retardation syndrome-related protein 1	Fxr1		0.29	0.19		0.012	0.51		0.13	0.32
Q9DB42	Zinc finger protein 593	Znf593		0.32	-0.26		0.012	-0.74		0.12	-0.48
D3YXK2	Scaffold attachment factor B1	Safb		0.34	0.1		0.012	0.31		0.11	0.21
O70378	ER membrane protein complex subunit 8	Emc8		0.67	0.08		0.012	0.54		0.048	0.46
Q497V5	S1 RNA-binding domain-containing protein 1	Srbd1		0.72	-0.05		0.012	0.36		0.011	0.4
Q9CWK3	CD2 antigen cytoplasmic tail-binding protein 2	Cd2bp2		0.75	0.06		0.012	0.52		0.037	0.46
Q80WS3	rRNA/tRNA 2-O-methyltransferase fibrillarin-like protein 1	Fbll1		0.81	-0.05		0.012	0.56		0.014	0.61
Q9ERA0	Alpha-globin transcription factor CP2	Tfcp2		0.89	0.02		0.012	-0.39		0.017	-0.41
P35550	rRNA 2-O-methyltransferase fibrillarin	Fbl		0.9	-0.03		0.012	0.54		0.017	0.56
Q9D8X5	CCR4-NOT transcription complex subunit 8	Cnot8	+	9.6e-06	1.52		0.013	0.48	+	0.00022	-1.04
Q8CGC6	RNA-binding protein 28	Rbm28	+	1e-05	1.95		0.013	0.62	+	0.00028	-1.33
Q08509	Epidermal growth factor receptor kinase substrate 8	Eps8		8.9e-05	0.8		0.013	-0.36	+	1.5e-05	-1.15
Q60716	Prolyl 4-hydroxylase subunit alpha-2	P4ha2	+	0.00019	1.34		0.013	0.68		0.026	-0.66
Q8BMA5	Protein NPAT	Npat	+	0.00028	-1.34		0.013	-0.73		0.052	0.61
Q6P2B1	Transportin-3	Tnpo3		0.00035	-0.66		0.013	-0.37		0.07	0.29
Q8VDC0	Probable leucine--tRNA ligase, mitochondrial	Lars2		0.00075	0.45		0.013	0.29		0.18	-0.16
Q9CX00	IST1 homolog	Ist1		0.00086	-0.63		0.013	-0.41		0.21	0.22
Q9WUP7	Ubiquitin carboxyl-terminal hydrolase isozyme L5	Uchl5		0.00099	-0.71		0.013	-0.47		0.23	0.24
O08992	Syntenin-1	Sdcbp		0.0011	0.65		0.013	0.44		0.25	-0.21
Q75N73	Zinc transporter ZIP14	Slc39a14		0.0013	0.83		0.013	0.57		0.29	-0.26
Q8BH55	Threonine synthase-like 1	Thnsl1		0.0013	0.5		0.013	0.35		0.29	-0.15
Q8BSQ9	Protein polybromo-1	Pbrm1		0.0015	0.56		0.013	0.4		0.33	-0.16
Q8BI84	Melanoma inhibitory activity protein 3	Mia3		0.0032	0.71		0.013	0.57		0.57	-0.14
Q8VDI7	Ubiquitin-associated domain-containing protein 1	Ubac1		0.0056	-0.9		0.013	-0.8		0.78	0.1
O54786	DNA fragmentation factor subunit alpha	Dffa		0.0058	-0.32		0.013	-0.29		0.78	0.04
O70274	Protein tyrosine phosphatase type IVA 2	Ptp4a2		0.0075	-0.92		0.013	-0.85		0.87	0.07
Q9JI46	Diphosphoinositol polyphosphate phosphohydrolase 1	Nudt3	+	0.0098	-1.01		0.013	-0.97		0.95	0.03
P05977;P09542	Myosin light chain 1/3, skeletal muscle isoform;Myosin light chain 3	Myl1;Myl3		0.011	0.82		0.013	0.81		0.99	-0.01
Q9D1M0	Protein SEC13 homolog	Sec13		0.013	-0.32		0.013	-0.33		0.97	-0.01
Q7TPV4	Myb-binding protein 1A	Mybbp1a		0.015	0.44		0.013	0.47		0.92	0.02
Q3TNL8	Inositol 1,4,5-trisphosphate receptor-interacting protein	Itprip		0.016	0.38		0.013	0.4		0.91	0.02
Q6PB44	Tyrosine-protein phosphatase non-receptor type 23	Ptpn23		0.02	0.27		0.013	-0.3		0.00058	-0.58
Q3TRM4	Neuropathy target esterase	Pnpla6		0.044	-0.48		0.013	0.63	+	0.00096	1.11
Q9Z248	Zinc finger protein AEBP2	Aebp2		0.074	0.54		0.013	0.83		0.41	0.29
Q6NZQ4	PAX-interacting protein 1	Paxip1		0.19	1.12	+	0.013	2.41		0.2	1.29
Q6ZWQ7		Spcs3		0.19	0.33		0.013	0.71		0.21	0.38
Q8CIM8	Integrator complex subunit 4	Ints4		0.25	0.18		0.013	0.45		0.16	0.26
CON__P50448;P97290				0.28	1.2	+	0.013	3.17		0.14	1.97
Q8BNU0	Armadillo repeat-containing protein 6	Armc6		0.36	-0.13		0.013	0.4		0.0055	0.53
Q8R3P6	von Willebrand factor A domain-containing protein 9	Vwa9		0.39	0.09		0.013	0.31		0.1	0.21
Q5NCE8	Magnesium transporter MRS2 homolog, mitochondrial	Mrs2		0.49	0.16		0.013	0.66		0.08	0.5
O35493;O35491	Dual specificity protein kinase CLK4	Clk4		0.5	-0.13		0.013	0.54		0.0078	0.67
P68368	Tubulin alpha-4A chain	Tuba4a		0.86	-0.04		0.013	0.63		0.017	0.67
Q8K4L0	ATP-dependent RNA helicase DDX54	Ddx54	+	2.4e-05	1.76		0.014	0.64	+	0.0011	-1.12
Q80Y44	Probable ATP-dependent RNA helicase DDX10	Ddx10	+	0.00031	1.14		0.014	0.63		0.058	-0.52
Q9QX47	Protein SON	Son		0.00036	0.97		0.014	0.55		0.071	-0.43
Q8BUL5	Kelch-like protein 7	Klhl7		0.00085	-0.69		0.014	0.44	+	8.4e-05	1.13
Q8VDS8	Syntaxin-18	Stx18		0.0012	0.54		0.014	0.37		0.26	-0.18
Q64737	Trifunctional purine biosynthetic protein adenosine-3;Phosphoribosylamine--glycine ligase;Phosphoribosylformylglycinamidine cyclo-ligase;Phosphoribosylglycinamide formyltransferase	Gart		0.0013	-0.67		0.014	-0.46		0.29	0.21
Q01768	Nucleoside diphosphate kinase B	Nme2	+	0.0014	-1.65	+	0.014	-1.14		0.29	0.51
Q8K1J6	CCA tRNA nucleotidyltransferase 1, mitochondrial	Trnt1		0.002	-0.77		0.014	-0.56		0.4	0.2
P61514	60S ribosomal protein L37a	Rpl37a		0.0026	0.54		0.014	0.41		0.48	-0.13
Q61831;Q9WTU6	Mitogen-activated protein kinase 10;Mitogen-activated protein kinase 9	Mapk10;Mapk9		0.0041	-0.77		0.014	-0.63		0.62	0.14
Q91WG2	Rab GTPase-binding effector protein 2	Rabep2		0.0044	-0.74		0.014	-0.62		0.66	0.12
E9Q784		Zc3h13		0.0047	0.51		0.014	0.43		0.67	-0.08
Q9CQ56	Vesicle transport protein USE1	Use1		0.0067	0.64		0.014	0.57		0.8	-0.07
Q9WVS8	Mitogen-activated protein kinase 7	Mapk7		0.013	-0.59		0.014	-0.6		0.99	0
Q61107	Guanylate-binding protein 4	Gbp4	+	0.032	-1.29	+	0.014	-1.57		0.69	-0.28
P35821	Tyrosine-protein phosphatase non-receptor type 1	Ptpn1		0.052	0.36		0.014	0.48		0.55	0.13
Q61578	NADPH:adrenodoxin oxidoreductase, mitochondrial	Fdxr		0.075	0.21		0.014	0.32		0.44	0.11
Q9Z1J3	Cysteine desulfurase, mitochondrial	Nfs1		0.079	0.26		0.014	0.41		0.42	0.14
Q8R1F1	Niban-like protein 1	Fam129b		0.12	-0.3		0.014	-0.53		0.31	-0.23
Q9CWH5	tRNA (guanine(10)-N2)-methyltransferase homolog	Trmt11		0.12	-0.2		0.014	-0.36		0.31	-0.16
P83093	Stromal interaction molecule 2	Stim2		0.14	0.36		0.014	0.67		0.29	0.3
Q8K2W3	Thioredoxin domain-containing protein 11	Txndc11		0.32	0.15		0.014	0.42		0.13	0.27
P97393	Rho GTPase-activating protein 5	Arhgap5		0.41	0.07		0.014	-0.25		0.0065	-0.33
Q99KP6	Pre-mRNA-processing factor 19	Prpf19		0.47	0.1		0.014	0.4		0.088	0.29
Q61846	Maternal embryonic leucine zipper kinase	Melk		0.52	-0.09		0.014	0.39		0.0086	0.48
P47934	Carnitine O-acetyltransferase	Crat		0.93	-0.01		0.014	0.3		0.021	0.3
P16056	Hepatocyte growth factor receptor	Met	+	1.2e-05	1.65		0.015	-0.53	+	4.6e-06	-2.18
O88895	Histone deacetylase 3	Hdac3		6.8e-05	0.72		0.015	0.3		0.0051	-0.41
Q9CY52	Probable tRNA(His) guanylyltransferase	Thg1l	+	9.7e-05	-1.18		0.015	-0.53		0.0093	0.65
Q8CIW5	Twinkle protein, mitochondrial	Peo1		0.00069	0.74		0.015	0.45		0.14	-0.29
Q9QZD9	Eukaryotic translation initiation factor 3 subunit I	Eif3i		0.00092	-0.59		0.015	-0.38		0.19	0.21
Q6P5D4	Centrosomal protein of 135 kDa	Cep135		0.0014	0.43		0.015	0.29		0.27	-0.14
Q78JE5	F-box only protein 22	Fbxo22		0.0016	-0.57		0.015	-0.4		0.31	0.17
Q9WTS2	Alpha-(1,6)-fucosyltransferase	Fut8		0.0016	0.83		0.015	0.58		0.32	-0.25
Q9CWI3	BRCA2 and CDKN1A-interacting protein	Bccip		0.0017	-0.85		0.015	-0.6		0.32	0.25
Q3UHX2	28 kDa heat- and acid-stable phosphoprotein	Pdap1	+	0.0023	-1.05		0.015	-0.78		0.43	0.27
D3YYU8	Obscurin-like protein 1	Obsl1		0.0028	0.59		0.015	0.45		0.49	-0.14
Q8CGA0	Protein phosphatase 1F	Ppm1f		0.003	-0.84		0.015	-0.65		0.52	0.19
G5E8K5	Ankyrin-3	Ank3		0.0047	0.46		0.015	-0.38		0.00026	-0.85
Q6P1Y8	Type II inositol 3,4-bisphosphate 4-phosphatase	Inpp4b		0.0053	0.94		0.015	0.79		0.68	-0.15
Q99J85	Neuronal pentraxin receptor	Nptxr		0.0054	0.85		0.015	0.72		0.71	-0.13
P51855	Glutathione synthetase	Gss	+	0.0056	-1.25	+	0.015	-1.06		0.71	0.18
Q9CWY8	Ribonuclease H2 subunit A	Rnaseh2a		0.0068	-0.61		0.015	-0.54		0.8	0.07
Q7TSH6		Scaf4		0.011	0.65		0.015	0.62		0.93	-0.03
Q62481	Vacuolar protein sorting-associated protein 72 homolog	Vps72		0.013	0.5		0.015	0.5		0.99	0
Q8BK72	28S ribosomal protein S27, mitochondrial	Mrps27		0.017	0.47		0.015	0.49		0.91	0.03
P62141	Serine/threonine-protein phosphatase PP1-beta catalytic subunit	Ppp1cb		0.018	-0.27		0.015	-0.29		0.91	-0.02
Q9JLQ0	CD2-associated protein	Cd2ap		0.02	0.4		0.015	-0.43		0.00064	-0.83
Q3TLP5	Enoyl-CoA hydratase domain-containing protein 2, mitochondrial	Echdc2		0.021	0.42		0.015	0.46		0.85	0.04
Q8BGS7	Choline/ethanolaminephosphotransferase 1	Cept1		0.027	-0.22		0.015	-0.25		0.79	-0.03
Q9CYR0	Single-stranded DNA-binding protein, mitochondrial	Ssbp1		0.029	0.24		0.015	0.28		0.76	0.04
D3YZP9	Coiled-coil domain-containing protein 6	Ccdc6		0.042	-0.35		0.015	-0.45		0.62	-0.1
Q14C51	Pentatricopeptide repeat domain-containing protein 3, mitochondrial	Ptcd3		0.042	0.39		0.015	0.5		0.63	0.11
P10649	Glutathione S-transferase Mu 1	Gstm1		0.059	-0.6		0.015	-0.84		0.52	-0.24
Q9WVL2	Signal transducer and activator of transcription 2	Stat2		0.075	-0.25		0.015	-0.37		0.45	-0.12
Q9JJ00	Phospholipid scramblase 1	Plscr1		0.09	0.28		0.015	0.45		0.4	0.16
Q924T2	28S ribosomal protein S2, mitochondrial	Mrps2		0.095	0.27		0.015	0.43		0.4	0.16
Q8BXN9	Transmembrane protein 87A	Tmem87a		0.11	0.36		0.015	0.6		0.35	0.24
P14873	Microtubule-associated protein 1B;MAP1B heavy chain;MAP1 light chain LC1	Map1b		0.12	0.18		0.015	-0.31		0.0023	-0.49
A2AJ15	Endoplasmic reticulum mannosyl-oligosaccharide 1,2-alpha-mannosidase	Man1b1		0.17	0.27		0.015	0.53		0.26	0.26
Q91W89	Alpha-mannosidase 2C1	Man2c1		0.17	-0.18		0.015	-0.36		0.26	-0.17
Q9CR60	Vesicle transport protein GOT1B	Golt1b		0.44	-0.13		0.015	0.48		0.0077	0.61
Q9D4G9	RecQ-mediated genome instability protein 1	Rmi1		0.45	0.16		0.015	0.6		0.098	0.43
Q8BHL3	TBC1 domain family member 10B	Tbc1d10b		0.47	-0.09		0.015	-0.35		0.092	-0.26
B1AZP2	Disks large-associated protein 4	Dlgap4		0.58	-0.08		0.015	-0.38		0.071	-0.3
Q921L3	Transmembrane and coiled-coil domain-containing protein 1	Tmco1		0.93	-0.02		0.015	0.64		0.022	0.66
Q8R5A3	Amyloid beta A4 precursor protein-binding family B member 1-interacting protein	Apbb1ip		0.99	0		0.015	-0.37		0.026	-0.37
Q3TX08	tRNA (guanine(26)-N(2))-dimethyltransferase	Trmt1	+	3.1e-05	-1.01		0.016	-0.38		0.0016	0.64
Q8CH72	E3 ubiquitin-protein ligase TRIM32	Trim32		7.7e-05	0.8		0.016	0.34		0.0058	-0.46
Q9D2Q3	Uncharacterized protein C10orf88 homolog			0.00045	0.87		0.016	0.49		0.083	-0.38
P62876	DNA-directed RNA polymerases I, II, and III subunit RPABC5	Polr2l		0.00079	0.5		0.016	0.31		0.16	-0.19
Q9CRA8	Exosome complex component RRP46	Exosc5		0.00081	-0.62		0.016	-0.38		0.16	0.24
Q8BH57	WD repeat-containing protein 48	Wdr48		0.00089	-0.54		0.016	-0.34		0.18	0.2
A6H611	Mitochondrial intermediate peptidase	Mipep		0.00099	0.49		0.016	0.31		0.19	-0.18
Q60710	Deoxynucleoside triphosphate triphosphohydrolase SAMHD1	Samhd1		0.0014	-0.88		0.016	-0.59		0.26	0.29
Q8BIW1	Protein prune homolog	Prune		0.0016	-0.59		0.016	-0.4		0.29	0.18
Q99ME9	Nucleolar GTP-binding protein 1	Gtpbp4		0.0017	0.79		0.016	0.55		0.32	-0.24
Q9DCD0	6-phosphogluconate dehydrogenase, decarboxylating	Pgd	+	0.002	-1.08		0.016	-0.77		0.36	0.31
P28653;P28654	Biglycan	Bgn		0.0024	0.44		0.016	0.32		0.42	-0.11
Q04692	SWI/SNF-related matrix-associated actin-dependent regulator of chromatin subfamily A containing DEAD/H box 1	Smarcad1		0.0033	0.73		0.016	0.57		0.52	-0.17
O55135	Eukaryotic translation initiation factor 6	Eif6		0.0039	-0.43		0.016	-0.34		0.57	0.09
Q9CZX7	Type 2 phosphatidylinositol 4,5-bisphosphate 4-phosphatase	Tmem55a		0.007	0.63		0.016	0.55		0.76	-0.08
Q3USH5	Splicing factor, suppressor of white-apricot homolog	Sfswap		0.008	0.47		0.016	0.42		0.81	-0.05
Q8R1U1	Conserved oligomeric Golgi complex subunit 4	Cog4		0.011	0.54		0.016	0.5		0.9	-0.03
Q9JHS3	Ragulator complex protein LAMTOR2	Lamtor2		0.015	-0.38		0.016	-0.38		0.98	-0.01
P35564	Calnexin	Canx		0.021	0.49		0.016	0.53		0.89	0.04
Q7TT00	Transcription factor SPT20 homolog	Supt20h		0.025	0.43		0.016	0.48		0.83	0.05
O88845	A-kinase anchor protein 10, mitochondrial	Akap10		0.055	0.22		0.016	0.29		0.57	0.08
Q6Y4S4	Metastasis-suppressor KiSS-1;Metastin;Kisspeptin-10	Kiss1		0.062	-0.4		0.016	-0.56		0.52	-0.16
Q9DCU6	39S ribosomal protein L4, mitochondrial	Mrpl4		0.064	0.33		0.016	0.46		0.52	0.13
[truncated: 3,164 more rows]
