# Supplementary material for: Ferroptosis-armed dendritic cell vaccines for glioma immunotherapy
Source: Nat Commun. 2026 May 7;17:6158. doi: 10.1038/s41467-026-72737-6 (PMC13365579; doi:10.1038/s41467-026-72737-6)
Supplement: Supplementary file 9 — Source Data [file 41467_2026_72737_MOESM9_ESM.xlsx]

## Sheet: Fig. 1a
Fig. 1a	Control	RSL3					SAS					4HC					ATV
		1μM	1,5μM	2μM	2,5μM	3μM	50μM	100μM	200μM	300μM	400μM	5μM	10μM	20μM	40μM	80μM	20μM	40μM	80μM	160μM	300μM
	100	96.68	87.4	31.1	9.2	2.1	94.59	80.5	43.1	36.1	2.7	94.31	88.9	65.3	21.9	0.4	100	106.158	97.9321	103.62	93.6788
	100	85.2	56.4	30.9	18.5	0.5	78	73.3	28.6	3	0.3	77.5	64.2	56.5	0.4	0.3	103.907	100	114.957	75.4385	47.4544
	100	74.8	56.4	41.7	1.2	1	97.65	93.42	37.7	10.7	3.3	89	91.95	64.1	32.1	3	84.88	85.0852	84.0465	51.8417	62.3397
	100	97.2881	103.752	13.7883	17.6855	13.9011	97.72	96.96	32.1	33.7	6.4	97.62	96.59	73.8	41.2	6.3	100	92.6962	80.1169	96.3327
	100											87.9594	95.3079	77.6821	40.2162	16.2266		101.245	102.355	86.433
	100																	88.05	77.2257	60.1566
	100																	71.207	61.308
mean	100	88.49	75.99	29.37	11.65	4.375	91.99	86.05	35.38	20.88	3.175	89.28	87.39	67.48	27.16	5.245	97.2	92.06	88.28	78.97	67.82
SEM	0	5.344	11.79	5.775	4.068	3.193	4.72	5.528	3.185	8.263	1.255	3.431	5.951	3.747	7.536	2.955	4.208	4.488	6.791	8.301	13.62
p-value		0.5807	0.0396	<0,0001	<0,0001	<0,0001	0.5853	0.5256	<0,0001	<0,0001	<0,0001	0.5807	0.5256	0.0006	<0,0001	<0,0001	0.7303	0.5853	0.5256	0.04	0.006

## Sheet: Fig. 1b
	Control	RSL3					SAS					4HC					ATV
		1μM	1,5μM	2μM	2,5μM	3μM	50μM	100μM	200μM	300μM	400μM	5μM	10μM	20μM	40μM	80μM	20μM	40μM	80μM	160μM	300μM
	100	41.9443	42.8713	42.3795	42.5378	42.6848	90.0099	112.873	107.017	95.775	63.8802	75.0205	63.7219	41.95	41.4187	40.9891	85.0473	95.645	86.6186	86.9182	47.9751
	100	58.8348	41.4388	39.038	39.0838	38.9119	93.0482	99.0302	96.4231	97.5977	86.7338	79.0672	76.5116	46.9682	35.0213	34.2764	78.3452	70.3233	72.5465	75.2797	68.3465
	100	42.6511	40.3564	40.6062	49.0198	47.4224	101.068	99.5122	95.4537	85.9161	64.6192	100.803	84.9119	48.9418	47.6306	44.9925	87.2169	76.3213	73.4335	76.7115	69.3854
mean	100	47.81	41.56	40.67	43.55	43.01	94.71	103.8	99.63	93.1	71.74	84.96	75.05	45.95	41.36	40.09	83.54	80.76	77.53	79.64	61.9
SEM	0	5.516	0.7283	0.9652	2.912	2.462	3.298	4.536	3.703	3.628	7.498	8.005	6.161	2.081	3.64	3.126	2.67	7.64	4.55	3.664	6.97
p-value		<0,0001	<0,0001	<0,0001	<0,0001	<0,0001	0.8024	0.8057	0.9548	0.7481	0.0009	0.1184	0.0038	<0,0001	<0,0001	<0,0001	0.0845	0.0333	0.0107	0.0237	<0,0001

## Sheet: Fig. 1c
	Control	RSL3						SAS						4HC						ATV
		/	zVAD-fmk	Nec-1s	α-toc	DFO	Fer-1	/	zVAD-fmk	Nec-1s	α-toc	DFO	Fer-1	/	zVAD-fmk	Nec-1s	α-toc	DFO	Fer-1	/	zVAD-fmk	Nec-1s	α-toc	DFO	Fer-1
	100	0.6	0.5	0.6	86.7	4	95.63	15.6	15.7	13.9	85.5	71.5	87.6	4.9	3.1	15.5	39.6	25.4	30.9	93.6788	69.4229	66.133	108.335	90.9831	76.9599
	100	0.4	0.4	0.4	90.39	20.6	93.54	23	9.2	8.5	85.8	94.34	96.09	11.9	33.5	63.4	34	39.5	59.3	47.4544	75.9226	81.4009	100	101.583	62.3975
	100	19.3823	23.252	21.688	117.452	31.5856	106.507	29.5718	29.6423	38.3853	98.5191	73.3506	76.5693	25.3497	22.913	29.7933	58.3113	25.7021	49.2897	62.3397	64.9289	67.2287	87.9571	81.4368	68.4011
	100	22.6543	23.8743	21.5446	109.377	21.4711	89.2577	35.0453	28.6881	36.0154	110.666	83.5877	89.8934	40.1494	36.8753	24.4549	45.0073	25.4949	43.4052
mean	100	10.76	12.01	11.06	101	19.41	96.23	25.8	20.81	24.2	95.12	80.69	87.54	20.57	24.1	33.29	44.23	29.02	45.72	67.82	70.09	71.59	98.76	91.33	69.25
SEM	0	5.961	6.673	6.096	7.404	5.711	3.672	4.199	5.008	7.602	6.005	5.268	4.072	7.783	7.605	10.46	5.204	3.492	5.931	13.62	3.191	4.917	5.915	5.818	4.225
p-value			>0,9999	>0,9999	<0,0001	0.9995	<0,0001		>0,9999	>0,9999	<0,0001	<0,0001	<0,0001		>0,9999	0.9532	0.1363	0.9996	0.0856		>0,9999	>0,9999	0.0497	0.3338	>0,9999

## Sheet: Fig. 1d
	C-	RSL3						SAS						4HC						ATV
		/	zVAD-fmk	Nec-1s	α-toc	DFO	Fer-1	/	zVAD-fmk	Nec-1s	α-toc	DFO	Fer-1	/	zVAD-fmk	Nec-1s	α-toc	DFO	Fer-1	/	zVAD-fmk	Nec-1s	α-toc	DFO	Fer-1
	100	41.0903	81.1075	38.5792	104.969	74.5131	96.7055	65.1661	60.6643	56.361	130.091	116.237	109.288	37.7743	49.0905	34.732	70.0166	39.8347	55.4757	86.8353	84.1498	73.5526	108.692	96.2118	81.5904
	100	42.5296	45.7233	42.3745	101.096	44.6939	84.4204	65.1897	68.892	63.168	131.576	126.931	100.743	40.3281	44.6939	40.3529	67.0067	39.5901	48.9481	77.6794	88.2715	72.1539	101.803	80.8918	71.9369
	100	38.7811	42.4389	38.5836	108.004	74.8264	87.8053	62.961	60.273	58.028	132.705	117.086	103.382	38.8111	40.6849	38.4998	68.319	40.2419	51.0776	69.5402	80.0766	75.6406	103.981	86.7936	81.1961
mean	100	40.8	56.42	39.85	104.7	64.68	89.64	64.44	63.28	59.19	131.5	120.1	104.5	38.97	44.82	37.86	68.45	39.89	51.83	78.02	84.17	73.78	104.8	87.97	78.24
SEM	0	1.092	12.38	1.264	1.999	9.992	3.664	0.739	2.81	2.048	0.7569	3.432	2.526	0.7415	2.427	1.654	0.8713	0.1901	1.922	4.996	2.366	1.013	2.033	4.461	3.154
p-value			0.129	>0,9999	<0,0001	0.0015	<0,0001		>0,9999	0.9998	<0,0001	<0,0001	<0,0001		0.9991	>0,9999	<0,0001	>0,9999	0.3899		0.9983	>0,9999	0.0003	0.8059	>0,9999

## Sheet: Fig. 1e
	C-	RSL3
		1h	3h	6h	24h
	1	8.08232	5.99192	4.32248
	1	7.17237	3.15984	1.42849
	1	5.403	4.6666	3.87074
	1	7.27275	3.96022	3.49637	2.51084
	1	4.48381	3.18203	2.72068	6.79211
	1	5.25202	5.61354	4.19465	2.66931
	1				1.77219
mean	1	6.278	4.429	3.339	3.436
SEM	0	0.5797	0.4929	0.4487	1.136
p-value		<0,0001	<0,0001	0.0013	0.0035

## Sheet: Fig. 1f
	C-	RSL3
	viable	1h	3h	6h	24h
	1				0.715042
	1				0.66756
	1		0.909741		0.709642
	1		1.07637		0.939141
	1		0.796241		0.894164
	1	0.859918	0.728016	0.759714	0.704499
	1	0.776803	0.688109	0.730019	0.725146
	1	0.67931	0.662931	0.637931	0.592241
mean	1	0.772	0.8102	0.7092	0.7434
SEM	0	0.05219	0.06437	0.03666	0.04085
p-value		0.0313	0.0218	0.0027	0.0002

## Sheet: Fig. 1g
	C-	RSL3
	viable	1h	3h	6h	24h
	1	4.02	6.83	4.62
	1	2.52968	6.13409	4.66334
	1	2.39847	4.99702	3.51261
	1	3.29832	2.16265	2.40551	1.54165
	1	3.96207	4.12885	3.81728	0.913285
	1	1.90745	2.24166	2.21118	2.54577
mean	1	3.019	4.416	3.538	1.667
SEM	0	0.3573	0.7959	0.4305	0.4754
p-value		0.0107	<0,0001	0.001	0.9312

## Sheet: Fig. 1h
	C-	RSL3
	viable	1h	3h	6h	24h
	1				0.619742
	1		0.55279		0.713896
	1		0.962761		0.596967
	1		0.75569		0.693475
	1	0.825397	0.964021	0.85291	0.797884
	1	0.817112	0.805348	0.805348	0.785027
	1	0.883519	0.881041	0.800496	0.807931
mean	1	0.842	0.8203	0.8196	0.7164
SEM	0	0.02089	0.0634	0.01672	0.03232
p-value		0.0725	0.0063	0.0353	<0,0001

## Sheet: Fig. 2c
0 - survived mouse
1 - death
DAY after intracranial injection	PBS (n=13)	DC (n=12)	DC-GL261-MTX (n=11)	DC-GL261-FT (n=10)	DC-GL261-RSL3 24h (n=11)
15	1	1
16	1	1
19	1
20	1
20	1
21	1	1		1	1
21	1	1		1
22			1
23	1		1	1
24	1	1		1
24		1
24		1
25	1	1		1
26	1	1		1
26	1	1
28	1		1
31		1			1
32				1
33					1
34		1
35			1	1
44			1
47					1
48				1
51			1
54			1
56					1
58				1
76			0	0	0
76			0		0
76			0		0
76					0
76					0
76					0

## Sheet: Fig. 2d
DAY after intracranial injection	PBS (n=13-14)			DC (n=12-13)			DC-GL261-MTX (n=10-13)			DC-GL261-FT (n=11-14)			DC-GL261-RSL3 24h (n=11-14)
	Mean	SEM	N	Mean	SEM	N	Mean	SEM	N	Mean	SEM	N	Mean	SEM	N
7	0.678571	0.222718	14	0.461538	0.18345	13	0.692308	0.250356	13	0.821429	0.250356	14	0.428571	0.171184	14
9	0.857143	0.256776	14	0.538462	0.18345	13	0.615385	0.255983	13	0.714286	0.255983	14	0.571429	0.215402	14
12	1.78571	0.730046	14	1	0.204124	13	1	0.30429	13	0.928571	0.30429	14	0.785714	0.192978	14
14	2.57143	0.854493	14	1.5	0.51031	13	1	0.333333	13	1.10714	0.333333	14	1	0.226455	14
17	6.96429	2.24414	14	3.38462	1.84017	13	1.53846	0.381648	13	2.57143	0.381648	14	1.89286	0.667239	14
19	9.28571	2.48561	14	6.61538	2.5147	13	1.92308	0.44015	13	3.82143	0.44015	14	2.28571	1.13551	14
21	11.9286	2.77493	14	9.53846	2.62447	13	3.14286	1.27338	13	6	1.27338	14	2.5	1.68325	14
24	17.0714	1.79964	14	12.5385	2.85269	13	5.16667	2.53983	13	7.85714	2.53983	14	3.28571	1.64045	14
26	18.2857	1.65084	14	17.1538	2.04046	13	5.46154	2.39063	13	10.4286	2.39063	14	3.85714	1.90751	14
28	20	0	13	17.75	2.11442	12	6.9	3.4343	10	12.5455	3.4343	11	4.18182	2.44825	11
31	20	0	13	18.5833	1.44562	12	7.2	3.60966	10	14.0455	3.60966	11	6	3.093	11
33	20	0	13	19.25	0.981981	12	9	3.55382	10	14.0909	3.55382	11	6.54545	3.36335	11
35	20	0	13	20	0	12	9	3.87298	10	14.8182	3.87298	11	7.18182	3.38535	11
38	20	0	13	20	0	12	9	3.87298	10	15.0909	3.87298	11	7	3.43511	11
40	20	0	13	20	0	12	9.2	3.80934	10	15.3636	3.80934	11	7	3.42539	11
42	20	0	13	20	0	12	10.5	3.85981	10	15.5455	3.85981	11	7.09091	3.51404	11
45	20	0	13	20	0	12	10.8	3.96185	10	15.8182	3.96185	11	8.27273	3.50281	11
47	20	0	13	20	0	12	11.3	3.76657	10	16.3636	3.76657	11	8.72727	3.68823	11
49	20	0	13	20	0	12	11.6	3.64742	10	16.6364	3.64742	11	8.90909	3.7034	11
51	20	0	13	20	0	12	12.6	3.51294	10	16.9091	3.51294	11	9	3.74611	11
52	20	0	13	20	0	12	13.9	3.53003	10	17.2727	3.53003	11	9.18182	3.72298	11
56	20	0	13	20	0	12	14.4	3.68279	10	17.5454	3.68279	11	9.90909	3.94738	11
58	20	0	13	20	0	12	14.5	3.61709	10	18.2727	3.61709	11	8.18182	3.83327	11
61	20	0	13	20	0	12	14.5	3.61709	10	18.3636	3.61709	11	8.09091	3.8577	11
63	20	0	13	20	0	12	14.6	3.54965	10	18.2727	3.54965	11	8	3.88587	11
66	20	0	13	20	0	12	14.4	3.68279	10	18.2727	3.68279	11	7.90909	3.91771	11
68	20	0	13	20	0	12	14.3	3.74685	10	18.2727	3.74685	11	7.81818	3.94892	11
71	20	0	13	20	0	12	14.2	3.8142	10	18.1818	3.8142	11	7.81818	3.94892	11
73	20	0	13	20	0	12	14.4	3.68279	10	18.2727	3.68279	11	8.09091	3.8577	11
76	20	0	13	20	0	12	14.2	3.8142	10	18.1818	3.8142	11	7.81818	3.94892	11

[truncated: 63 more sheets: Fig. 2f, Fig. 2g, Fig. 3b, Fig. 3c, Fig. 3d, Fig. 3e, Fig. 4b, Fig. 4c, Fig. 4e, Fig. 4f, Fig. 5b, Fig. 5c, Fig. 5d, Fig. 5f, Fig. 5g, Fig. 6b, Fig. 6c, Fig. 6d, Fig. 6e, Fig. 7a …]
